# Supplementary material for: A brainstem map for visceral sensations
Source: Nature. 2022 Aug 31;609(7926):320–6. doi: 10.1038/s41586-022-05139-5 (PMC9452305; doi:10.1038/s41586-022-05139-5)
Supplement: Supplementary file 5 — Source Data Fig. 1 [file 41586_2022_5139_MOESM5_ESM.xlsx]

## Sheet: 1f
	Oral	Laryngeal water	Stomach 150	Stomach 300	Stomach 600	Stomach 900	Duodenum 90	Duodenum 115	Duodenum 140	Jejunum 90	Jejunum 115	Jejunum 140	Cecum 100	Cecum 250	Cecum 350
Oral	1	0.305079	0.135336	0.120839	0.0888381	0.126118	0.153857	0.101448	0.0638409	0.201234	0.16615	0.188847	0.251613	0.18761	0.173078
Laryngeal water	0.305079	1	0.164425	0.0834326	0.0362871	0.0324113	0.0861501	-0.007557	-0.0504538	0.168775	0.179696	0.102888	0.156457	0.0558014	-0.0216279
Stomach 150	0.135336	0.164425	1	0.65341	0.339625	0.234048	0.016465	-0.00792726	-0.0517659	0.0354022	0.0740907	0.07917	0.158912	0.174575	0.157612
Stomach 300	0.120839	0.0834326	0.65341	1	0.751239	0.575372	-0.0373124	-0.147082	-0.193391	-0.0287636	0.0320265	0.0965208	0.210744	0.233758	0.225818
Stomach 600	0.0888381	0.0362871	0.339625	0.751239	1	0.877217	-0.00511394	-0.190079	-0.251431	0.0566272	0.0832245	0.137248	0.267962	0.260923	0.279761
Stomach 900	0.126118	0.0324113	0.234048	0.575372	0.877217	1	0.0434811	-0.170454	-0.238057	0.14398	0.115768	0.158424	0.293437	0.232615	0.291929
Duodenum 90	0.153857	0.0861501	0.016465	-0.0373124	-0.00511394	0.0434811	1	0.754086	0.561794	0.250705	0.0864812	0.109153	0.064041	0.0636496	0.0583387
Duodenum 115	0.101448	-0.007557	-0.00792726	-0.147082	-0.190079	-0.170454	0.754086	1	0.861407	0.281455	0.114875	0.0976874	-0.0415739	0.00081183	0.00170388
Duodenum 140	0.0638409	-0.0504538	-0.0517659	-0.193391	-0.251431	-0.238057	0.561794	0.861407	1	0.331132	0.183765	0.155462	-0.0551154	-0.0335053	-0.0558964
Jejunum 90	0.201234	0.168775	0.0354022	-0.0287636	0.0566272	0.14398	0.250705	0.281455	0.331132	1	0.627774	0.528114	0.197409	0.120842	0.119144
Jejunum 115	0.16615	0.179696	0.0740907	0.0320265	0.0832245	0.115768	0.0864812	0.114875	0.183765	0.627774	1	0.689403	0.268386	0.136537	0.0857672
Jejunum 140	0.188847	0.102888	0.07917	0.0965208	0.137248	0.158424	0.109153	0.0976874	0.155462	0.528114	0.689403	1	0.333563	0.228393	0.222761
Cecum 100	0.251613	0.156457	0.158912	0.210744	0.267962	0.293437	0.064041	-0.0415739	-0.0551154	0.197409	0.268386	0.333563	1	0.554449	0.414302
Cecum 250	0.18761	0.0558014	0.174575	0.233758	0.260923	0.232615	0.0636496	0.00081183	-0.0335053	0.120842	0.136537	0.228393	0.554449	1	0.578068
Cecum 350	0.173078	-0.0216279	0.157612	0.225818	0.279761	0.291929	0.0583387	0.00170388	-0.0558964	0.119144	0.0857672	0.222761	0.414302	0.578068	1

## Sheet: 1h
	High salt 1	High salt 2	Water 1	Water 2	Citric acid 1	Citric acid 2			Laryngeal water
High salt 1	1	0.64404	0.442435	0.436289	0.55924	0.52634		Laryngeal water	1
High salt 2	0.64404	1	0.359806	0.401101	0.558868	0.588335		Oral	0.302951
Water 1	0.442435	0.359806	1	0.485257	0.497147	0.392356		Stomach	0.00393138
Water 2	0.436289	0.401101	0.485257	1	0.439975	0.430349		Duodenum	-0.0675456
Citric acid 1	0.55924	0.558868	0.497147	0.439975	1	0.734348		Jejunum	0.100221
Citric acid 2	0.52634	0.588335	0.392356	0.430349	0.734348	1		Cecum	-0.011312
