# Supplementary material for: A brainstem map for visceral sensations
Source: Nature. 2022 Aug 31;609(7926):320–6. doi: 10.1038/s41586-022-05139-5 (PMC9452305; doi:10.1038/s41586-022-05139-5)
Supplement: Supplementary file 6 — Source Data Fig. 2 [file 41586_2022_5139_MOESM6_ESM.xlsx]

## Sheet: 2e
Stomach and duodenal glucose	Duodenal stretch to duodenal glucose
0.0467201	-0.0820354
0.0413856	-0.116095
0.070244	-0.0400427
0.111697	-0.16568
0.060439	-0.0293456
0.0905356	-0.352547
0.116656	-0.0942315
-0.0856652	-0.0339452
0.0941271	-0.0971264
0.0881128	-0.148253
-0.0593003	-0.0274818
-0.0868302	-0.0663894
-0.113401	0.100969
-0.109442	0.0703068
-0.107073	0.0829735
-0.118414	0.0210825
-0.0927121	-0.005899
-0.0646963	0.103733
-0.0419804	-0.0656146
-0.0297411	0.650754
-0.0824461	0.142463
-0.114873	0.482799
-0.0175836	0.199219
-0.0331435	-0.171966
-0.0348976	-0.167564
-0.120216	0.365352
-0.0502638	0.266167
0.00908553	0.69169
-0.0279919	0.608171
-0.0173584	-0.264309
0.0141461	-0.320467
-0.130691	-0.525682
0.0358102	-0.232079
-0.0290308	-0.271426
-0.155599	-0.0300906
-0.190236	0.141294
-0.111044	0.0940871
0.0562631	0.00646202
-0.186077	0.19977
0.0315574	0.219085
0.0585145	0.0643895
0.0683089	0.234121
0.082419	0.304033
0.0217902	0.246171
0.0284194	0.257436
0.057068	0.247149
0.00250426	0.0921815
-0.0309024	0.121706
0.0340952	0.118836
-0.0788113	0.18642
0.0822292	0.130548
-0.0577536	0.182711
0.0880727	-0.133324
0.0830207	0.117361
-0.0236393	0.0295998
0.0594905	0.0503104
0.0802458	0.0607519
-0.00629846	0.0929438
0.0398974	-0.085321
-0.00079672	-0.00283966
0.0311016	-0.216418
0.0572516	-0.18991
0.0323303	-0.2396
0.0619424	-0.215562
0.014735	-0.221408
0.0193833	-0.216913
0.051022	-0.0975206
0.0506426	-0.0409654
0.0358125	-0.0500685
0.0533421	-0.125301
0.0394362	-0.0879285
0.0480501	-0.0306247
0.0557885	-0.268301
0.0351781	0.0538494
0.0464869	-0.158596
0.0259328	0.131087
0.0463383	0.22229
0.040481	0.191485
-0.163153	0.235183
-0.131463	-0.117157
0.322658	0.15101
0.521778	0.215227
0.337575	0.0357762
0.384619	0.17618
0.426935	0.145655
0.352174	0.746577
0.472835	0.643344
0.496961	0.608903
0.46093	0.194977
0.432858	-0.623726
0.511996	-0.439393
0.535518	-0.0531632
0.502902	0.66899
0.568855	0.870883
0.51151	0.66709
0.536997	0.823473
0.334816	0.489352
-0.084008
0.435736
0.571421
0.537212
0.486388
0.553017
0.507796
0.520682
-0.147371
0.455223
0.110427
0.33639
-0.28639
0.218092
0.00298922
-0.1123
0.312343
-0.115164
-0.30567
0.33888
0.392894
-0.252156
-0.188767
0.186834
-0.327528
-0.35095
-0.0352148
0.225802
0.23501
0.113497
-0.0226085
0.186783
-0.357404
-0.199324
-0.0886407
-0.443104
-0.203043
-0.0413473
-0.250977
-0.188602
-0.0646203
-0.184352
0.0389422
-0.347746
-0.226612
-0.110189
-0.0292448
-0.116316
-0.0892172
-0.239797
-0.505599
-0.402168
-0.302135
-0.0101856
0.0830499
-0.40718
-0.217958
0.131185
0.308827
0.262826
0.204353
0.24353
0.225215
0.255
0.0747029
0.152783
-0.0305088
0.185731
0.140641
0.4038
0.450846
0.0954673
0.345604
0.37223
0.444181
0.402813
-0.106592
-0.140476
0.354099
-0.0741167
-0.173346
0.41157
0.429575
-0.213533
0.432793
0.398449
-0.0535334
0.25186
0.428405
-0.0628586
0.385417
0.294366
-0.123192
-0.000451471
0.165029
-0.0550932
0.185358
-0.0513971
-0.238949
-0.0161192
0.216566
-0.378725
0.0553809
-0.0774449
-0.27807
-0.280322
0.118568
0.0588798
0.079368
-0.0194907
0.02956
0.034305
0.0524879
-0.0412731
-0.0714158
-0.271205
-0.218774
-0.226846
-0.0780317
-0.0390087
-0.0970072
-0.0168643
-0.169214
-0.0479991
-0.160857
0.0687144
-0.0782378
0.108256
-0.116979
0.0872339
0.0313562
0.135325
0.107013
-0.148841
0.142114
-0.0472301
-0.157859
-0.110295
0.167914
0.171896
-0.100078
0.177
0.0858098
-0.14108
-0.153369
-0.13665
0.120676
0.189464
-0.121479
0.0305899
0.230331
0.172991
0.0667396
0.155519
0.239008
-0.0849871
0.147178
0.197769
0.215564
0.258449
0.181562
0.196916
-0.0032542
0.137207
0.0931527
0.253054
0.0839543
0.115892
0.160078
0.178028
0.0160182
0.0211372
0.0775172
0.234823
0.248349
0.18619
0.108662
0.16332
0.193829
0.204615
0.128272
0.197794
0.141962
0.170735
0.0258151
0.160483
0.0766084
0.166263
0.0986281
0.117493
0.049841
0.0919114
0.112043
0.0684243
0.102232
0.0987158
0.0878926
-0.609438
-0.711809
-0.176083
-0.155486
-0.13279
-0.102451
-0.20854
-0.0526162
-0.11736
-0.0895284
-0.0778599
-0.23322
-0.182964
-0.0826095
0.0038377
-0.0329526
-0.0855979
0.0511318
0.18326
0.123832
0.212168
-0.243106
0.278783
0.244081
0.367856
0.312453
0.398385
0.260447
0.348659
0.455776
0.328654
0.462468
0.541829
0.125057
0.512933
0.342733
0.316309
0.524399
0.334536
0.462771
0.621861
0.615527
0.542587
0.411603
0.611391
0.679766
0.664978
0.468591
0.708213
0.701738
0.704176
0.617013
0.706177
0.317378
0.598794
0.778139
0.681217
0.495519
0.74797
0.81472
0.833046
0.796972
0.819832
0.817658
0.830221
0.481961
0.575412
0.769234
0.887274
0.822547
0.00649006
0.467792
0.859328
0.844398
0.614747
0.18549
0.822255
0.863506
0.90995
0.638588
0.945288
0.914592
0.444606
0.94386
0.940037
0.651578
0.947639
0.836484
0.905672
0.959345
0.792848
0.92579
0.622987
0.546893
0.872106
0.83755
0.753353
0.687161
0.791555
0.673359
0.883156
0.676302
0.731608
0.811613
0.804746
0.687751
0.762534
0.678811
0.312515
0.766801
0.827456
0.750116
0.808451
0.719697
0.385741
0.648492
0.458957
0.670921
0.69385
0.348285
0.614174
0.269006
0.524283
0.417239
0.574768
0.488718
0.604883
0.545858
0.251846
0.368421
0.308586

## Sheet: 2h
Duodenum v stomach	Duodenum v prox. jejunum	Duodenum v distal jejunum
-0.171735	0.635789	0.237028
-0.0487182	0.79082	0.428501
-0.177315	1.06468	0.326175
0.118864	0.328766	-0.203715
0.259209	0.587325	0.3742
0.284919	0.594351	-0.501657
0.278729	0.860831	0.449009
0.218464	1.16412	0.474514
0.0678343	1.07786	0.572278
0.139455	0.40901	0.654218
-0.0519017	-0.0183989	0.633666
-0.00840093	-0.572051	0.32835
0.221094	0.55122	0.385569
0.221542	0.0999519	0.0861242
0.178214	0.122421	-0.00219699
-0.145012	0.0967362	0.493317
-0.0903985	0.024521	0.448327
0.268762	0.100672	0.355736
0.00717878	0.0930867	-0.0367301
0.237184	0.0781295	0.109546
-0.12342	0.0526536	-0.235308
-0.195199	-0.0185099	-0.0422964
-0.0526222	0.0624033	-0.00594662
0.0556502	-0.026432	-0.19293
0.154425	0.012291	-0.0549526
0.0865422	0.025319	0.941282
-0.0949736	0.0538462	0.993573
0.121508	-0.0531323	0.839667
0.12254	-0.0125992	0.391897
-0.0938798	-0.024511	0.409809
-0.409378	-0.120743	0.241253
-0.379433	-0.155544	0.465476
-0.0219267	-0.0996414	0.453909
-0.283355	-0.187627	0.454153
-0.276385	-0.256567	0.43735
-0.0412626	-0.245922	0.41272
-0.21143	-0.196388	0.383212
-0.0193582	-0.328199	0.396768
0.219142	-0.314545	0.264255
0.234359	-0.266729	-0.0655949
0.104938	-0.223955	-0.293411
0.295922	-0.153232	-0.489185
0.321759	-0.134087	-0.519841
0.247939	-0.20488	-0.524301
0.107795	-0.162222	-0.529454
0.103787	-0.130005	-0.645952
0.0841543	0.203355	-0.88627
0.155381	0.246855	-0.728131
0.150604	0.241016	-0.734328
0.125351	0.176829	-0.667949
0.0162494	0.0807533	-0.299091
0.107685	0.0396177	-0.60333
0.104221	0.0673284	0.703623
-0.0332792	0.098784	0.86724
-0.0606158	0.026206	0.736829
0.0764872	-0.0535554	0.337378
-0.0282073	-0.0832403	0.263173
-0.218675	-0.0590202	0.3429
-0.23028	0.0992933	0.369719
-0.186594	0.0233379	0.332187
-0.21649	-0.0486103	0.312235
-0.202812	-0.0478164	0.307841
-0.338139	-0.214194	0.14931
-0.187597	-0.205174	0.0137555
-0.404181	-0.272775	-0.0430501
-0.309608	-0.287715	-0.0601376
-0.365241	-0.306663	0.00172546
-0.422945	-0.300055	-0.0630695
-0.294279	-0.211111	-0.0649587
-0.261027	-0.315015	0.054494
-0.240539	-0.105188	-0.13853
-0.25107	-0.31475	-0.418111
-0.30942	-0.308031	0.037565
-0.326141	-0.348779	-0.0314692
-0.279233	-0.128059	0.00847476
0.385312	-0.32772	0.0134047
0.475193	-0.225418	-0.664225
0.480919	-0.382781	-0.044963
0.511349	-0.24978	-0.664671
0.453662	-0.306677	-0.328015
0.430429	-0.370713	-0.20709
0.556981	-0.109416	0.065295
0.523192	-0.07381	0.0887859
0.46167	-0.359797	-0.372012
0.495534	-0.269284	-0.0362337
0.207786	-0.362894	0.0313342
0.077433	-0.232257	-0.0278292
0.144437	-0.0621655	0.0229506
0.0664539	-0.235187	0.0564905
0.0395959	-0.0924818	0.0746057
-0.156127	-0.136752	-0.105241
-0.304852	0.156035	-0.192451
-0.295195	0.0794501	-0.051261
-0.358585	0.226002	-0.139045
-0.402225	0.158094	-0.197116
-0.418816	-0.17545	-0.192185
-0.377915	-0.225415	0.068424
-0.41998	-0.225189	-0.104288
-0.422134	-0.245526	0.0872803
-0.403779	-0.306691	0.0658452
-0.436484	-0.325739	0.069665
-0.428571	-0.304045	0.0832829
-0.384899	-0.201624	-0.215209
-0.388293	-0.391624	-0.0183994
-0.400793	-0.378665	0.0178176
-0.352443	-0.395949	0.118125
-0.334677	-0.427078	-0.0379117
-0.328807	-0.407956	-0.0114238
-0.338394	-0.380485	0.0526859
-0.266091	-0.44991	0.0534549
-0.383004	-0.30172	0.0583142
-0.343814	-0.285449	0.047439
-0.37828	-0.2787	0.0638396
-0.312618	-0.211239	0.0220937
-0.270779	-0.20924	0.0298588
-0.314443	-0.066631	0.0238175
-0.290037	-0.154801	0.00378645
-0.280963	-0.0395663	0.0578315
-0.310901	-0.057335	0.039309
-0.289471	-0.138246	-0.0200192
-0.250515	-0.00681889	-0.00836444
-0.321715	0.0120536	0.00429077
-0.263953	0.0791239	-0.0148944
-0.305611	0.0857671	-0.0317961
-0.29222	-0.01811	0.0296428
-0.262634	0.127553	0.0397701
-0.224202	0.165123	-0.0817713
-0.289143	0.180108	0.0361184
-0.285656	0.108058	-0.128107
-0.27458	0.184282	-0.0461713
-0.146405	0.10601	-0.0256374
-0.209379	0.195008	-0.195693
-0.178379	0.21728	-0.0127752
-0.245301	0.216285	-0.248277
-0.0852586	0.210668	-0.265318
-0.101385	0.0140897	-0.281785
-0.12554	-0.0747332	-0.30552
-0.125664	-1.15585	-0.302782
-0.082109	-0.36894	-0.292346
-0.0849866	0.742942	-0.131273
-0.130105	0.651552	-0.169396
-0.0623129	0.427463	-0.111896
-0.112413	0.0517543	-0.326982
-0.0224944	0.160931	-0.305508
-0.0748549	0.301113	-0.327366
-0.0688963	0.20822	-0.32165
-0.0487292	0.330204	-0.207115
-0.101771	0.380428	-0.290418
0.0164569	0.303591	-0.190008
0.0293459	-0.165622	-0.141751
0.0242123	0.0381243	-0.289189
0.0382933	-0.335362	-0.237027
-0.0210229	-0.393281	-0.159716
-0.0358889	-0.159673	-0.278533
0.00469743	-0.478098	-0.277129
0.0607589	0.0588014	-0.260538
0.0589477	0.0342426	-0.149671
0.0861217	0.054759	-0.272677
0.00704752	0.171983	-0.18543
0.0925124	0.253956	-0.263337
0.115498	-0.386832	-0.0843566
0.145728	0.133714	-0.269273
0.163344	-0.129237	-0.180079
0.0583189	0.228566	-0.106838
0.0629858	0.0909698	-0.0947059
0.138221	0.178108	-0.208208
0.0899155	0.0276508	-0.271179
0.0985888	0.515886	-0.155756
0.252949	0.666789	-0.171317
0.223662	-0.10038	-0.125277
0.13368	0.745347	-0.0975964
0.246796	0.7089	-0.188039
0.274923	0.648181	-0.112453
0.282323	0.156946	-0.130798
0.159775	0.0238268	-0.206845
0.180912	-0.434992	-0.166154
0.276644	-0.838904	-0.101683
0.319603	-0.355393	-0.0615974
0.338334	-0.769686	-0.111907
0.301115	0.087359	0.0480892
0.274778	0.0559918	-0.0826036
0.350354	0.426917	0.232403
0.208588	0.073641	0.24053
0.317712	0.26187	0.33912
0.332645	0.147806	0.0503356
0.395624	0.492785	0.433881
0.356585	0.333292	0.36535
0.371252	0.295835	0.391245
0.237011	0.435348	0.555148
0.383527	0.132423	0.469175
0.356682	-0.369903	0.247301
0.375382	0.315746	0.494923
0.396254	0.0474085	0.485201
0.412425	0.84961	-0.104427
0.420663	0.632916	-0.0579674
0.447934	-0.166874	-0.14176
0.272849	-0.190199	0.514101
0.427536	-0.162675	0.0829478
0.410924	-0.188427	0.131063
0.27965	-0.375319	0.273151
0.433425	-0.474099	-0.0450284
0.264993	-0.521273	-0.158634
0.431317	-0.618353	0.24551
0.443763	-0.614472	0.328639
0.366169	-0.382415	-0.462079
0.437217	-0.32295	0.153039
0.427274	-0.306616	0.0765621
0.320169	-0.151988	0.287336
0.458947	-0.087869	0.142922
0.430761	0.151946	0.155125
0.414594	0.154807	0.0989839
0.459396	0.398104	-0.390177
0.479548	-0.0922541	-0.197341
0.354227	0.181474	-0.0759606
0.405463	0.691615	0.0815269
0.443391	-0.234575	-0.0406484
0.472232	0.156142	0.017122
0.357642	0.235181	-0.299697
0.462948	0.403707	0.293776
0.450839	0.382751	-0.0588043
0.387404	0.43498	0.451924
0.45902	0.27722	0.365624
0.459719	0.399035	0.716209
0.438139	0.304683	0.711076
0.346189	0.358999	0.596449
0.424547	0.311755	0.637581
0.442088	0.315697	0.242268
0.399907	0.327195	-0.0335293
0.450035	0.05262	-0.141869
0.431495	0.0196814	-0.322405
0.31482	-0.358254	-0.818798
0.39973	-0.445555	0.357108
0.435634	-0.609258	0.748331
0.441687	-0.599518	0.817618
0.435617	0.163805	0.841245
0.437691	0.210903	1.16459
0.414327	0.413474	1.10345
0.41329	0.400445	0.942372
0.249026	0.468687	0.204243
0.220525	0.0849237	0.198773
0.106854	0.549987	0.289848
0.332409	0.536257	0.503585
0.385998	0.563399	0.484463
0.381128	0.4545	0.551119
0.105373	0.47165	0.606852
0.285449	-0.795733	0.564429
0.335047	0.495151	0.647869
0.318327	0.273993	0.551972
0.159801	0.536123	0.347495
0.290839	0.492628	0.271828
0.242145	-0.532279	0.0587911
0.178622	-0.846908	-0.600753
0.271028	0.555066	-0.684943
-0.110475	0.547165	-0.715853
0.17952	0.355339	-0.346814
0.120394	0.611303	0.282977
0.123288	-0.276822	0.137082
-0.405241	0.666662	0.368293
-0.41419	0.136777	0.536577
-0.281053	0.493139	0.0611044
-0.146348	-0.104026	0.573306
-0.168049	0.308334	0.493595
-0.483996	0.54488	0.512812
-0.202652	0.330165	0.538549
-0.175171	-0.207566	-0.247005
-0.141308	0.0093168	0.208131
-0.183381	0.170326	0.570751
-0.239526	-0.724353	0.52443
-0.110902	0.394299	0.558243
-0.304114	0.96558	0.270387
-0.0766499	1.01482	0.248383
-0.311173	-0.251176	0.217499
-0.0124984	-0.456166	0.00631625
-0.0645497	-0.439509	-0.0179673
-0.0762415	-0.151064	-0.167467
-0.292862	-0.244505	-0.0347532
-0.136787	-0.45384	-0.0922714
0.0311775	-0.145352	-0.113624
0.0327928	0.0254322	-0.700821
0.0844296	0.00412713	-0.574002
0.0117744	-0.0625339
0.0550245	0.0992988
-0.150376	0.0822327
-0.129924	0.290284
-0.323083	0.241675
-0.242429	0.196894
0.129306	0.276915
0.14973	0.302016
-0.0534102	0.296088
0.0985025	0.623087
0.00086787	0.406546
0.153329	0.093314
0.0695809	0.124483
-0.0883536	0.0663119
0.226365	0.241103
0.219174	0.181866
-0.0354644	0.25313
-0.347064	0.247875
-0.149578	-0.0769384
0.0552784	0.197439
0.256423	-0.0906345
0.18047	-0.0766612
0.182313	0.0381407
-0.273215	-0.0843373
0.0729589	-6.55888e-05
0.278805	0.252068
0.0447275	-0.0510959
-0.0141722	0.189368
0.12067	0.11821
0.315825	0.183492
0.101338	0.153958
0.279571	-0.0619747
0.342742	-0.071531
0.23051	-0.232901
0.283552	-0.221496
-0.295598	-0.187758
0.223314	-0.184021
0.353473	-0.0866051
-0.200831	0.0454654
0.133589	-0.199953
0.346145	0.0655161
0.390181	-0.202066
-0.248836	0.0892522
-0.230301	-0.0631095
0.192217	-0.275027
0.387032	-0.093657
0.165229	0.0839513
0.371425	0.121826
0.331513	0.112483
0.354034	-0.0399989
0.283069	0.0248681
-0.184093	0.0922371
0.409455	0.271587
0.23264	0.272407
-0.212648	0.167426
0.338673	0.338765
0.382042	0.354665
0.307814	0.287388
-0.17398	0.343458
0.35936	0.206497
0.432008	-0.0341382
-0.0464367	0.296063
0.289167	0.0843532
0.423587	0.183134
0.42918	0.131293
0.418403	-0.231788
-0.108559	0.0789965
-0.140246	-0.0714429
0.37441	0.0307476
0.0878544	0.0364115
-0.121669	-0.247469
0.257378	-0.19277
0.331893	-0.0229595
0.427073	-0.202893
0.40159	-0.243871
-0.0871477	-0.346708
-0.0253308	-0.288302
0.439764	-0.229376
0.484156	-0.277819
0.299626	-0.147244
0.118518	-0.191338
0.517723	0.161229
0.505241	-0.188331
0.473285	0.266708
0.0930835	0.209242
0.33687	0.259604
-0.0300136	0.486063
0.450515	0.45517
0.305043	0.382352
0.499361	-0.346977
0.0819781	-0.354335
0.33721	-0.379324
0.420352	0.106588
0.315225	-0.0773044
0.51927	0.0429753
0.482595	0.128455
0.430477	0.287205
0.197369	0.389593
0.476631	0.40555
0.528321	-0.0918657
0.398273	0.217062
0.554041	0.391789
0.454233	0.237968
0.554383	0.219072
0.336922	0.226125
0.419763	0.230035
0.275802	0.239909
0.453218	0.269335
0.480143	0.231872
0.506157	0.308897
0.526147	0.294691
0.211105	-0.135698
0.509926	0.118688
0.263141	0.27484
0.443565	0.329952
0.363763	0.0968004
0.328762	0.131065
0.210005	0.150522
0.12818	0.210711
0.37358	0.0187287
0.451731	0.0353768
0.470743	-0.195698
0.454243	0.0842205
0.472818	0.0094258
0.33085	-0.0230635
0.356936	-0.032911
0.376079	-0.17895
0.291072	0.00274988
0.47275	-0.233933
0.427544	-0.22393
0.422807	-0.104598
0.137569	-0.182452
0.187576	-0.218412
0.127784	0.0187464
0.448649	0.0615298
0.416405	0.100298
0.341332	0.0802924
0.289199	0.0907552
0.375155	-0.0747587
0.219106	0.889327
0.215967	0.910661
0.202929	0.780557
0.380822	0.593499
0.326729	0.0773992
0.372551	-0.223098
-0.00378321	0.28827
0.447965	0.00351793
0.296124	-0.0652242
0.447371	-0.331908
0.08067	0.582424
0.539153	0.648623
0.456142	0.253399
0.568843	0.626321
0.0804594	0.31103
0.641654	0.845328
0.321296	0.337367
0.62002	0.229622
0.315659	0.272868
0.564979	0.278516
0.464968	0.445283
0.307013	0.300215
0.0937918	0.456884
-0.160999	0.47663
0.296064	0.42698
0.221353	0.22861
0.168282	0.213976
0.164503	0.0908916
-0.159961	0.431743
-0.00445214	-0.103424
-0.146164	0.316865
-0.200383	0.395838
0.214303	0.339484
0.0817022	0.224949
0.281465	0.31607
-0.333804	0.234466
0.299481	0.283736
0.334133	-0.158859
-0.250831	0.050349
0.214913	0.194031
0.321724	-0.137362
-0.389099	-0.0845396
0.457675	-0.172256
-0.550591	-0.759631
0.430681	-0.287029
0.192729	-0.351618
0.406557	-0.710936
-0.369763	-0.684712
-0.209613	-0.675159
0.409399	-0.552258
0.50342	-0.550992
-0.584998	-0.551933
0.034414	0.229879
0.474155	0.548629
0.566836	0.117589
-0.0324826	-0.0155464
0.585461	-0.169303
0.193552	0.148662
0.593367	0.0941547
0.391982	-0.0203341
0.350469	-0.274182
0.557691	0.108873
0.692113	-0.495394
0.618187	-0.110412
0.668503	-0.391557
0.289264	0.099474
0.567489	0.176727
0.697241	0.294908
0.453725	0.227361
0.711202	0.232715
0.531408	0.273425
0.746218	0.232388
0.177171	0.216911
0.451304	0.201641
0.650887	0.184406
0.74098	0.166239
0.0810127	0.108976
0.53686	0.11272
0.707225	0.136723
0.786191	0.117829
0.650397	-0.00566576
0.516286	-0.0495824
0.693176	0.0100527
0.583008	0.0294675
0.381851	-0.0484798
0.7786	-0.232695
0.0872778	-0.309055
0.666573	-0.182832
0.544006	-0.592244
0.72299	-0.484614
0.386602	-0.148651
-0.0808528	0.249412
0.0675445	-0.132202
0.682189	0.431182
0.750444	0.250906
0.769515	0.621496
0.728471	0.106087
0.239406	0.689217
0.0912825	0.55719
0.449537	-0.0186999
0.60848	0.0365947
0.212237	0.0547577
0.729512	0.139719
0.558845	0.0294953
0.386588	0.148647
0.72287	0.203139
0.281208	0.109168
0.547662	0.178395
-0.21262	0.251251
0.211554	0.226195
0.0732711	0.0230651
0.362993	0.190384
-0.0557405	0.0580857
0.449794	0.12095
0.636229	0.178181
0.665244	0.169203
0.237338	0.10238
0.340168	0.0939733
-0.520647	0.0741721
0.00920487	0.0840237
0.373475	-0.200653
-0.398821	-0.119481
-0.270971	-0.26231
-0.0833753	-0.290897
0.430475	-0.126905
-0.303304	-0.326009
-0.266928	-0.281108
-0.444225	-0.147644
-0.0189839	0.0983442
0.372535	0.1064
0.442289	-0.164695
-0.390103	-0.0577
0.530909	0.0772691
-0.105975	0.188282
0.434623	0.480801
0.254432	0.42861
0.315127	0.50908
0.519335	0.0432532
0.1538	0.388248
-0.392046	0.18686
0.460369	-0.661051
0.21314	0.00224729
-0.332977	-0.0922498
-0.0527691	-0.577119
0.310333	-0.613202
0.0730156	-0.51901
0.324043	-0.0759387
0.482133	0.210387
0.364393	0.207293
0.490278	0.20924
0.163119	-0.0166538
0.527335	0.117317
0.530835	0.146079
0.531714	0.121203
0.160071	-0.0146337
0.221703	-0.208448
0.410166	-0.0284857
0.525954	0.166108
0.478764	-0.068823
0.0785224	0.106216
-0.134251	0.122035
0.0599658	0.182558
-0.0677069	-0.37497
-0.155491	0.0727222
-0.13302	0.00987863
-0.122063	-0.144016
-0.352921	-0.148445
-0.279008	-0.557517
-0.29884	-0.19177
-0.235442	0.038807
-0.130156	-0.143654
-0.17892	-0.569205
0.0490118	-0.158268
0.0996816	0.147014
0.134026	-0.561452
0.313964	0.129432
0.212761	0.148327
0.427139	-0.41597
0.53163	-0.14273
0.436438	0.016285
0.627903	0.100128
0.649326	-0.413716
0.772254	0.0761423
0.665554	-0.504103
0.581171	0.12373
0.658821	-0.113038
0.810603	0.0320283
0.719489	0.0208392
0.796868	0.0345678
0.732046	0.146714
0.651561	0.363403
0.50984	0.0943315
0.506571	0.0183665
-0.0280952	0.513639
0.119607	0.482338
-0.055715	0.334802
-0.0121292	0.321784
0.151761	0.0925654
0.17371	0.178972
0.162964	0.188955
-0.0622875	0.0212661
-0.118893	0.0312091
-0.0291569	-0.0199265
-0.152005	0.0261748
-0.162755	0.00744834
-0.0954893	-0.18735
-0.0412203	-0.175318
-0.0350552	-0.115673
-0.115034	-0.764263
-0.0222834	-0.0891997
-0.129992	0.164965
-0.108849	0.147307
-0.189646	0.207283
-0.0838196	0.20532
-0.0721872	0.245641
-0.0186735	0.142161
-0.152786	0.269478
0.0419493	0.275184
-0.032954	0.331841
-0.181112	0.263321
0.068401	0.272316
-0.219321	0.175239
-0.216917	0.238355
0.0558636	0.215762
-0.188457	0.062894
-0.0759044	0.0721682
0.0281003	0.0420896
-0.0733389	-0.528584
0.0459911	-0.750792
-0.0238478	-0.345599
0.0602597	-0.323538
0.186841	0.348302
0.131981	0.469133
0.0788265	0.457808
0.129275	0.570857
0.0967669	-0.464719
0.166699	0.000921978
0.140397	-0.245254
-0.0211538	-0.116246
0.0518343	-0.0746253
0.12877	0.00475388
0.0821128	-0.168172
0.0880096	-0.188765
0.102057	-0.0658046
0.115857	0.0684958
0.100341	-0.067909
0.0647407	0.059487
-0.022699	0.0266169
0.0437867	-0.0110774
-0.00487097	0.0422549
-0.35962	0.00462607
-0.402382	0.18619
-0.46493	0.271165
0.107047	0.110191
0.185371	0.122828
0.224176	0.376836
0.225256	-0.367382
0.251158	0.33928
0.12283	0.314775
0.279721	-0.418227
0.254439	0.210356
0.279439	-0.285101
0.223921	-0.0556151
0.191251	-0.0769688
0.304563	0.0550724
0.236431	0.050464
0.326713	0.198832
0.288338	0.233062
0.339672	0.036165
0.293165	0.157233
0.276945	0.167543
0.309178	0.145787
0.234006	0.239691
0.347763	0.0993204
0.213627	-0.126388
0.324572	-0.162167
0.250109	-0.0107453
0.264716	-0.0568601
0.34781	-0.254121
0.219089	-0.28304
0.226493	-0.0575934
0.207752	-0.200701
0.308195	0.198021
0.232336	0.149828
0.337576	0.282758
0.308745	0.00635718
0.337936	0.680696
0.268038	0.700213
0.301822	0.678105
0.257376	0.669733
0.270645	0.377023
0.290235	0.7535
0.333386	0.675899
0.316659	0.697136
0.366594	0.702556
0.314059	0.632302
0.299918	0.313443
0.282929	0.44277
0.317938	0.606681
0.349953	0.672611
0.29955	0.635779
0.295433	0.355453
0.331157	0.424499
0.341268	0.598973
0.318717	0.66015
0.35165	0.215283
0.336434	0.620983
0.346245	0.577759
0.328968	0.597791
0.304019	0.587166
0.318755	0.344349
0.33686	0.128818
0.335938	0.104729
0.332395	-0.0425372
0.324961	-0.15813
0.290292	-0.24183
0.284962	-0.222889
0.22399	-0.380594
0.27628	-0.418419
0.247294	-0.475292
0.313859	-0.469789
0.315498	-0.572889
0.257992	-0.634317
0.291581	-0.54828
0.275558	-0.336917
0.226853	0.674856
0.200767	0.550401
0.287761	0.845138
0.291749	0.891119
0.205983	0.631138
0.234675	0.617834
0.303441	0.204954
0.226677	0.23634
0.285987	0.236449
0.303799	0.158814
0.316412	0.261439
0.26711	0.291832
0.202496	0.278336
0.221402	0.254276
0.290454	0.305357
0.269486	0.270054
0.2475	0.282608
0.258893	0.173508
0.145153	0.185538
0.170633	0.218241
0.13361	0.123463
0.251284	0.233277
0.17678	0.222771
0.129864	0.122037
0.209173	0.0988673
0.201082	0.217149
0.219819	0.158646
0.0713312	0.177581
0.164185	0.119358
0.061489	0.0657979
0.0733492	0.109073
0.0611368	0.0874262
0.166066	0.0887782
0.0640375	0.0507734
0.175748	0.072275
0.000588236	0.0486044
0.0956005	0.0268876
0.166216	0.0312443
0.00686768	0.0170489
0.123247	-0.0152649
0.0514227	-0.00664198
-0.0526323	-0.02468
0.0609978	-0.101307
0.120855	-0.0572127
0.0185523	-0.0992049
0.060206	-0.0696385
0.107564	-0.118937
-0.121328	-0.153716
-0.0221074	-0.0897094
0.0685665	-0.082801
0.0536822	-0.0712472
0.0713334	-0.154719
-0.155208	-0.269248
-0.114276	-0.232255
-0.113798	-0.211766
-0.00147028	-0.221262
0.0492563	-0.112439
-0.124209	0.00221377
-0.13371	-0.0799239
-0.123445	-0.0411129
-0.0134412	0.0413495
-0.154763	0.0436106
-0.087097	0.208549
0.00134466	0.407331
0.0120189	0.31084
-0.0791916	0.276553
-0.23818	0.392147
-0.184499	0.289483
-0.254614	0.539424
-0.214601	0.269742
0.275871	0.52934
0.117094	0.587133
0.41735	0.510658
0.179238	0.446532
0.182405	0.370457
0.0812721	0.396909
0.106613	0.137998
-0.0550763	0.279658
0.0187918	0.531165
-0.264271	0.436933
0.0413304	0.380624
0.0349201	0.0116729
0.00533376	0.332709
-0.269019	0.288975
-0.0372738	0.457944
-0.0686375	0.320537
0.00349289	-0.387336
-0.0400277	-0.244045
-0.0711915	-0.154592
0.0792629	-0.0494734
0.00550778	-0.00962521
0.101267	0.0381228
-0.33397	0.246352
-0.0945351	0.113507
-0.429855	0.153146
0.164004	0.0634119
0.140374	-0.141505
-0.244882	0.00874136
0.13445	0.153791
0.144271	0.0500194
-0.453307	-0.131313
-0.256833	-0.0079594
0.0433347	0.27736
0.173959	0.390746
-0.0231065	0.526386
-0.331136	0.69315
-0.189093	0.684512
0.154655	0.567908
-0.351485	-0.270084
0.0568002	0.0342359
0.103881	-0.933941
-0.396389	-0.0373742
-0.0323248	0.514004
0.130289	0.78748
0.196588	0.628783
-0.237138	0.743512
-0.166684	0.749575
-0.0704614	0.944946
-0.520356	0.775213
-0.30608	-0.277621
-0.233516	0.298412
-0.299914	0.19567
-0.382829	0.605704
0.0202651	0.853484
-0.419613	0.802407
-0.0906504	0.459861
-0.18759	0.452568
0.407787	-0.550145
-0.338594	-0.407334
0.299226	-0.54449
-0.458452	-0.591025
0.220152	-0.512854
-0.224566	-0.593889
0.0632468	-0.55175
-0.488291	-0.0132163
0.374921	-0.0350256
-0.0755771	-0.104672
-0.342938	0.230933
-0.393772	0.106469
0.379894	-0.139376
-0.214902	0.417271
0.342893	0.459281
0.152417	0.161101
0.394601	0.730693
0.204667	0.77481
0.350134	0.704801
0.432757	0.510114
-0.403067	0.776182
0.351288	0.733793
-0.24206	0.738093
0.417031	0.712437
-0.317809	0.619764
0.294705	0.577758
0.251407	0.371989
-0.397318	0.594802
-0.351307	-0.270672
0.38831	0.33049
0.170836	-0.219954
0.389336	-0.419822
0.450039	-0.411343
0.267546	-0.443918
-0.152328	-0.33481
-0.390925	-0.285958
0.380288	-0.301493
0.324401	-0.198756
-0.226867	-0.101161
0.057121	-0.076567
0.316749	-0.00284749
0.424123	0.0846909
0.445369	0.0860966
0.405392	-0.135374
0.302122	-0.368022
0.0900261	0.214801
-0.119511	0.0966862
-0.0663331	0.0504467
0.432462	0.158429
0.25809	0.0404768
0.151347	-0.494191
0.449072	-0.4833
0.296638	-0.427162
0.374795	-0.0371906
0.38275	-0.0415358
-0.286073	-0.1514
-0.290688	-0.146158
0.098779	-0.124134
0.35925	-0.12656
0.393169	-0.171352
-0.0116155	-0.14516
0.450421	-0.150681
0.199095	-0.150261
-0.140698	-0.100205
0.0432637	-0.0955939
-0.314396	-0.130689
-0.0346366	-0.108792
0.39103	-0.10014
0.129423	-0.0650137
0.0205897	-0.0840259
0.423722	-0.0752376
0.289943	-0.0381095
0.410234	-0.0168374
0.191004	-0.0486371
0.111904	-0.0512543
-0.0171207	-0.0138312
0.0630988	0.000127755
0.0187563	0.0884995
-0.176154	0.0620477
0.301319	0.122559
-0.10173	0.12927
0.378427	0.131409
-0.204074	0.055047
-0.206649	0.089465
0.125158	0.090243
-0.0907532	0.160148
-0.199514	0.144304
-0.177877	0.15311
-0.0214105	0.174878
-0.158804	0.0840156
0.186693	0.1585
-0.166331	0.144494
-0.10699	0.108022
0.141737	0.147125
-0.140233	0.142784
0.0606224	0.172887
0.0928632	0.173105
-0.0994412	0.174976
-0.134403	0.148866
-0.0495807	0.104501
0.102248	0.0762092
0.116196	0.0869463
0.358046	0.0863048
0.874011	0.0855829
0.841879	0.0301671
0.909463	0.0473375
0.657941	0.0786022
0.359513	0.0758252
0.250516	0.0355078
0.376788	0.00224298
0.510892	-0.0756163
0.337289	-0.0534775
0.108618	-0.0295349
0.538526	-0.123807
0.466959	-0.0468616
0.364338	-0.0563254
0.567032	-0.123032
0.283181	-0.0648863
0.313453	-0.167021
0.592979	-0.1365
0.262358	-0.120741
0.354565	-0.135273
0.550292	-0.1121
0.339967	-0.174513
0.0870931	-0.382657
-0.150889	-0.628628
0.285667	-0.570646
0.570408	-0.536639
0.52793	-0.202633
0.681312	0.208212
0.471752	-0.162438
0.710557	-0.209593
0.449664	0.258263
0.575798	-0.0341616
0.13005	0.488108
0.682203	0.591216
0.531669	0.578228
0.465227	0.477972
0.388121	0.555831
0.0283937	0.756229
0.283339	0.738854
0.706394	0.684643
0.579329	0.711573
0.393762	0.692222
0.070691	0.690633
0.143567	0.58115
-0.263444	0.62983
0.344191	0.469289
0.547185	0.42776
0.415849	0.521695
0.50476	0.393941
0.861358	0.602748
0.233098	0.697775
0.433931	0.747706
0.336279	0.562367
0.201525	0.235704
0.695298	0.0532541
0.767888	-0.728383
0.71976	-0.418834
0.492469	-0.258447
0.753809	-0.888629
0.147163	-0.439408
0.687624	-0.710123
0.637252	0.056188
0.723998	-0.0413801
-0.509917	0.658828
0.138536	0.666203
0.752585	0.392376
0.268471	0.0453653
0.0854733	0.0334209
0.626326	0.235754
0.680961	0.204016
0.774084	0.121955
-0.189366	-0.129823
0.424511	-0.462029
0.479365	-0.488247
0.611879	-0.410906
0.581623	-0.0589731
0.607727	-0.0460891
-0.590613	-0.116271
-0.576766	-0.0963335
0.669037	-0.118642
-0.764268	-0.0748263
0.307651	-0.0500583
0.600768	-0.125114
-0.322391	-0.133857
-0.486494	-0.12516
0.158734	-0.0930958
0.292788	-0.0472069
-0.687677	-0.114892
0.0403804	0.1033
0.749534	-0.0976001
0.244824	0.17467
-0.118746	0.198197
0.574768	0.289039
0.184293	0.0916146
0.391679	0.250295
-0.854757	0.349208
-0.263171	0.383152
-0.827078	0.379492
-0.571134	0.411799
0.0114979	0.426189
0.311794	0.416807
0.630404	0.29433
-0.636194	0.285621
0.107461	0.364193
-0.0970251	0.365989
-0.5373	-0.611846
0.605981	-0.241171
-0.200036	0.0632655
0.574601	0.0185569
0.0951783	0.0220197
-0.485013	0.054521
-0.096469	0.0734241
0.43655	0.0595656
-0.87989	-0.043624
-0.165612	0.0710198
0.440363	0.0460826
0.0147127	0.0525679
0.329004	0.0787772
0.511161	0.00734028
0.516224	0.074021
-0.426633	0.0312445
0.00418962	0.0847589
0.0856108	0.104518
-0.370681	0.103778
0.289432	-0.0386588
-0.396037	0.130084
-0.941626	0.108348
-0.0931311	0.0511257
-0.305119	0.0296376
-0.779419	0.0467565
-0.180811	0.133759
-0.678001	0.128202
-0.0980904	0.168314
0.0589467	0.109556
-0.628233	0.13646
-0.436955	0.0883682
-0.756061	0.107298
-0.673875	0.0823591
-0.0911966	0.0689524
-0.00049151	0.0283461
-0.574909	0.0122037
-0.0377755	0.135139
-0.075345	0.00402627
-0.31983	-0.028833
-0.464699	0.117768
-0.498684	-0.00675442
-0.218603	-0.0660878
-0.37814	-0.0150788
-0.356043	0.0900721
0.246806	-0.0708086
0.147969	-0.060715
0.291893	-0.221681
0.324021	-0.196056
0.301105	-0.28525
0.201025	-0.25831
0.358707	-0.143608
0.14196	0.409015
0.230944	0.404905
0.337102	0.468975
0.0404653	0.467849
0.350086	0.571268
0.062322	0.220141
0.347681	0.165363
0.340543	-0.113442
0.268795	0.00951461
-0.0980321	-0.158279
0.193701	-0.0468505
0.0979841	-0.291113
-0.0769736	-0.219422
-0.118601	-0.197871
-0.26548	-0.1208
0.0572097	-0.190686
-0.243757	-0.0867108
-0.274817	-0.0710609
-0.194302	0.154436
-0.168413	0.236804
-0.228557	-0.165638
-0.196889	0.480312
-0.455942	0.317974
-0.285637	0.294251
-0.301164	-0.22296
-0.246026	-0.0250142
-0.218072	0.348632
-0.150829	0.327081
-0.311441	0.463797
-0.193545	0.42014
-0.24721	0.453377
-0.320679	0.450969
-0.296534	0.436247
-0.122618	0.24717
-0.0545553	0.105305
-0.194914	0.298574
-0.234553	0.116673
-0.31916	0.140877
-0.0514814	0.0307476
-0.333069	-0.288642
-0.139992	-0.431638
-0.188512	0.191789
-0.163701	0.36482
-0.121195	0.437217
-0.225271	0.557051
-0.0583815	0.4882
-0.0231303	0.205248
-0.095296	0.126477
0.013678	-0.615436
-0.0342206	-1.21151
0.0669917	-0.0687832
-0.0461248	0.00666164
-0.0717339	-0.212021
-0.0439367	-0.0200567
0.0783141	0.0177684
0.0557451	-0.18655
-0.0147632	-0.13799
0.117194	-0.0331459
-0.0677294	-0.0593891
-0.0199072	-0.377677
0.206335	-0.1876
0.0173041	-0.103392
-0.0863611	-0.120152
0.0262268	-0.0645227
0.180044	-0.0997063
0.265714	0.0357247
-0.0415922	0.0672425
0.146893	0.164335
0.185441	0.20428
0.0352092	0.258597
0.308586	-0.0981398
0.199485	0.184119
0.343211	0.14025
0.217801	-0.0559465
0.288355	0.215665
0.339737	0.0715049
0.283254	-0.0143842
0.325641	0.234894
-0.00627169	0.214792
0.32388	0.283028
0.270835	0.21057
0.400928	0.286967
0.414409	0.267328
0.427009	-0.00316252
0.129506	0.122305
0.287904	0.202436
0.373851	0.0348383
0.430162	-0.0632082
0.0872207	-0.197275
0.440505	-0.285731
0.261691	-0.059293
0.45323	-0.20469
0.369247	-0.0363278
0.39568	-0.392308
0.340838	-0.651051
0.454441	-0.467186
0.251789	-0.161481
0.298496	-0.446817
0.440821	-0.175874
0.328074	-0.423873
0.460316	0.13228
0.270309	0.30296
0.445429	0.499323
0.399272	0.591277
0.303152	0.484492
0.433344	-0.235668
0.456138	-0.325555
0.430444	-0.319789
0.447253	-0.430937
0.239372	-0.351077
0.425616	-0.462161
0.356967	-0.380823
0.38393	-0.432386
0.234317	-0.402741
0.437702	-0.30704
0.315429	-0.418044
0.397907	-0.274454
0.411273	-0.493899
0.342171	-0.398568
0.19952	-0.634868
0.359387	-0.658347
0.384165	-0.495234
0.421013	-0.636259
0.395534	-0.375341
0.353143	-0.46592
0.391487	-0.435682
0.00496949	-0.688286
-0.213334	-0.717646
-0.607464	-0.416733
-0.265497	-0.538853
-0.27452	-0.414578
-0.19011	-0.65389
-0.207549	-0.75259
-0.0385822	-0.833901
-0.0557329	-0.725676
0.0903002	-0.60631
0.0671576	-0.627738
0.0224761	-0.545255
0.1837	-0.454585
0.218568	-0.609258
0.203823	-0.544556
0.155842	-0.323775
0.203347	-0.42018
0.182919	-0.459423
0.198437	-0.284783
0.285162	-0.294157
0.278624	-0.321997
0.297902	-0.363916
0.243697	-0.431002
0.26076	-0.34448
0.246185	-0.217825
0.195886	-0.295314
0.21832	-0.17924
0.174945	-0.201374
0.189238	-0.0955115
0.114752	-0.0427123
0.346641	-0.127851
0.419852	-0.129581
0.525862	-0.111681
0.497748	-0.00506245
0.190998	0.00317755
0.35694	-0.0397294
-0.0258461	0.012826
-0.0989309	0.0352006
0.456314	0.00273832
0.372206	0.0746372
0.0655996	0.0854665
0.226899	0.111303
-0.00604727	0.140386
0.130356	0.132307
0.144769	0.15145
-0.0204798	0.133004
-0.287658	0.151361
-0.365855	0.139537
-0.375976	0.147623
-0.191334	0.143789
-0.370179	0.158555
-0.381022	0.15693
-0.18346	0.151444
-0.0151777	0.555376
-0.264476	0.469273
0.00587549	0.0328473
-0.356069	0.0296971
-0.0454042	0.048338
0.0481407	0.0549448
0.0217006	0.209279
-0.331132	0.249882
0.00289009	0.149981
-0.225378	-0.030063
0.119174	0.277246
-0.360843	0.199282
0.0161188	0.017825
0.0674311	0.0694572
-0.38564	-0.00262103
0.0490023	-0.296976
0.183483	-0.409688
-0.205991	-0.107652
0.106475	-0.29561
-0.384717	-0.0432537
-0.162647	-0.0424983
0.17701	-0.0505254
0.210739	0.364517
-0.412158	0.589081
-0.250402	0.584027
0.298681	0.574544
0.266447	0.549473
0.329348	0.483581
0.124766	0.334657
-0.24556	0.268168
0.233111	0.0768546
-0.233513	0.0352149
0.275981	-0.286157
-0.271158	-0.0633803
0.438977	-0.11139
0.0688656	-0.0491423
0.433126	0.38277
0.386045	0.00736766
0.240086	0.272963
0.457117	-0.170304
0.426122	-0.259667
0.24061	-0.422272
0.404431	-0.343073
0.53054	-0.34402
0.316766	-0.324085
-0.234281	-0.330323
0.486636	-0.15265
0.589136	-0.11512
0.445244	-0.10268
0.534341	-0.0831029
0.584321	-0.0389534
0.560215	0.0660782
0.596309	0.0654502
0.426464	0.178201
0.606212	0.23863
0.361185	0.275124
0.387089	0.205292
0.578615	0.21018
0.641054	0.0866184
0.602258	-0.0207277
0.700437	-0.0967277
0.702332	-0.0141631
0.563724	0.0282835
-0.0744739	-0.0744791
0.602461	-0.0361334
0.677007	0.0271374
0.645244	-0.0495039
0.515974	-0.0733524
0.579694	-0.134684
0.594961	-0.181338
0.456023	-0.117263
0.53036	-0.22104
0.592439	-0.144084
0.253058	-0.230046
0.688862	-0.233078
0.570279	-0.1924
0.613487	-0.0340708
0.426277	-0.243318
0.692465	-0.257432
0.529799	-0.253088
0.672797	-0.183721
0.0273575	-0.199917
0.196556	-0.220193
0.470654	-0.198072
0.54442	-0.230329
0.580982	-0.289189
0.521707	-0.235852
0.644777	-0.219416
0.544893	-0.215339
0.587515	-0.199034
0.614464	-0.0793511
0.495074	-0.171585
0.313475	-0.0565387
0.48212	-0.135433
0.387806	-0.0709772
0.430524	0.0438473
0.356877	0.102308
0.0897742	0.168511
0.443856	0.129498
0.777021	0.0457121
0.629215	0.0100569
0.666674	0.000313066
0.801757	-0.0469779
0.756087	-0.0911556
0.509072	-0.185227
0.815743	-0.455514
0.391783	-0.532537
0.152426	-0.193219
0.0194972	-0.44056
-0.695429	-0.238101
-0.261086	-0.259446
-0.0762465	-0.210166
-0.21137	-0.0809482
-0.0941007	-0.108376
-0.0941523	-0.231429
0.12452	-0.0816887
-0.0990047	0.100234
-0.0346576	0.243144
-0.242987	0.18632
0.196968	-0.155877
0.192535	-0.331609
0.371551	-0.0960872
0.173967	-0.0879768
0.391457	0.177259
0.125581	0.554197
0.0974437	0.587325
0.466148	0.506077
0.0720628	0.00476139
0.438868	0.267469
0.474064	0.168736
0.363958	0.197372
0.36809	0.224392
0.463404	0.148388
0.473485	0.249407
0.402546	0.211873
0.0122221	0.22635
0.0735546	0.201227
0.533362	0.147901
0.374498	0.066599
0.272297	0.000115178
0.128062	-0.0659874
0.389858	-0.284451
0.261511	-0.316013
-0.0545554	-0.30084
-0.0894052	-0.326164
-0.160001	-0.181788
0.293328	-0.135282
-0.0710458	-0.163757
-0.0298596	-0.102279
0.01636	-0.0907362
0.0473455	-0.0450587
0.132953	-0.126716
-0.0808663	-0.0205917
-0.126858	-0.00936314
-0.0548591	0.137307
-0.134876	0.0675139
-0.15281	-0.147419
-0.210892	0.254654
-0.431013	-0.274261
-0.0982368	0.277624
-0.0297191	0.111739
0.324856	0.336442
0.363861	0.224899
0.373254	0.320585
0.341805	0.222927
0.0953154	-0.564154
0.214772	0.0619637
0.234219	-0.207375
0.372114	0.110443
0.0279676	-0.143204
0.126124	-0.0145052
-0.0895427	0.00743956
0.259987	-0.34262
0.0640962	-0.33608
-0.229632	0.281494
0.201737	0.34239
0.114037	0.40303
-0.305941	0.142039
-0.0388387	-0.0243065
0.00907808	-0.0622012
-0.253629	-0.296264
-0.165369	-0.0345602
-0.106124	-0.300647
-0.294125	-0.0184401
-0.395469	-0.0724564
0.212987	-0.11303
0.33261	-0.0404893
0.382134	0.0363272
0.472736	0.0176207
0.488977	0.0357387
0.748962	-0.2162
0.822173	0.0242575
0.808123	-0.183871
0.87915	-0.101377
0.883699	-0.0258808
0.892047	-0.23643
0.803444	0.0085047
0.689589	-0.348792
0.674096	-0.340611
0.388313	-0.168832
0.466213	-0.0545713
0.489816	-0.0568865
0.531364	-0.0581229
0.535653	-0.071461
0.552057	-0.0867059
0.54661	-0.0256028
0.533332	0.0666668
0.449478	0.0198704
0.531574	-0.270539
0.401008	0.243146
0.483926	0.241476
0.546536	0.239214
0.539649	0.27793
0.437648	0.0904106
0.501889	0.305382
0.5841	0.22945
0.578977	0.116864
0.568401	0.0625
0.51821	-0.0533472
0.560899	0.0219983
0.418341	-0.306696
0.604864	0.0285102
0.611223	-0.229198
0.603484	-0.0800925
0.602577	0.0300365
0.59075	-0.24538
0.425655	-0.142737
0.608755	-0.0725013
0.608568	-0.142209
0.573801	-0.122828
0.580379	-0.233752
0.593704	-0.131492
0.576824	-0.235326
0.585936	-0.175956
0.571013	-0.19286
0.589384	-0.0368234
0.533113	-0.0508865
0.615536	0.172068
0.398889	-0.19884
0.605878	0.046044
0.508308	0.253704
0.567936	0.269119
0.595365	-0.0860138
0.583605	-0.380653
0.586372	0.194148
0.498484	0.408289
0.430004	0.387903
0.520118	-0.13254
0.537101	0.281036
0.504014	0.250233
0.525171	0.135272
0.460822	0.223474
0.520534	0.286202
0.535671	-0.37901
0.362845	0.127775
0.383405	0.359846
0.484817	0.66885
0.335331	0.526022
0.432348	0.605234
0.459054	-0.430232
0.324712	-0.0870465
0.210363	-0.220334
0.398537	0.213953
0.30087	-0.179827
0.34249	-0.048779
0.299002	0.229507
0.364986	0.253081
0.190842	0.176515
0.221301	-0.100148
0.0765084	-0.0989492
0.324071	-0.27992
0.280036	-0.265996
0.303399	-0.457401
0.326089	-0.11473
0.0873928	-0.150449
0.298742	-0.114978
0.0569607	-0.209178
0.158448	-0.150006
0.101658	-0.0925965
0.269706	-0.184712
0.143616	-0.117449
0.188436	-0.0761735
0.2353	-0.0898938
-0.0338246	-0.319196
0.0171162	-0.170801
0.0487056	-0.0475099
0.208013	-0.0659072
0.112929	-0.302504
0.18669	-0.0813548
-0.0209338	-0.295774
-0.0204326	-0.183335
-0.0320966	-0.0769095
0.0261815	-0.296235
0.0455294	-0.0395917
0.0927531	-0.0217966
0.0725769	-0.152194
0.043045	-0.227764
-0.070093	-0.122237
-0.0922056	-0.243137
-0.156765	-0.0537903
-0.170296	-0.0882757
-0.191163	-0.1025
-0.125656	-0.0284979
-0.109259	-0.0937591
-0.0493032	0.0492564
0.0163117	0.0233468
-0.0887169	0.0534754
-0.240795	-0.039521
-0.0563611	0.0422393
-0.0219087	0.0224379
-0.0872087	-0.0554778
-0.262336	0.0237917
-0.241773	-0.0117199
-0.268681	-0.00490078
-0.233422	0.0152713
-0.162477	0.0814159
-0.317752	0.0356588
-0.296852	0.073029
-0.331796	0.0355104
-0.321604	0.199305
-0.261322	0.223339
-0.240259	0.0143763
-0.372913	0.128742
-0.407829	0.222793
-0.420291	0.223077
-0.375048	0.137416
-0.304168	0.156161
-0.43421	-0.0486873
-0.356987	0.156231
-0.438908	-0.0621201
-0.493004	0.0589875
-0.495344	0.0171204
-0.530275	-0.0411787
-0.414876	-0.0772708
-0.542567	-0.212131
-0.514732	-0.258818
-0.381146	-0.272115
-0.483557	-0.231455
-0.522249	-0.155496
-0.495565	-0.106763
-0.557928	-0.091506
-0.549131	-0.0765672
-0.577546	-0.0347267
-0.361837	-0.031263
-0.612357	0.0485877
-0.565327	0.102929
-0.569012	-0.012863
-0.624791	0.14738
-0.579719	0.141387
-0.472295	0.158858
-0.611862	0.209573
-0.557369	0.210953
-0.610514	0.291089
-0.638419	0.31175
-0.162868	0.301208
0.0378633	0.249195
0.0192635	0.333668
0.10208	0.376236
0.177921	0.378947
0.190353	0.369296
0.242189	0.350263
0.292387	0.35592
0.338467	0.296089
0.326969	0.289724
0.216647	0.254856
0.41148	0.174904
0.476451	0.184102
-0.255223	0.183922
0.597342	0.179617
-0.356052	0.0967195
0.572472	0.107022
0.575485	-0.211205
0.0717983	-0.243682
0.625964	-0.506894
0.312089	-0.432862
0.530421	0.00158021
0.407111	0.548067
0.197369	0.479765
0.292782	0.423975
0.335006	0.408612
-0.0388088	0.554523
0.312487	0.621203
0.322334	-0.0531072
0.248789	0.437951
0.337583	-0.0381328
0.11218	-0.675253
0.37994	-0.562478
0.382137	-0.153471
0.347602	-0.0605085
0.37248	-0.0141039
0.444575	0.39397
0.245813	0.426777
0.294456	0.544529
0.449061	0.697389
0.413491	0.615732
0.0550522	0.541338
0.46524	0.353998
0.423834	0.407141
0.238563	0.517257
0.0863789	0.436829
0.363224	0.450694
0.205896	0.39009
0.473023	0.118509
0.534617	0.187595
0.441247	-0.282
0.495111	-0.278769
0.374659	-0.423707
0.209776	0.107719
0.554353	0.246593
0.448753	0.103468
0.414321	0.231832
0.579258	0.195854
0.585104	0.0940928
0.140172	0.215792
0.250135	0.205996
0.591486	0.0849847
0.177348	-0.0277848
0.0793707	-0.0349576
0.475133	-0.182007
0.586054	-0.257274
0.4189	-0.251289
0.336342	-0.234883
0.199813	-0.286813
0.5824	-0.238615
0.118102	-0.118624
0.635065	0.0875445
0.409733	0.111572
0.572168	0.0849933
0.504271	0.115218
0.579385	0.0748019
0.0331094	0.291926
0.523998	0.336463
0.630232	-0.253104
0.151428	0.246235
0.220781	0.224316
-0.137682	0.276227
0.355084	0.267057
0.583303	0.0686281
0.400049	0.0480583
0.628314	-0.34822
0.644691	0.155163
-0.0576102	0.30847
0.398156	0.313643
0.5845	0.385425
0.242071	0.374722
0.0974635	0.17431
0.543043	0.136629
0.612662	0.0449779
0.645218	0.127448
0.583583	0.391482
-0.0288208	0.256014
0.619243	-0.626227
0.494836	-0.167666
0.257623	0.0209152
0.652325	0.374239
0.548646	0.414379
-0.138424	0.574739
0.596228	0.676678
0.507164	0.728979
0.395916	0.446506
0.23596	-0.150934
0.614381	-0.321222
0.475107	-0.401126
0.280102	-0.131164
0.403655	0.0509485
0.00969703	0.130812
0.273357	0.0365247
0.49005	-0.127079
0.573809	0.0202465
0.307473	-0.0155143
0.588629	0.0976374
-0.131057	0.141645
0.596607	0.0870327
0.542116	0.0542525
-0.283125	0.128094
0.0156149	0.192279
0.277137	0.217272
0.109949	0.176107
0.298725	-0.25883
0.437932	-0.18656
0.184113	-0.274032
0.406118	-0.0853541
0.354041	-0.0802658
-0.438694	-0.307674
0.486366	-0.463633
0.554061	-0.617087
0.444808	-0.590875
0.49134	-0.507904
0.161421	-0.0158146
-0.289802	-0.00905946
0.0257819	-0.149712
0.285744	-0.31768
0.116649	0.141077
-0.611668	0.133659
-0.186718	0.676552
0.410352	0.794988
-0.0936076	0.492813
0.274734	0.460686
0.306406	0.522035
0.0291158	0.433954
-0.353733	0.261841
-0.0440242	0.0936541
0.228568	-0.05943
0.339021	0.0666298
0.37759	-0.24612
0.425537	-0.438396
-0.685147	0.209805
0.423947	0.708348
-0.0238872	0.43095
0.0109103	0.477048
0.0915814	-0.851905
0.0481722	-0.672724
-0.290959	-0.620486
-0.0778637	-0.446482
-0.0364332	-0.282305
0.244208	-0.429684
-0.684333	-0.0553273
0.0431399	3.02559e-05
-0.33463	-0.0172753
-0.0264973	0.143805
0.114681	-0.0427852
-0.0978731	-1.10017
-0.0622343	0.338159
0.071279	0.39142
-0.00458677	0.656884
0.242114	0.786851
-0.606278	0.771957
-0.225735	0.408405
0.274357	0.118978
0.0296503	-0.189388
-0.0496421	0.284914
-0.15129	0.344744
0.107903	0.387035
0.0878393	0.17468
-0.0444231	-0.187916
-0.175531	-0.314758
0.0836029	-0.28006
-0.404674	-0.314321
-0.15575	-0.412245
0.0112132	-0.525331
-0.310021	-0.137195
0.0460677	-0.164718
-0.0355694	-0.0251236
-0.198817	0.000699871
-0.163792	0.0639414
0.0200466	0.142364
-0.0465415	0.183235
0.0223973	0.0952301
-0.30061	0.311071
-0.0871111	0.338026
-0.0350017	0.319695
-0.121928	0.425744
-0.318318	0.42727
-0.287989	0.373895
-0.230735	0.428785
-0.147415	0.36628
-0.0899388	0.352259
-0.307947	-0.297761
-0.157155	-0.0676219
-0.0790416	-0.0784189
-0.239777	0.00523754
-0.464926	0.354446
-0.398984	0.471568
-0.0637106	0.480042
-0.49923	0.4255
-0.308378	0.412642
-0.270853	0.430722
-0.0730675	0.457438
-0.010111	0.459475
0.014819	0.311462
-0.110825	-0.0675366
0.408313	-0.154722
0.352802	-0.272713
0.46461	-0.303695
0.416174	-0.390357
0.659806	-0.438176
0.620883	0.175191
0.487667	0.440397
0.66807	0.651823
0.755013	0.667022
0.732877	0.729442
0.772643	0.17687
0.586597	0.0995162
0.737014	-1.28465
0.715152	-0.533182
0.684028	-0.429192
0.632737	-0.627486
0.571494	0.388914
0.421594	0.324272
0.283564	0.435113
0.290479	-0.0568814
0.383547	-0.198614
0.393089	-0.322982
0.298178	0.360396
0.0989677	-0.0924191
-0.213503	0.235924
-0.552961	0.525237
-0.398918	0.374344
-0.734302	0.509714
-0.499623	0.438934
-0.67934	-0.505741
-0.599309	0.0602494
-0.578725	0.0624235
0.0881844	-0.0281005
-0.0912753	0.0337247
0.101045	0.0873703
0.143351	0.0843661
0.159657	0.0186116
0.50495	0.0282882
0.671257	0.0261869
0.47619	-0.056766
-0.063956	-0.114761
0.794615	-0.136366
0.697973	-0.0740367
0.999513	0.0977362
0.907613	0.0588429
0.664046	-0.154741
0.779985	0.0725265
0.686691	-0.108536
0.739762	0.0155679
0.777111	-0.143792
0.840156	0.0364524
0.951032	-0.11156
1.01131	0.0251967
1.07277	0.00592366
0.85698	-0.0321744
0.818016	-0.105532
0.19236	-0.175273
0.71405	-0.0534927
0.609031	-0.0352628
0.554436	0.0187793
0.0376191	0.033466
0.310285	0.0172179
0.06384	0.0243002
-0.121386	-0.153424
-0.171654	-0.0462818
-0.439243	0.0239195
-0.295018	0.0392859
-0.127714	-0.0397236
0.177377	-0.0500135
0.172083	-0.106329
0.148095	-0.172943
0.198055	-0.170262
0.201784	-0.458696
0.133666	-0.503967
0.0153779	-0.41051
-0.0759459	-0.560368
0.0951543	-0.676355
-0.157433	-0.579969
-0.165415	-0.443825
-0.0665976	-0.695306
-0.238914	-0.344945
0.0788309	-0.425713
-0.35582	-0.399387
-0.393692	-0.235566
-0.524484	-0.183242
-0.441876	0.283391
-0.0148383	0.315233
-0.302861	0.479457
-0.42971	0.479773
-0.283583	0.492183
-0.338136	0.497301
-0.313111	0.437148
-0.259125	0.512845
-0.23224	0.491663
-0.0262044	0.526724
-0.00343832	0.26378
-0.0627156	0.213058
0.0451203	0.153337
0.084426	0.0368816
-0.0211847	0.0612936
0.164804	-0.120724
0.0262201	-0.147992
0.178893	-0.309681
-0.0616591	-0.445239
0.204415	-0.562772
0.173442	-0.509441
0.11281	-0.649284
-0.00224122	-0.684415
-0.0154391	-0.635276
0.0577771	-0.693551
0.117124	-0.645006
-0.00664517	-0.648707
0.123181	-0.715916
-0.0875429	0.0612816
0.123989	0.69158
-0.0673883	0.718866
-0.0855235	0.619894
-0.0828133	-0.128241
-0.092568	-0.132407
0.0895682	-0.128625
[truncated: 12,982 more rows]
