# Supplementary material for: A brainstem map for visceral sensations
Source: Nature. 2022 Aug 31;609(7926):320–6. doi: 10.1038/s41586-022-05139-5 (PMC9452305; doi:10.1038/s41586-022-05139-5)
Supplement: Supplementary file 7 — Source Data Fig. 3 [file 41586_2022_5139_MOESM7_ESM.xlsx]

## Sheet: 3b
Stomach			Duodenum
Control	Inhibitory neuron activation		Control	Inhibitory neuron activation
-1	-1		-1	2.18214
-1	-1		0.214765	-1
-1	-1		-1	-1
-1	-1		-0.31809	-1
-0.197857	-1		-1	-0.40909
-0.541515	-0.234575		-1	-1
-1	-1		0.329449	-0.00617079
-1	-1		-0.346446	0.306599
-1	-1		-0.765735	-1
-1	-1		0.617539	-1
-0.0729137	-0.451691		1.32152	-1
-0.316951	-1		-0.694713	-1
-1	0.435373		-1	-1
0.162491	-1		-0.520688	-0.662975
-1	-1		-0.281516	-1
-1	-1		-0.344158	-1
-0.230723	0.0031586		-0.364369	-1
-0.379854	0.44409		-0.135964	-1
0.131971	-0.31847		-0.620606	-1
-0.51673	-1		-0.23334	-1
-0.444548	-1		-0.295206	-1
-1	-1		-1	-1
-0.0907289	-0.506366		-0.370019	-1
-1	-1		-0.418548	-1
-1	-1		-0.0877153	-1
-1	-1		-0.278415	-1
-1	-1		-0.489565	-1
-1	-1		-0.334579	-1
-1	-1		-0.226506	-1
-1	-1		0.236285	-1
-1	-1		-1	-1
-1	-1		-1	-1
-0.729486	-1		-1	-1
-1	-1		-0.0846593	-1
-0.45848	-1		-0.344687	-0.516931
-0.239068	-1		-1	-0.667321
-1	-0.631955		-0.124026	-1
-0.259416	-1		0.16146	-1
-0.644106	-0.567241		-0.0765141	-1
-1	-1		0.184419	-1
-0.102514	-0.421828		0.713659	-1
-1	-1		-0.0111652	-1
-1	-1		-0.0574311	-1
-0.417721	0.0315369		0.0475845	-1
-1	-1		-0.0394401	-1
-1	-1		-0.116591	-1
-0.579525	-1		0.412541	-1
-0.372148	-1		1.36729	-1
-1	-1		-0.248639	-1
-1	-0.229627		0.172892	-1
-0.449672	-0.41007		0.0670109	-1
-1	-0.198437		-0.02234	-1
-0.406224	-1		0.53753	-1
-0.285465	-1		-0.0449537	-0.785053
-1	-1		0.224391	-1
-0.0782977	0.113753		0.522032	-1
-1	-1		0.30141	-1
-0.325968	-1		0.177291	-1
-0.501811	-1		-0.0792086	-1
-0.198076	-1		-0.114312	-1
-1	-1		0.210268	-1
-0.125494	0.0187839		-0.0832206	-1
-1	-1		0.0508824	-1
-1	-1		0.404851	-1
-0.394373	-1		-1	-1
0.339565	-1		-1	-1
0.24485	-1		-1	-1
-1	-1		0.305623	-1
-1	-1		0.66882	-1
-0.254368	-1		0.446305	-1
-0.0105609	-1		0.64605	-1
-1	-1		0.292825	-0.306847
-0.752178	-1		0.793681	-1
-1	-1		0.221597	-1
-1	-1		-1	-1
-0.484832	-1		0.323912	-1
-0.3337	-0.407945		0.718561	-1
-0.408395	0.0434568		-0.175259	-1
-9.81624e-05	-0.432354		-0.343366	-1
0.969179	-1		0.219643	-1
-0.211716	-1		0.0136899	0.970957
-1	-0.156693		-1	0.308809
-0.556817	-0.144565		-0.137335	-1
-0.216831	-0.298488		-0.22586	-1
-1	0.160298		-0.0394636	-1
-0.322033	-1		-1	-1
-1	-0.361986		-0.241254	-1
-0.121906	-0.293485		-1	-1
-0.579845	-1		0.504168	-1
0.274371	-1		-0.0775644	-1
-1	-1		0.0696408	-1
-1	-1		-1	-1
-1	-1		0.519449
1.72725	-1		-1
0.0153102	-1
-1	-1
-0.636224	-1
0.0503576	-1
-0.395034	-0.466705
1.01873	-1
-1	-1
-1	1.70399
-1	1.67984
-1	-1
0.561698	-1
0.127359	-1
-0.316808	-1
0.192384	-1
-1	-1
-0.00549971	-1
-0.20916	-1
-1	-0.11399
-1	-1
-0.530433	-1
-0.685147	0.0166807
-0.244805	0.668153
-0.316835	-1
-1	-1
0.12113	-1
-0.0789951	-1
-0.682278	-1
0.0278592	-1
-0.128103	-1
0.00901962	-1
-1	-1
-0.616076	-1
-1	-1
-0.408883	-1
-1	-1
-1	-1
-0.453888	-1
-1	-1
-1	-1
-0.140987	-1
-1	-1
-0.0137066	-1
-0.309669	-1
-1	-1
-0.692052	-1
-0.385892	-1
0.125725	-1
-1	-1
-1	-1
-0.255622	-0.604753
-1	-1
-1	-1
-0.37435	-1
-0.165903	-1
-0.233027	-1
-0.0910813	-1
-0.418638	-1
-0.204109	-1
-0.069608	-1
-0.00577269	-1
-0.123245	-1
-0.33936	-1
-0.598967	-1
-0.577102	-1
-1	-1
-0.193889	0.4449
-0.505845	0.357633
0.216267	-1
0.594414	-0.236203
-0.0996631	-1
-0.0629186	-1
-1	-1
-1	-1
-0.0458085	-1
-0.227857	-1
-0.210366	-1
-0.22957	-1
-0.12141	-1
-0.0735831	-1
-1	-1
-0.119931	-1
-0.147949	-1
-1	-1
-1	-1
-0.277404	-1
-1	-1
-1	-0.615195
-0.0651038	-1
-0.273261	-0.29004
-1	-1
-0.273806	-1
-0.109914	-1
-0.130382	-1
-0.467356	-1
-0.166769	-1
-1	-1
-0.0451772	-0.423564
0.664377	-1
0.574913	-1
-0.17837	-1
0.0627578	-1
0.0542986	-1
-0.217783	-0.700736
-0.177283	-1
0.279867	-1
0.0723925	-1
-0.435633	-1
0.0228006	-1
-0.100019	-1
-0.0276881	-0.782072
-1	-1
-1	-1
-1	-1
0.0788923	-1
-0.0659897	-1
-0.125546	0.73207
0.0544133	-1
0.0158705	-1
0.226558	-1
-0.00798307	-1
-1	-0.0868571
0.232914	-1
0.125292	-1
-1	-0.844028
0.784255	-1
0.373966	-1
-0.0576553	-1
-0.0299093	-1
-0.299758	-0.78543
-0.136848	-1
-1	-0.837716
-0.122302	-1
-0.258636	-1
0.0363958	-1
-0.131507	-1
-0.0740628	-1
-0.224737	-1
-1	0.8464
-0.261213	-1
-0.122729	-1
-0.329468	-1
-0.0264261	-1
0.0903027	-1
-0.266694	-0.37909
-1	-1
-1	-1
-1	-1
-0.116568	-1
0.150547	0.53778
-0.25524	-1
-1	-1
0.24675	-1
0.083452	0.146996
0.0177501	-1
-0.223958	-1
-0.0930339	-1
-0.459336	-1
-0.164384	-1
0.433589	-1
-1	-1
0.232397	0.123448
-0.172986	-1
-0.302949	-0.550086
-1	2.87344
-0.242538	-1
-0.0935339	-1
0.327291	-1
-1	-1
-1	-1
-1	-1
0.309237	-1
-1	-1
0.270297	-1
0.136176	-1
-1	-1
-1	-1
-1	0.421924
-1	-1
0.481459	-1
-1	-1
-1	-1
-0.0844331	-1
0.0702091	-1
-0.1964	-0.372378
-0.245418	0.0302023
-0.213393	0.193954
0.0109775	-1
-1	-1
0.053418	-0.322995
0.117522	-1
-0.0605784	-1
-0.256718	-1
-0.057941	-1
0.0321946	-1
0.176742	-1
-1	-1
-0.337682	-0.586333
-0.0819866	-1
-0.52565	-0.580522
-1	-1
-1	-1
-0.0225066	-0.302685
-1	-1
0.0502198	-1
-0.37411	-0.114893
-0.0201993	-1
-0.0240457	-1
-1	-1
0.0248955	-1
-0.143694	-1
0.0214961	-1
-0.355939	-1
-0.0403837	-0.511807
-0.0849154	0.515342
0.0318187	-0.387072
0.139129	-1
-0.176888	-1
-0.180157	-1
-0.237701	-1
-0.21031	-1
0.0746319	-1
0.0862716	-1
-0.340001	-1
-0.46661	-1
-0.0155874	-1
-0.0136638	-1
-0.00792097	-0.218427
0.657226	-1
-0.0255329	-1
-0.235512	-1
-1	-1
-1	-1
-0.157148	-1
0.0679156	-1
0.396737	-1
-0.675531	-0.650163
0.072498	0.553126
-0.0320551	0.777413
0.729836	1.14163
0.562216	-1
0.487662	-0.408024
-0.387267	-0.813123
-1	0.396593
-0.456357	-0.318992
0.887445	-1
-0.103072	-0.719357
0.772949	-1
0.172889	3.2938
0.241683	-0.508949
-0.00909506	-0.0400989
-0.588888	0.58003
0.49431	-1
-1	-0.514773
-0.287193	-1
0.214434	-0.309602
-0.45594	1.58561
-0.107971	0.141089
0.835139	0.911685
0.52908	-1
0.479785	-1
-0.683896	-0.459113
-0.111361	-0.690349
-0.592718	-0.442799
-0.513068	-1
-0.647657	-0.668378
-0.363582	-1
-1	-1
-0.304414	-0.184103
-0.334567	-1
-0.274818	0.0810385
-0.642079	-0.384077
0.445616	-1
0.915863	-0.242117
-1	-1
-0.133534	-0.25635
-0.208636	-0.382485
0.0984329	-0.38861
-0.579849	-1
-0.442469	0.513948
-0.266675	0.351956
0.907564	-1
-0.214268	0.753388
-0.19022	-0.146811
0.0710487	0.213361
-0.121149	0.843544
-1	-0.146338
-0.0326998	-0.0265866
0.227039	-0.0253591
0.130067	0.372168
-0.338659	0.493999
-0.332855	-0.241089
-0.467521	0.44163
-0.525759	-1
0.226719	-1
-1	-0.590082
-1	-0.417652
-0.210821	-1
-0.291807	-1
-0.240508	-0.494369
-0.00272742	-0.576737
-0.0775972	-0.531047
-0.0683799	-0.553161
-1	-1
-0.315073	-1
-1	-1
-1	-0.643723
-0.256131	-0.36961
-0.380019	-1
0.0666667	-1
0.379622	-0.49396
-1	-0.740419
-0.0974647	-1
-0.265791	-0.281422
0.319356	-1
-0.463369	-0.514044
-0.278296	-1
-0.120418	-0.463855
-0.109647	0.271865
-0.180506	-1
0.696373	-0.695307
-0.348737	-1
-1	-0.578687
0.0546085	-0.47881
0.0289136	-0.31664
-0.00785057	-1
0.115464	-1
-0.580782	0.656622
0.241031	-0.451237
0.0117444	0.879798
-1	0.0134153
0.183884	-1
-0.133471	-0.239365
0.26176	-0.0376412
-1	0.356974
-0.573224	-1
-1	-0.456022
-1	0.729897
0.3527	-1
0.0444777	-0.667254
-0.420681	-0.184479
0.115637	0.1211
1.20661	0.475445
-0.132746	-0.155888
0.231576	-1
-0.346746	0.400646
0.638054	-0.182271
-1	0.441519
-0.0480322	0.144021
-0.132687	0.899406
0.213543	-1
-1	0.318412
0.240163	-0.350055
-1	-0.20984
0.474118	0.174737
0.0151351	-0.348991
-0.0860459	1.06304
0.0618396	0.153683
-0.0631852	-0.00387325
-1	0.396565
0.0884587	-0.280848
-0.240504	0.518537
-0.31397	-0.630829
-0.0338789	-0.0852979
-0.325385	0.788466
-1	0.344753
0.355906	0.913157
-0.236422	-0.14391
0.233605	0.235491
0.158717	0.0665688
-0.120348	-0.446625
1.00557	-0.230947
-0.253864	1.94211
-1	0.606618
0.428573	0.470029
-0.122711	-1
-0.236353	-1
-0.0124063	-1
-0.0735095	-0.762074
-0.201774	-0.47477
-1	-0.785833
-1	-0.449397
-1	-1
0.558797	-0.721987
-0.220484	-0.671437
0.181828	-1
-0.0565454	-0.0252754
0.0740744	-0.624423
0.0784606	-0.636914
0.0415335	-0.278165
-0.287075	-1
-1	-0.398739
-1	-0.425961
0.527656	-1
-0.271853	-0.423777
-0.0591577	-0.693517
0.35548	-1
0.179965	0.163341
0.194127	-1
-0.371968	-0.161533
0.62395	-0.804527
0.0962869	-1
-0.463359	-0.182978
0.85738	-1
-0.247397	-0.373651
-0.0941063	-1
-1	-1
0.512994	-1
-0.308546	-0.518967
0.334356	-0.201889
-0.000410474	-1
-0.193087	0.119608
0.328341	-0.0916447
-0.145364	0.788335
-0.165744
-1
-0.139103
-0.537772
-1
-0.0719785
0.285165
-0.0384119
-0.197876
0.211051
-0.278165
0.381969
-1
0.224962
0.331854
-0.156686
-1
0.0558145
-0.0433598
0.00281579
-0.020653
0.24182
0.0340527
-0.178418
0.0991689
-0.308523
0.273574
0.396851
0.129195
0.220324
0.146812
0.0152462
-0.134664
-1
0.0732755
-0.189752
0.144031
-1
-1
-0.126958
-0.336236
-0.108931
0.0358298
-1
0.0108066
-0.046952
0.248708
-1
0.528802
-0.200045
0.185839
-0.0552136
-0.187444
-1
-0.0909774
-0.280489
-1
-0.291979
-0.511455
-1
-0.206556
-0.519047
0.0446188
-1
-0.338501
0.884723
0.969218
0.247194
-0.362349
0.85292
2.00142
0.269431
-1
0.836291
-0.355337
-0.157301
-0.0154383
-1
0.535911
-0.462142
0.914863
-1
0.838322
0.289542
0.561146
-0.253258
-1
-0.091272
-1
0.16386
-0.0257366
0.438387
0.0126247
-1
0.035386
0.074423
-0.310518
0.0145018
0.54334
0.403382
-0.455271
0.254873
0.141192
0.122189
-0.189543
-0.254478
-1
0.151371
1.2421
-0.209482
0.0593102
-0.495144
0.143045
-0.216979
0.408454
-0.0695862
-1
-1
0.00355569
-0.337137
0.112752
-0.128091
-0.0576712
-1
-0.131711
-1
0.00135702
0.0301433
-0.477096
0.126111
-0.127333
-0.270877
-0.307662
-1
-0.0997175
0.205011
-0.0429626
-0.0448763
0.660781
-0.0696898
-0.327171
-0.213283
0.445854
0.092621
0.255446
-0.128416
0.0663541
-0.1214
0.0236045
-0.118565
0.0465073
-0.121865
-0.118365
0.114893
0.181494
-0.151466
0.0906361
0.914797
-0.00399033
0.335638
0.258687
-0.100343
0.0708444
0.159827
-1
-0.206634
0.48103
0.295259
-0.161945
-0.243886
0.0365588
0.0884201
0.0269826
0.16404
-1
0.604147
0.145231
-0.0961047
-0.0626906
-0.159422
0.362018
-0.179558
-1
-0.00995717
0.0248921
-0.0130489
1.41744
-0.154991
0.259708
-0.246443
-0.0899521
-0.161166
0.214531
-1
0.174789
-0.119025
-1
-1
-1
-0.123867
0.423643
0.658153
-1
-1
0.0124941
-1
0.226671
-0.136147
-1
0.0454062
0.144673
-0.0680689
-0.19597
-0.158582
0.143379
-0.17562
-1
-1
-0.0752845

## Sheet: 3d
Control		Laryngeal water	Stomach 150	Stomach 300	Duodenum 90	Duodenum 115	Duodenum 140
	Laryngeal water	1	0.00418115	-0.0236392	-0.0109254	-0.0576538	-0.0731998
	Stomach 150	0.00418115	1	0.799431	-0.102305	-0.177308	-0.189466
	Stomach 300	-0.0236392	0.799431	1	-0.151339	-0.261013	-0.279177
	Duodenum 90	-0.0109254	-0.102305	-0.151339	1	0.829068	0.667907
	Duodenum 115	-0.0576538	-0.177308	-0.261013	0.829068	1	0.870221
	Duodenum 140	-0.0731998	-0.189466	-0.279177	0.667907	0.870221	1
GABAAR blockade		Laryngeal water	Stomach 150	Stomach 300	Duodenum 90	Duodenum 115	Duodenum 140
	Laryngeal water	1	0.390249	0.371125	0.240844	0.374799	0.354501
	Stomach 150	0.390249	1	0.909281	0.270394	0.6133	0.531462
	Stomach 300	0.371125	0.909281	1	0.226257	0.666099	0.587356
	Duodenum 90	0.240844	0.270394	0.226257	1	0.643989	0.619865
	Duodenum 115	0.374799	0.6133	0.666099	0.643989	1	0.92089
	Duodenum 140	0.354501	0.531462	0.587356	0.619865	0.92089	1

## Sheet: 3e
GABAAR blockade						Control
Stomach response	Duodenum response		Stomach response	Larygeal water response		Stomach response	Duodenum response		Stomach response	Larygeal water response
2.99275	8.35768		12.4216	16.8854		20.5218	0		20.3247	0
0	101.945		6.31454	6.28287		14.8196	0		0	19.8672
14.17	0		4.70814	17.5806		1.24229	29.7365		26.4985	0
2.15023	9.68905		17.3126	10.1447		27.5595	0		36.2178	0
20.604	0		7.58683	0		0	7.53431		18.8531	14.3696
0	32.5454		0	19.3016		0	27.2527		30.6767	0
17.2697	17.4671		26.9992	2.39743		61.3602	0		14.2753	0
24.0641	0		31.8307	3.57653		0	62.485		0	74.5855
16.0202	0		55.4469	0		0	37.6928		18.1241	0
0	40.7682		0.00805215	45.0355		6.52401	0		17.2287	2.49743
0	41.8129		3.88555	22.7865		16.8237	2.92497		73.2355	0
35.6795	0		36.0711	23.162		19.602	0		0	10.8186
57.2568	0		13.6722	0.71661		66.7542	0		2.4187	40.0966
2.41184	24.2412		2.18734	30.9988		17.645	0		15.6916	44.6346
8.03102	27.0113		4.22418	6.2101		0	11.6777		9.40215	0
34.1551	6.85152		34.1551	0		1.27654	48.4605		0	6.6041
12.6857	126.608		0	15.4017		0	90.3888		23.9385	0
0	70.6257		3.8962	19.986		20.4605	0		46.0573	8.1888
42.6031	0		43.9917	17.0481		11.8809	0		7.91973	7.53199
4.75688	0		4.81694	24.3073		8.98894	0		36.7263	17.521
28.4364	0		0	40.3807		1.18927	13.8429		28.6266	0
0.73324	2.38562		1.80079	17.1523		6.4675	0		0	20.7729
33.9922	0		23.6853	0		18.2551	3.51587		53.7178	0
55.3245	0		9.84914	0		0	19.3059		0	7.78215
57.4092	0		53.3472	55.4008		0	8.72511		29.2856	0
10.642	0		0	43.5512		10.71	0		0	51.8397
29.1044	65.9488		13.9809	2.84674		0.375807	2.29494		0	23.7611
22.1154	0.087345		3.00708	6.55196		10.8059	48.8363		22.9288	0
23.9725	0		0	15.8652		34.0352	0		7.9778	0
0.393885	15.5454		20.6896	22.8948		71.6197	0		2.44337	0
17.9224	0		13.25	60.4462		12.7583	0		26.2154	15.0775
0	18.7497		0	22.048		0	88.1312		66.8113	0
11.4425	28.0438		11.4425	29.1712		32.4388	0		3.67274	55.6788
0	7.20923		0	7.36637		36.4312	0		14.3476	0
19.7661	15.405		0	43.7794		0	93.0522		21.7332	0
30.0473	0		0	71.1838		0	47.8202		16.0023	0
0	59.0336		43.1987	0		0	31.0736		20.6414	0
19.2851	28.7647		22.8316	0		2.14714	1.4253		27.7661	0
0	20.9659		4.46491	1.57505		48.384	0		0	59.2396
0	134.143		29.7487	0		43.7224	0		10.1532	7.87306
1.56347	2.98744		8.67031	16.0276		0	81.7597		61.8629	0
25.9504	0		5.99335	9.46244		0	117.459		0	8.94604
0	19.9452		0.130259	66.6098		9.82788	7.86824		34.5517	0
42.2867	83.7352		0	30.7967		25.6482	0		33.9339	0
32.4777	72.526		0	49.0971		4.085	0		41.3582	0
0	18.4564		2.59032	19.6562		0	20.6441		23.8805	0
12.6319	0		1.58423	15.3057		0	29.1075		5.96675	21.5425
0	20.8243		31.4974	0		13.0349	44.0735		0	103.819
12.1298	24.914		24.6449	13.1478		63.6912	0		45.9846	0
14.7044	0		22.9481	6.94381		52.63	31.3987		0	65.2887
0	29.5987		0	11.7817		4.99289	0		27.785	0
1.5893	1.84683		9.9573	72.7388		169.782	0		8.48969	0
1.00366	8.40298		24.4859	22.5593		24.0786	0		7.80329	4.71361
4.47465	81.9093		0.211251	17.3212		0	52.1971		26.6046	0
18.1028	0		16.9248	32.5614		49.0868	0		35.7737	0
2.2047	59.0959		20.749	2.55262		0	26.6774		50.3324	0
0	12.4941		0	14.4523		15.1726	0		15.7175	0
0	51.645		0	23.8664		12.3677	3.60595		137.904	0
1.77803	55.8134		64.921	0		17.2313	0		18.2455	0
0	40.3561		10.2169	4.39075		0	23.2866		52.939	0
0	143.567		0	25.7787		4.379	0.344505		10.7015	10.8563
59.4903	31.9883		30.9623	45.401		58.4614	27.3106		23.1043	0
6.96485	24.3427		19.1548	0		3.35152	0		27.6214	0
9.51464	0		0	54.0649		59.1701	0		11.6723	0
8.7388	0.0244949		18.4049	0		57.3835	0		44.7466	9.25226
0	61.1172		31.6325	115.209		6.96912	38.5689		16.8237	0
24.5264	0		0	35.062		14.3119	0		24.8768	3.79041
0	51.6383		0	39.1079		37.6984	0		27.9654	0
9.32608	99.7775		20.2068	4.03994		6.7891	0		59.7207	0
10.0789	18.1761		3.88273	15.6644		0	76.5041		26.1327	0
34.8482	31.1866		12.2337	15.6907		14.6309	8.87152		26.7929	5.23641
0.197992	20.361		0	116.3		20.9545	0		37.1121	10.1698
3.48638	4.55787		20.1654	0		48.9766	0		185.149	0
0	39.9591		0	11.7205		0	8.71839		0	16.6816
13.5844	0.973145		25.9504	0		36.821	4.85084		32.6837	0
0	27.6196		4.64808	42.8608		0	23.3376		28.3407	0
17.5815	35.9562		12.1298	9.92903		19.4	0		0	1.98315
1.87149	12.2541		0	75.4653		0	35.34		0	13.8908
5.15916	30.2394		38.5091	30.2337		13.8236	0		27.0906	0
0	4.21209		129.141	22.9771		5.3488	0		6.64517	2.76449
87.5989	0		0	23.7793		55.1184	0		15.0708	0
0	52.0483		58.7973	36.6016		8.32695	0		34.5409	0
3.66396	6.68506		29.3932	60.6118		0	26.0183		0	17.8268
3.00708	7.4218		11.2155	19.7267		14.8567	0		12.0737	0
0	31.2047		0	20.252		12.7263	31.3415		0	20.4711
0	29.2371		21.4552	88.6695		23.6067	0		8.37337	0
45.1175	107.084		18.4659	5.28348		128.744	0		17.5228	0
0.306629	63.8769		1.71485	3.16286		0	185.79		5.8895	0
12.3076	0		0	35.7134		0	43.434		6.51263	0
20.2068	0		13.7814	0		0	147.325		8.1839	0
0	66.9257		14.7623	15.1721		54.3718	0		156.533	0
0	31.4928		2.85226	10.7342		76.7437	0		29.0645	0
1.8908	23.632		25.4971	0		0	13.1168		130.78	7.29418
11.7753	0		10.6511	10.8824		39.122	0		18.8303	0
44.6809	13.4319		28.3358	3.81557		43.3799	0		6.73171	0
0	18.6268		17.101	32.1706		7.25673	0		29.0598	0
24.6072	0		22.041	0		14.3467	0		0	79.9989
19.2882	0		9.23084	0		0	15.1718		19.9835	0
0	24.6102		12.1717	12.6238		0.114404	116.26		32.4416	3.43124
25.218	0		0	76.0344		0	20.3012		19.3766	0
0	5.41431		2.20248	2.7034		5.77999	0.25438		20.2282	0
22.145	0		2.29305	14.827		0	47.8895		15.9486	0
52.8557	55.0098		8.37588	0		0	7.08794		0	53.4552
5.23101	1.66672		10.5878	0		0	31.2046		4.23139	0
41.6586	8.46506		0	42.62		0	30.9139		25.1168	0
47.5216	0		9.42011	3.03891		0	29.0015		0	9.46247
9.63678	33.6515		31.3035	0		0	10.1217		33.1927	0
3.27669	17.7858		6.09137	0		0	150.354		6.2426	0
0	29.1353		0	3.15163		9.2262	0		25.2089	0
66.7846	9.84107		15.7795	26.1858		26.0278	0		54.1718	0
0	9.10553		0	23.7579		0	26.5568		49.012	0
3.41277	1.01151		12.6319	0		2.6642	59.3561		31.9918	0
0.549589	39.5886		0	124.957		0	34.7997		19.9772	0
12.6954	0		7.42675	22.8132		67.6073	4.62463		81.2143	15.9197
0	72.5844		4.1219	24.5433		0	41.0925		8.67398	0
1.24165	7.20553		20.257	120.751		0	9.19265		21.6365	0
45.9603	0.128229		4.16041	13.5911		0	65.0434		19.8185	0
32.7637	21.4697		16.4651	0		30.4858	0		17.7582	0
0	20.3139		21.755	4.24724		23.0208	0		0.0268429	32.4307
4.29171	14.5504		12.9279	21.7315		36.7204	0		20.4344	4.53656
29.2926	0		0	9.2264		0	38.8004		10.0131	0
39.8855	0		5.2802	26.6669		41.1223	0		15.7923	0
51.3415	76.7743		23.9321	31.1021		0	26.4312		11.8229	0
9.19438	86.8906		2.30457	22.8934		15.1845	61.6041		46.1432	0
9.32914	35.2499		12.7175	0		0	22.5652		12.5745	0
0	120.108		51.6226	52.5516		0	34.6636		14.3346	0
11.0721	2.22739		15.3082	0		6.6927	0		0	21.6656
19.2983	16.0965		13.4644	32.9991		47.7746	0		12.5137	0
35.6086	16.0384		25.4773	4.68307		0	58.111		40.1476	0
13.7657	0		24.0714	0		50.5953	0		68.9642	0
34.6558	7.138		0	30.7263		18.4187	0		0	50.0101
48.9087	14.429		0	20.4746		22.0668	0		33.1499	0
0	8.65163		52.4841	62.5654		0	17.1833		0	26.06
102.479	52.9442		1.16755	20.0663		18.416	0		62.4062	0
5.99335	16.5694		16.5875	0		8.14673	0		0	4.4824
43.9917	2.57263		0	17.9824		27.1159	0		0	39.9071
6.06461	62.7664		11.7753	2.19554		21.4262	1.68098		35.8565	0
28.4942	51.9037		15.7696	12.2163		20.5197	0		1.21816	2.43197
0	72.0022		49.0394	64.7982		29.6041	0		20.4974	0
3.542	25.8068		0	14.5129		28.3709	0		11.3323	8.31835
24.9377	0		5.79465	32.4606		10.5543	0		10.9029	0
19.5783	13.8063		32.3967	8.78996		28.6954	0		17.492	0
0	6.48405		1.17028	17.191		44.773	6.61254		6.0803	0
14.5809	57.3038		26.5767	5.96154		0	48.7072		34.5181	0
32.3967	0		1.37532	55.8314		0	14.7153		9.91256	0
10.7086	20.8158		41.3494	38.7275		138.382	0		21.534	0
23.7593	0		15.8812	23.5756		0	39.8475		53.3355	3.70906
0	25.8654		10.0789	21.5967		0	69.3181		25.7858	5.33118
45.1065	0		46.717	3.04308		20.2445	0		31.7469	0
6.63227	0		0	12.8899		25.9241	0		44.7195	0
42.52	6.3648		0	10.8104		14.6515	0		10.5323	2.03721
0	12.4703		18.5594	69.2974		0	101.232		14.4503	5.50078
0	18.3291		6.40024	7.08777		0	21.3963		14.8665	0
0	23.7928		0	24.7958		18.2478	0		0	13.8478
4.83982	61.389		0	13.2606		27.9448	0		34.8235	0
24.3831	4.78563		10.473	0		0	77.2862		100.229	0
11.4712	81.5407		0	19.8731		99.1862	0		7.88862	41.589
2.66485	15.2994		10.455	8.6471		1.7908	136.971		23.312	0
2.29305	11.7874		33.392	0		0	18.6191		51.8928	5.6298
18.2079	3.37756		0	31.6053		31.6617	0		4.07813	135.163
0	30.7095		4.24998	48.4141		0	122.445		13.0801	0
21.3034	26.066		9.42201	29.711		0	20.9001		0	95.8526
12.4075	14.4488		0.940737	41.4258		48.0118	0		8.48391	0
24.6736	0		0	167.24		0	7.80361		19.857	0
154.519	131.461		19.6281	13.3408		102.527	17.5806		13.9987	3.03741
0	3.94866		0	14.0214		79.4187	0		86.7919	63.6514
11.24	7.9139		11.24	0		0	24.7157		0	14.0268
3.28759	12.0041		0	25.5929		128.511	0		29.2843	0
82.2238	37.0325		0	38.8489		0	32.957		44.9027	0
4.27985	9.60578		0	151.162		0	12.6371		30.7771	1.70723
6.92372	9.46111		3.72299	15.2707		0	71.0523		29.1085	3.65168
24.5823	4.41798		35.133	43.3261		21.8093	0		10.1146	0
25.4971	17.4993		16.3861	23.9802		22.4209	0		31.1818	0
10.5942	15.9491		16.7939	16.5981		82.1065	0		50.3872	0
0.969569	12.7257		24.654	14.1134		0	26.1987		58.821	3.22537
10.8604	15.1782		2.31316	9.49993		0	16.6861		26.9603	0
10.1484	0.446761		35.4674	0		27.1186	0		0	79.3887
29.3238	1.45436		26.8332	87.3711		56.1731	0		25.7459	39.8225
0	24.2485		0	44.7796		0	4.91088		18.0063	0
64.1392	13.9322		0	45.9044		80.0616	0		63.7741	0
14.5906	43.3921		9.47542	41.8818		0	19.4668		42.769	0
0	86.7828		0	63.2128		9.7651	0		0	17.6843
66.106	0		31.14	0		0	32.3498		37.364	0
4.96339	0		4.75688	4.00936		0	21.4365		20.0567	2.41853
27.7281	1.15063		12.5001	13.5708		25.0727	0		26.6919	0
4.55856	21.0037		14.2069	17.6258		17.9574	0		15.8537	0
22.3937	9.70464		14.9397	11.1401		0	41.4818		25.069	0
15.0831	0		75.1989	0		0	45.9821		13.1772	2.29005
34.34	10.7752		11.4889	0		6.19207	0		125.951	0
36.0711	0		33.7433	0		0	15.9585		25.5406	53.0832
22.5574	0		6.92938	0		77.4708	0		16.0934	0.751496
0	18.3594		15.1745	0		14.4399	14.0569		17.4679	0
0	67.2574		0	32.5546		72.143	0		39.6348	0
3.28676	37.1302		0	49.7199		57.8161	0		9.3305	0
19.7549	0		4.17943	12.3616		0	27.8995		29.6173	0
0	14.3459		25.4143	23.9273		22.1612	0		12.2883	0
13.1283	0		19.2882	2.8856		22.6477	0		18.4426	12.1998
49.0394	16.7302		0	69.9784		0	35.9345		77.2638	0
12.2884	1.84653		19.2851	1.11393		41.6967	18.9569		26.0805	0
135.463	0		11.4833	9.81463		0	23.446		7.02111	35.4737
20.257	34.843		3.50365	17.6675		26.737	0		31.0158	0
1.51405	0.284272		4.7061	0		4.17732	0		0	33.2803
3.4328	12.4956		2.68418	36.7974		0	12.4485		58.0399	0
38.5091	30.2058		13.3914	40.6284		0	27.7693		9.16519	0
0	66.9118		8.79061	60.4615		11.7254	5.28832		9.15179	0
18.7455	2.12013		32.6459	0		0	15.7271		22.2717	0
0	31.5812		0	28.5609		11.6337	0		0	17.5577
33.7433	4.20279		15.2157	14.4274		1.08965	20.329		14.1585	0.029694
1.35211	0.102807		7.45049	64.0194		0	17.893		53.4889	10.7656
143.637	55.0639		73.1618	0		41.7131	2.62196		10.467	0
1.7123	8.12817		18.3313	34.7644		7.85599	0		49.3819	0
42.6025	17.2456		79.9179	75.3088		0	17.0268		18.4918	0
0	4.43823		0	28.8927		22.58	0		13.144	0
0	35.7802		33.4166	101.23		23.7791	10.0789		0	17.0202
0	19.4224		0	206.09		0	11.9537		54.1758	0
14.7623	0		19.2849	11.3649		0	70.8548		12.4095	2.77395
0	32.573		4.24652	18.8959		26.2466	0		143.365	0
10.455	21.5016		5.53594	11.9613		9.48047	0		14.6542	0
0	125.569		14.8399	3.67337		2.92785	15.0618		8.54298	0
26.5767	0		0	18.163		0	6.10157		15.2639	0.0941988
0	28.1181		42.9695	4.7035		5.26396	0		12.6178	0
14.0096	37.432		10.9936	8.34253		0	27.267		11.6722	0
35.9837	0		29.8332	9.70123		11.352	0		0	40.5087
3.96051	1.8217		0	51.4507		0	36.9959		21.9663	0
3.35787	91.0725		0	63.3021		0	53.2632		0	74.2529
18.5332	0		135.463	0		63.2666	0		25.7285	0
21.5823	25.0221		0	12.4238		43.8642	0		89.0598	0
0	47.885		0	13.9514		0.295751	59.0627		20.6707	0
53.8658	13.3682		17.2823	0		127.384	0		11.2131	14.5117
54.4441	0		0.442904	10.9188		9.66647	0		23.5266	0
26.8938	57.4429		0	2.31548		8.26835	0		33.996	0
26.9992	0.565023		6.73118	8.38186		37.1261	0		4.63008	0
17.1236	0		54.5567	0		35.2812	1.43753		42.1467	0
10.3074	28.3969		11.429	13.9903		30.4565	0		67.1687	4.77166
0	97.0014		20.2395	8.11838		25.2763	0		159.102	6.35483
0	8.13907		30.9501	21.6193		11.6784	0		12.115	0
31.6325	55.2141		0	6.00812		50.532	0		60.5381	0
14.7666	66.418		16.8727	64.4035		6.8515	0		26.3761	7.42378
0	19.016		13.2358	47.3885		0	38.2747		97.0017	31.5679
70.2316	0		82.1745	29.3431		29.5538	2.45585		17.6126	0
0	33.5096		0	25.899		6.43763	0		54.8158	0
38.6973	6.61138		0	8.73504		24.587	0		1.3089	29.4876
0	90.1126		0	139.24		0	26.7729		26.0516	17.6259
7.29537	7.31083		14.1838	29.6223		0	44.7456		14.7534	0
0	4.29957		0	17.9952		26.2056	0		26.4259	1.4152
6.61162	8.44603		0	8.13107		21.5206	0		17.3102	0
22.0562	79.2735		4.86736	0		0	12.5128		114.041	0
62.773	9.59733		0	22.5727		0	112.608		25.4359	0
129.141	59.1303		41.4736	0		0	10.8617		0	9.60145
4.46491	0		0	49.1743		13.3756	0		0	34.7022
1.7841	18.0001		11.3384	2.07937		2.31395	3.23005		0	11.7864
47.0799	0		21.7994	0		24.4276	0		19.2126	0
56.1759	0		17.3002	0		33.4432	1.1435		13.6442	5.38672
43.7883	1.91641		0	14.9391		12.773	0		17.2574	0
0	76.7963		21.1915	40.2688		0	9.49616		0	83.7308
9.17572	31.0181		35.6795	3.26697		0	76.6811		35.5951	0
0	42.4162		18.1811	4.66624		56.2618	0		38.2466	0
8.08995	0.94964		11.7303	0		40.3045	0		44.3192	11.5657
18.5873	36.0842		8.67355	12.7916		38.1356	0		175.211	0
1775.54	896.667		8.28233	6.52184		0	75.7749		19.6584	0
2.19667	21.1386		46.0888	64.4589		77.5696	0		0	45.1161
2.52101	44.0747		2.76441	3.73258		3.98829	17.7795		33.4951	0
62.3306	3.13704		20.6763	0		3.92305	0		22.3955	0.744359
6.71368	1.9474		29.5413	0		16.6032	0		52.8916	0
0.236983	28.87		0	7.69651		0	19.9563		54.2715	0
23.6853	2.87342		12.3673	4.69346		34.7091	0		8.13642	0
0	7.02212		0	14.092		28.0791	0		20.0111	0.0802009
0	31.9899		0	29.5866		47.0853	0		36.9293	5.19924
8.00438	21.5576		0	28.6095		30.6606	0		31.1496	0
22.5095	0		26.4254	20.2871		15.0055	1.28276		72.143	0
5.56173	7.15684		14.5906	18.2971		0	3.56328		0	48.0864
3.5084	0		6.71368	11.4211		0	21.1225		17.9441	0
0	39.1171		62.1977	0		0	56.0503		36.5934	0
31.3035	0		0	30.3174		6.60237	0		0	49.3569
52.4841	75.5727		10.5073	38.0088		0	9.49773		17.941	28.2431
5.36066	6.04038		12.8176	24.306		0	11.559		9.17216	20.4141
9.96969	1.64747		13.8905	0.961028		0	67.8699		0	13.1016
6.26004	28.3486		0	46.9967		22.1062	2.09081		7.74253	0.266222
0	41.2087		9.97392	13.2923		58.5186	0		42.078	0
13.9207	8.66842		4.70308	2.45424		17.3642	0.981231		13.1376	0
10.9888	5.6359		3.27772	14.7752		0	23.2718		47.1177	5.77286
111.046	3.93477		24.1786	1.04327		0	9.84935		5.16756	22.9617
4.91798	19.6181		10.6462	0		24.5999	0		24.5994	0.98192
30.9181	21.8029		26.162	133.3		0	37.0093		11.3148	0
0.627789	3.48272		6.0843	8.10658		94.274	0		19.1697	0
0	28.211		0	47.8221		0	29.261		68.5128	16.6231
0	11.9549		43.7873	0		25.2497	0		48.9506	0
9.42011	0		14.6344	58.8213		28.8238	0		96.2913	0
26.9286	8.10552		0	15.9497		78.2311	0		15.3258	0
10.8588	78.375		27.7582	0		0	19.078		38.6203	0
0	109.225		0	12.847		0	12.8862		7.17302	0
7.53231	24.7101		0.449762	1.90892		10.1485	0		16.3452	0
0	25.7007		2.19667	22.86		32.6954	0		0	11.7357
13.4939	73.8045		19.124	78.2683		31.1818	0		52.3388	0
2.81527	2.95126		0	78.2438		14.9935	7.95645		20.9966	0
53.2831	0		12.4906	20.3192		107.263	0		19.1776	0
67.1034	0		0	35.0963		25.8537	0		31.3189	0
22.0022	16.8718		20.7685	2.42616		0	16.4153		0	7.40229
3.79104	25.4822		10.6376	0		0	7.50414		17.5962	0
4.5625	35.9997		6.30038	42.8905		0	71.5633		0	40.1988
67.4102	31.3725		8.31666	0		31.4679	0		61.4362	0
22.166	0		2.92619	0		1.18075	72.6525		88.2126	0
0	42.0197		0	3.21108		0	75.5713		5.65937	0
3.53632	86.0405		13.5202	3.7015		3.97126	23.338		0	14.5632
0	29.3174		7.02763	0		0	26.3011		15.6538	0
29.8218	0		17.2697	1.23172		20.4308	0		1.98059	52.6192
0	8.319		0	5.85556		5.21182	4.87377		14.9595	0.629063
18.995	13.1964		0	16.569		24.709	0		6.60734	0
26.5011	8.47385		16.825	1.82711		13.9443	0		7.1272	0
19.7518	0		14.2558	26.7313		0	35.6527		22.0724	0
3.47704	46.1636		0	20.4237		0	48.3534		22.2594	0
18.4659	13.9144		66.106	0		50.3066	0		15.2023	0
15.0206	0		1.5128	22.6956		5.24808	2.881		31.0445	0
3.22729	0		3.22729	9.0496		0	17.2666		52.9671	33.2037
0	41.2816		12.5647	36.5606		24.2587	0.741381		0	34.9
33.4049	14.0364		67.4102	0		49.9585	0		12.7781	0
0	39.3737		32.3775	16.9001		0	15.6823		21.9878	0
32.6459	8.53416		0	30.2776		0	15.1967		12.2311	0
0	9.42361		0	32.1859		0	60.0053		18.6414	2.40263
0	31.1804		34.7067	0		5.31822	0		0	12.7126
61.9159	28.6849		54.4441	1.33383		0	61.143		8.64059	17.2911
0	12.3401		57.8148	35.0519		0	54.1509		5.43808	0
14.9752	27.9641		0	38.2499		46.3976	17.752		13.9962	0
0	44.3663		15.2002	33.1976		0	70.1521		16.0178	0
21.3242	34.8888		1.77803	22.3595		14.2753	0		27.746	0
14	2.72762		12.8546	23.2645		14.589	0		0	11.9811
0	23.9591		19.2983	45.631		0	24.8778		48.7961	0
32.4957	45.6804		0.0165173	7.70448		0	10.2493		0	13.823
0	4.02119		7.05161	30.2982		11.378	0		12.9118	0.0581186
13.8176	8.75858		0.231024	5.12713		0	49.6484		8.71301	16.9908
0	3.79446		3.03922	12.6848		0	118.704		2.23053	0
13.6826	0		16.4633	4.23464		63.9891	0		14.8439	0
13.5202	3.77963		39.0644	0		0	34.3211		0	35.7367
56.6802	0		0	22.1674		6.77055	5.83183		42.8285	0
6.08486	0		56.6802	0		12.138	0		0	54.4076
4.86736	8.03039		15.3414	15.8974		0	28.5933		34.7357	3.38681
0	20.0488		7.82644	26.7784		21.8336	0		142.779	53.5879
36.3085	0		18.1028	6.68677		0	44.8439		15.0658	0
17.3002	13.4751		23.1187	0		44.391	0		0	38.4936
11.3016	0		13.3279	24.5532		7.10402	0		31.6617	0
18.6824	0		8.80013	0		35.2034	0		3.70476	20.2802
0	47.1092		7.06964	7.21492		0	36.3635		31.5458	13.5188
13.1794	0		43.4929	3.6396		34.309	0		11.3095	0
12.9596	0		0	10.0961		23.6668	22.7975		6.82905	0
7.58683	0		18.5332	0		19.951	0		8.72159	0
24.15	3.72543		29.9536	3.00478		21.2913	2.1067		0	11.2431
7.26028	8.15825		2.84942	12.2586		22.6348	0		32.9193	0
0	8.83474		0	5.09152		3.16008	0		17.8034	0
7.02763	7.42036		19.6485	50.5883		0	16.037		11.185	0
39.7331	0		6.98111	28.9439		59.4017	4.07613		11.0423	0
12.5917	125.723		2.85277	12.4498		34.3929	6.98378		69.1702	0
6.92938	0		9.68938	9.25225		31.8405	0		36.7536	0
18.3571	17.0297		20.3463	21.694		0	47.4639		0	23.3605
0	44.6428		18.4258	0		3.11303	0		34.419	0
41.071	0		41.071	0		24.8768	0		4.09455	0
0	38.8132		13.6543	100.004		0	39.6152		27.2972	0
36.6225	0		12.4531	0		0	51.5716		0	43.7969
8.10614	0		0.921977	24.5368		2.82231	48.5199		15.1776	0
65.4183	6.75203		9.9972	12.1747		23.4539	0		5.24166	18.7958
38.4456	0		0	27.0426		0.780573	10.3564		20.8244	0
24.0714	0		29.1757	0		22.2827	0		34.448	0
0	81.2172		0	55.3621		9.25628	0		13.5561	0
10.3957	0		8.89298	10.211		0	44.3885		0	29.7406
20.1458	0		16.9706	0		25.3877	0		15.2444	0
29.1757	0		17.3332	4.11919		6.3895	1.01927		34.1199	0
6.64994	5.42703		27.8042	7.09509		12.1743	0		79.2373	0
0	24.0037		1.20736	11.6233		7.76469	23.594		47.3754	0
14.937	31.7517		8.23337	11.8947		29.1097	0		28.2891	0
37.8628	7.04231		1.73527	14.0719		9.41512	0		0	22.5268
0	53.6871		0	37.7208		0	28.5421		109.026	0
5.54629	8.92851		3.07017	17.4833		0	49.0826		31.758	0
64.7757	72.8908		12.7746	17.3777		0	54.5819		19.0452	0
6.67365	36.7229		59.4118	0		0	25.28		14.2963	4.36768
16.8342	40.1278		28.4364	0		0	84.0025		1.00118	15.7712
0.166547	27.1457		0	35.9673		6.22206	0		27.5917	0
28.8088	0		17.2944	9.01285		0	34.7072		15.2718	0
5.75009	7.37054		3.06224	6.56683		10.6531	34.1905		10.2424	0
0	2.50056		0	83.4645		86.2972	0		9.35478	21.2739
14.8979	13.699		10.9134	68.4402		30.9637	16.6902		17.05	0
0.365258	24.9217		23.7593	19.059		34.6527	0		24.7889	0
7.11504	45.6538		39.8855	4.8419		75.5923	0		5.32096	0
20.749	0		56.996	27.4422		13.7627	0		18.6429	0
0	37.5544		32.4777	11.3604		0	83.7965		0	18.6483
0	34.8062		1.17474	2.89371		16.0246	8.19814		20.4035	0
27.8042	3.87625		45.9603	0		16.7453	7.16753		32.8545	0
12.0559	5.06565		15.5545	1.26399		0.248672	103.759		39.3822	3.60396
32.4345	0		4.73489	4.25737		0	52.2281		0	6.06424
0	26.3124		35.1424	0		6.60164	0		0	20.0424
3.09776	90.2131		0	52.743		11.0806	0		1.68716	7.71502
0	9.52916		10.5956	35.9071		58.74	5.4281		10.4072	0
11.7303	0.026181		49.5686	3.88824		0	45.0564		14.5336	0
75.6899	14.0351		0	63.2245		32.9239	0		5.4741	0
251.339	137.708		20.0465	54.9993		7.72781	0		3.10314	24.4169
11.3047	3.39603		67.0355	15.2758		0	108.186		96.0248	0
0	17.5476		0	23.8012		68.6501	0		167.748	0
13.2998	42.1838		47.6208	31.0818		21.5384	0		0	11.0528
8.41065	19.0265		20.9115	22.4697		0	64.5143		47.5838	8.59201
0.725677	17.2693		9.94502	19.7194		3.13587	0		33.324	11.4188
9.87532	24.7429		3.96051	2.23448		0	87.6145		13.4618	0
6.28499	9.14485		0	40.4974		12.5665	0.989917		19.0137	18.4165
