# Supplementary material for: A brainstem map for visceral sensations
Source: Nature. 2022 Aug 31;609(7926):320–6. doi: 10.1038/s41586-022-05139-5 (PMC9452305; doi:10.1038/s41586-022-05139-5)
Supplement: Supplementary file 8 — Source Data Extended Data Fig. 1 [file 41586_2022_5139_MOESM8_ESM.xlsx]

## Sheet: 1c
jRGECO1a	GCaMP6m
28.0379	59.3303
44.4732	58.6139
25.1478	30.9709
32.9139	45.1499
69.9161	63.9074
14.2866	43.5346
32.0105	32.3438
19.2798	35.2905
30.7439	54.1504
41.1946	51.7085
46.3914	58.9296
20.6145	32.3377
27.2196	34.0408
19.5937	35.744
34.2235	47.6383
48.3301	78.3204
20.9947	36.516
25.8641	60.5666
47.3476	50.2701
26.7261	41.1712
31.2	32.146
52.2782	136.924
93.7315	148.51
50.9626	144.025
44.2619	92.1707
54.5489	69.7268
95.7425	115.121
100.272	84.2234
38.7325	74.4722
90.6923	92.2393
88.53	83.7231
78.3266	72.0794
59.5108	88.6914
46.6899	83.0682
92.9796	86.2263
70.3518	175.677
28.8132	79.9468
110.235	131.517
12.1367	73.6284
80.6756	136.193
97.0499	135.122
29.1309	69.8104
99.6574	90.8047
118.036	132.617
101.319	79.9373
81.0718	127.272
61.5177	98.0462
46.6795	85.757
17.4641	44.838
45.5818	87.9066
38.9523	70.8453
23.0933	45.3106
71.4492	58.1513
52.0668	71.2005
40.5565	79.705
33.8777	98.3772
41.3674	94.449
46.1308	94.4784
6.09668	12.453
22.1728	39.4801
58.5131	71.6602
18.3256	47.6301
26.1099	61.9579
4.44778	27.5823
7.93684	24.7176
66.7624	83.6793
44.9054	82.1326
38.08	56.394
11.1348	36.9251
70.8127	214.732
32.9383	128.102
69.7252	98.6872
64.1217	119.647
11.5106	48.5481

## Sheet: 1f
2-week	5-week
0.881166	0.938525
0.90689	0.943311
0.879747	0.90708
0.923077	0.892241
	0.855301
	0.950704
	0.937759
	0.824653

## Sheet: 1i
Urethane	Isoflurane
98.0392	95.9839
92.7632	97.7011
92.5325	78.2609
94.0217	94.2272
86.5707	85.6618
84.7015	84.4156
89.3864	97.5904
84.7656	95.3642
93.7282	91.5493
92.8571	96.4602
89.3204
96.2687
82.7338
97.2222
85.5301
88.9655
96
95.7746
94.3311
88.9371
95.7746
92.7614
89.2241
92.4419
90.7202
85.7143
88.7755
92.9078
91.2134
91.9861
96.7742
96.2963
90.9871
90.689
94.0476
84.9315
87.9747
97.3094
88.5417
95.8904
86.478
90.7426
95.7983
92.8571
94.4785
97.0732
90.708
88.9503
83.6502
87.8261
95.3405
93.8525
89.7119
93.8406
93.7931
95.0704
93.7759
92.3077
93.617
95.5102
90.998
93.4194
83.6852
