# Supplementary material for: A brainstem map for visceral sensations
Source: Nature. 2022 Aug 31;609(7926):320–6. doi: 10.1038/s41586-022-05139-5 (PMC9452305; doi:10.1038/s41586-022-05139-5)
Supplement: Supplementary file 9 — Source Data Extended Data Fig. 2 [file 41586_2022_5139_MOESM9_ESM.xlsx]

## Sheet: 2b
Trial 1	Trial 2	Trial 3	Trial 4	Trial 5	Trial 6	Trial 7	Trial 8	Trial 9	Trial 10	Mean
114.32	134.25	112.112	118.302	93.5398	98.9625	112.572	122.161	103.698	124.818	113.474
104.773	90.6855	74.7899	67.7669	59.4746	55.5388	52.1168	62.4769	66.1901	86.7197	72.0532
101.826	84.7983	75.3169	69.6447	58.7413	53.9446	60.6272	62.2094	71.495	78.2067	71.681
82.7656	74.5794	79.4645	62.1939	56.1572	62.4541	55.1942	69.7827	58.7459	66.3463	66.7684
91.8859	77.447	66.1185	71.3216	65.4732	67.6695	60.663	59.6332	55.3565	44.9296	66.0498
79.3147	65.6575	54.6767	61.202	57.636	61.4589	63.9488	56.7191	63.6958	66.6055	63.0915
84.2162	64.1527	55.1337	52.7965	54.0402	44.4718	53.4189	68.0774	49.3264	64.1457	58.9779
71.6619	62.2897	62.8844	59.9793	48.9477	56.7995	59.2247	58.7742	49.7935	54.5635	58.4918
61.3394	68.7194	59.039	60.1079	57.4184	63.5414	51.9155	37.3135	36.4456	43.6161	53.9456
79.5356	64.0755	61.2521	51.7885	43.458	49.8082	54.8238	45.2059	38.6604	39.3699	52.7978
65.1581	51.1349	67.851	46.5974	42.7735	50.4886	48.1189	52.4118	57.4722	39.5309	52.1537
60.9226	56.4554	68.6393	60.7124	54.8206	54.6404	40.7283	32.8982	41.4523	29.4852	50.0755
78.0941	57.5445	41.8962	53.4077	42.4626	58.5933	43.1777	34.6372	41.2366	47.7305	49.878
66.1172	47.987	52.7053	56.3821	52.2445	55.4159	35.6753	40.9719	37.2316	46.0169	49.0748
60.9709	55.9466	49.5053	42.4412	48.4131	49.4787	47.4773	47.1024	36.3719	50.8042	48.8511
66.1022	51.337	52.25	37.8765	45.6616	49.4637	41.6101	41.4094	41.487	44.0369	47.1234
67.9106	51.4145	54.3185	37.1494	35.6129	32.4771	40.1216	52.1915	34.417	34.3233	43.9937
45.6054	43.9286	51.5912	42.0175	74.0742	30.0368	34.9679	35.1031	44.9473	34.6524	43.6925
42.261	55.5449	56.4738	38.6213	45.1295	45.9177	31.9244	38.2018	32.2848	27.5331	41.3892
45.0884	36.2169	26.3964	53.5909	39.3564	40.3156	33.0115	16.4313	47.4858	43.5954	38.1489
56.6748	40.4217	33.5543	50.7305	43.3798	33.1534	33.3831	36.1266	32.7503	21.293	38.1467
33.4449	37.7416	42.9505	33.8042	31.6382	36.7362	44.6522	39.5574	38.9131	41.0667	38.0505
52.8608	36.4747	35.5447	37.9576	30.9347	33.1955	37.6119	39.5913	34.0369	38.8941	37.7102
61.4651	41.3784	38.0479	36.5089	30.1498	34.0442	28.9631	35.9502	37.6925	30.4545	37.4655
40.0181	34.6732	35.7971	40.1477	34.4639	35.5552	29.0971	37.5296	32.5021	37.6283	35.7412
33.4483	43.1997	28.1614	35.6283	34.6726	36.3793	38.9469	45.4051	41.419	20.0035	35.7264
42.6024	43.6998	39.7989	39.3061	35.6557	23.2726	20.8437	34.141	32.6762	42.9223	35.4919
50.9427	45.7171	40.2905	49.1787	27.0793	37.0576	27.5709	21.4445	27.1065	23.9891	35.0377
37.26	33.031	38.2815	32.9366	28.0328	30.5505	40.066	36.6113	34.3147	28.2316	33.9316
58.125	42.3634	24.6436	33.1417	36.9263	23.3267	29.9909	26.6912	27.3766	32.6665	33.5252
40.1166	29.081	27.3989	45.3096	37.2089	33.0431	29.1897	34.0567	30.6055	16.7873	32.2797
42.1061	34.6489	43.5733	34.8357	33.3627	36.5418	18.7535	34.4258	11.2849	30.7734	32.0306
41.0855	35.2004	29.6836	31.427	28.7977	27.347	30.5996	29.2695	27.252	32.8847	31.3547
33.2341	25.2504	37.065	42.4965	23.0936	24.0752	33.5067	38.0739	27.0337	26.3656	31.0195
40.687	40.4158	22.8687	39.2502	29.4547	33.6712	21.3125	34.0229	25.4223	22.8497	30.9955
44.0305	34.3618	30.9717	25.4098	18.5189	30.7489	37.0276	26.9634	31.9927	28.062	30.8087
27.4235	30.3599	31.0125	31.6531	29.7968	31.7585	29.8656	33.3257	28.4954	31.1495	30.4841
39.6878	35.5323	29.811	31.9116	19.7952	27.7543	26.6389	25.4791	26.8258	33.1764	29.6613
37.243	39.6013	34.6993	31.3092	21.1506	25.8844	22.3351	25.289	29.5732	28.5945	29.568
34.8691	35.1675	35.1822	28.5142	27.8293	31.0646	21.3961	29.512	24.6799	27.3515	29.5567
31.7842	35.303	30.6249	25.5168	25.2195	29.1992	31.1417	28.8301	26.1832	30.7257	29.4528
30.9515	28.8849	30.4318	26.5272	28.1322	28.3838	31.4783	30.4521	26.8143	26.4626	28.8519
27.855	29.2776	31.8461	23.9312	28.854	30.6505	35.105	31.6115	20.0684	26.3628	28.5562
39.4371	21.6539	32.0958	39.1929	28.6411	20.0128	12.9655	33.1156	28.9475	26.5988	28.2661
43.0172	29.3852	30.9706	28.9175	30.2862	28.921	23.4221	31.6721	17.0119	18.3909	28.1995
39.5845	40.4936	27.5086	31.9254	20.1562	14.7179	26.594	28.2246	24.3569	27.569	28.1131
32.6896	30.3788	31.7428	26.4163	24.1388	26.4432	32.0089	23.7742	30.059	22.1864	27.9838
32.5278	31.425	26.9636	26.393	27.0271	25.7164	30.8062	24.0651	20.4312	26.0747	27.143
36.3432	25.9402	28.9397	24.3122	30.1984	15.8272	27.7797	26.2987	24.0882	27.9021	26.7629
27.3584	20.6002	25.41	25.9203	22.399	21.3882	28.8735	29.6824	26.0908	37.2081	26.4931
41.1429	27.0334	33.3187	23.3072	19.3722	21.5793	30.8857	23.774	16.9957	20.0904	25.75
28.7691	23.7949	24.6971	27.329	26.0948	19.9844	23.1143	29.6527	24.4856	24.9866	25.2909
30.6103	30.4672	27.0771	24.6208	19.9059	18.6571	27.3112	22.8117	24.0834	26.2639	25.1809
34.9096	31.6197	27.3405	29.7502	16.8168	19.9428	18.2705	20.7304	19.1385	24.5377	24.3057
25.289	24.5221	25.3259	25.3247	21.1427	20.1021	27.3322	25.9874	21.6903	24.7021	24.1418
18.5904	20.6884	25.1968	21.447	20.4385	22.6844	23.4578	26.3438	27.323	26.2042	23.2374
30.1907	25.485	26.6114	22.8497	15.7144	18.0322	24.3078	23.4969	26.1593	16.8827	22.973
21.6156	28.7046	18.5478	24.0672	20.068	23.9636	19.4046	24.6513	23.0215	22.2683	22.6313
35.3025	25.3817	16.1341	19.0473	23.8956	19.9759	19.7177	22.9568	24.7626	16.5639	22.3738
21.3371	16.5014	23.2904	23.4066	22.3297	19.7486	21.1082	23.9572	18.8444	22.6494	21.3173
27.3602	24.7833	23.1327	19.2758	17.6353	21.814	17.9627	20.3563	19.0268	21.2184	21.2566
16.3989	23.498	25.0419	20.6502	24.5762	22.7883	19.8937	21.5365	21.5405	12.7346	20.8659
20.6241	9.71332	12.0883	36.0284	27.2085	19.6468	34.2329	11.9065	19.1777	15.5153	20.6142
37.5607	17.4508	12.8174	26.6431	19.3647	13.1364	14.0165	23.5581	16.5241	18.792	19.9864
23.0431	17.5209	24.9539	19.7609	18.9058	17.1774	19.7869	15.5318	14.1381	26.7409	19.756
21.4594	23.3706	19.8442	19.4878	14.7737	18.6963	15.4906	20.7814	19.7691	22.054	19.5727
17.4976	13.7635	22.1347	20.2856	17.464	14.1734	17.9364	21.6201	22.8103	20.2856	18.7971
20.3348	21.1641	29.1962	22.6319	15.7024	19.4665	21.9647	17.3142	8.34132	9.87724	18.5993
33.4721	22.8302	13.7916	12.8104	21.2215	12.1718	14.6849	17.5661	13.0627	17.3341	17.8946
17.6176	17.1806	18.3015	16.4992	15.398	15.6825	18.8246	20.4022	18.1162	18.636	17.6658
20.5938	14.9873	15.986	15.9966	18.9051	12.5131	17.8284	18.6938	14.3591	20.6257	17.0489
31.4874	23.4552	12.8799	19.0717	11.3251	18.2698	15.5748	16.2118	5.83966	10.0822	16.4198
23.1874	18.1749	14.5785	14.869	11.328	12.2168	14.7505	14.3636	16.0878	19.6876	15.9244
18.2215	18.5265	16.2917	19.0413	18.1646	18.6079	12.1535	13.2282	12.0221	12.1015	15.8359
16.1188	16.6902	18.8693	18.3641	13.4543	17.8115	15.7078	14.212	12.3072	13.1741	15.6709
13.5892	14.717	14.522	15.3737	16.9993	12.8094	17.2212	14.8959	15.9945	18.7648	15.4887
21.3405	18.8925	12.0765	12.1646	10.26	12.5274	14.2389	13.9935	14.6554	15.6243	14.5774
16.7325	16.2885	10.4299	13.7024	14.7228	16.082	10.9539	13.926	11.2598	13.7511	13.7849
19.9967	14.4164	10.832	10.8847	8.36692	8.21935	8.21418	10.716	9.59096	7.9448	10.9182
9.27483	10.8783	10.2471	12.5098	8.44413	10.9623	10.1428	11.7779	9.45708	13.1441	10.6838
6.81714	8.04892	7.029	12.3287	7.94139	20.2602	18.6313	14.8093	5.56301	4.12577	10.5555

## Sheet: 2d
slowly adapting	rapidly adapting
33.2237	17.1249
51.8586	10.7181
51.8167	15.9039
51.7703	17.4441
50.4189	12.069
50.7902	28.873
36.0778	28.2164
53.1906	19.3427
49.5099	14.9037
30.953	8.43052
49.8314	31.4643
52.4215	25.5267
45.0324	20.2187
48.6215	18.8972
40.2525	32.2858
21.6652	22.6078
53.6092	18.2161
32.2081	18.2955
34.7162	10.5946
51.2598	26.9262
50.8751	13.0939
50.3374	9.77427
49.7782	19.7797
49.7239	11.8923
33.1721	32.3237
49.0038	17.8535
51.1512	24.7932
43.5271	26.4964
39.6074	38.2931
38.7881	17.9833
42.9042	22.1285
50.7076	18.5165
37.2126	7.95601
18.0616	18.536
48.0412	20.1071
49.6617	24.5963
49.9273	18.4431
51.8788	24.1227
47.7955	20.3028
46.1376	39.3178
35.1307	28.1825
45.9353	6.3182
50.6188	12.5428
49.2721	21.6945
49.562	24.3078
50.5181	22.327
50.0125	6.5373
48.0895	17.1337
41.7116	14.3282
40.7981	15.9649
47.4045	11.3842
48.3308	18.6878
47.7327	34.1664
49.2218	21.5764
26.0284	20.218
34.8912	25.9004
32.1063	17.5531
36.5766	34.0579
28.5895	21.9041
47.6115	21.7032
30.2522	24.7022
50.3272	17.8856
49.7118	29.5518
37.7897	11.7841
50.3922	38.6281
49.7987	25.2469
33.1608	13.8924
49.2127	12.5419
47.4931	26.9465
15.9859	14.2648
16.7683	13.4555
42.1146	21.2098
31.8134	10.68
48.9119	7.91737
33.4124	9.01043
47.4039	31.4937
49.0103	23.3859
36.7965	25.0257
50.7959	18.1315
45.2083	15.5795
40.9684	22.7341
35.272	17.3301
31.1237	31.9952
25.8879	13.1072
36.5143	14.1761
21.9134	20.0544
41.8931	14.6143
31.4557	10.6835
49.8815	22.3115
23.1665	16.9984
19.7393	18.9801
49.3362	10.8496
52.1064	21.3122
39.8327	22.4221
51.3157	22.8884
33.0113	24.4932
22.6528	19.1486
27.9856	17.8281
41.7117	15.2611
33.6067	19.1361
29.8286	12.7936
49.5637	17.0506
21.9686	24.2008
36.5971	13.5814
52.2586	13.344
32.0392	11.6259
43.7492	19.5182
25.1446	72.1377
36.9187	14.7786
32.671	13.4957
38.3048	27.8118
43.7625	17.2801
43.4575	11.1101
46.1028	21.2347
39.5406	14.8496
38.962	14.1468
37.1201	13.1564
50.7701	9.73746
50.697	13.0038
11.9502	13.3548
49.1444	22.9191
51.3614	9.98374
49.8553	14.7341
38.8497	12.2598
12.8439	18.3922
32.9964	21.7754
50.8553	14.0124
43.0038	13.742
39.8918	25.1399
48.6264	11.1825
45.1883	14.8624
23.0643	19.4983
51.2403	30.1331
38.9679	11.3754
29.6365	20.0064
38.0627	15.2237
50.3262	21.164
40.9167	19.8097
19.5631	21.0603
42.598	27.2969
20.9705	18.0471
48.0113	19.9145
27.6584	19.4185
38.5081	25.0721
37.0493	16.8731
26.8505	29.1538
35.4476	15.0622
28.0002	20.2942
44.1958	16.3848
41.0841	18.7741
47.0177	24.8646
50.1654	15.99
21.5953	20.1213
38.9096	20.419
39.6071	16.6262
45.8173	18.5354
40.744	25.044
39.8566	21.6974
40.8187	14.3744
47.7421	28.3387
32.9565	28.3212
47.7046	15.3969
39.5404	14.5725
17.8859	19.7422
48.9153	13.1945
15.007	31.7854
35.9242	12.2817
42.3872	29.1323
31.3501	19.4091
11.9883	18.8989
27.6083	20.2687
48.3993	18.0701
31.175	36.0737
48.3441	6.69356
37.4969	20.4129
35.8409	22.5646
22.6351	24.6483
33.3096	23.0938
34.6169	27.7797
42.1176	18.477
44.516	26.3664
44.5526	36.6531
15.1592	18.6918
50.0959	29.712
47.4951	31.2281
49.5552	33.262
48.8773	32.795
53.3285	42.0916
47.4889	16.6655
49.3856	57.8412
49.11	22.6283
41.2954	29.1506
21.1953	13.911
46.2516	33.4357
47.7702	43.8324
29.1143	15.563
50.5144	17.4444
50.0434	27.0138
14.733	23.5787
31.66	12.4283
26.1056	26.3615
49.647	54.5436
49.2384	52.7978
51.9914	14.8439
49.1517	0
16.4945	19.8321
49.1954	36.3775
28.8004	27.2108
18.3667	8.6072
19.9436	13.8423
39.6419	25.3414
47.9647	26.6018
48.2997	10.6874
19.8787	18.7818
48.6257	53.434
39.4242	21.9104
23.3296	14.998
28.1329	28.2594
12.1639	19.4964
33.5655	50.4614
20.1484	12.2944
49.2166	29.2486
11.4541	52.6267
49.7592	11.572
47.1859	14.3651
47.5279	18.0642
9.27015	44.9085
26.7311	8.22082
50.9026	35.1426
48.587	23.7104
30.3666	45.1111
51.5931	20.3678
26.9775	48.2788
50.4	22.5206
47.0401	14.8115
49.3279	18.6274
50.2972	15.9178
50.6241	51.3977
58.2443	43.9338
50.5588	48.9238
46.2291	21.752
36.8478	13.9328
48.5574	17.2339
29.8023	21.3171
56.5695	41.6697
40.7091	12.2642
45.9267	42.9941
46.8127	29.4048
37.9084	51.3825
46.3502	27.807
50.4869	15.0665
38.8906	12.6966
16.1829	19.8696
48.7421	12.2221
47.6433	19.4344
42.5484	17.3226
50.3872	26.8434
36.2383	20.7093
40.4164	13.8749
43.8895	16.6107
62.2857	11.731
46.6709	27.9857
44.022	22.0336
51.0663	14.9771
24.6982	21.6212
35.1089	21.956
36.5498	11.3624
19.1398	32.909
54.3807	18.819
43.7408	16.5821
57.013	30.0107
50.7965	28.4684
62.77	17.0841
50.2555	14.9394
21.1716	22.592
56.4979	24.9368
55.3203	18.594
57.6076	18.203
31.7372	28.1111
53.4541	22.2532
48.3245	16.7584
41.3411	27.5186
57.9857	60.8493
44.0645	17.9449
47.8572	25.3918
42.5097	24.832
52.4609	32.1561
42.4542	29.1779
37.9201	36.5548
58.2397	25.9511
30.5318	23.6684
60.9137	37.7263
45.8222	20.1677
58.0085	34.7116
59.3896	30.5629
32.9341	20.3189
56.2316	34.9831
50.4136	24.104
52.8098	22.5064
56.6605	27.79
60.5293	44.8237
45.1471	18.8001
55.0184	14.3031
50.9652	28.2871
44.6309	29.4531
61.9844	8.5078
37.0237	29.3014
46.9502	29.0196
48.392	32.3921
50.9132	20.964
50.3404	35.1954
49.6589	22.0413
50.9571	31.0039
44.1469	24.3008
27.5799	27.9393
50.5814	39.3975
51.6382	26.2624
49.2171	22.3367
49.2225	31.8592
45.182	24.1281
56.6164	36.94
52.7107	22.6906
51.8759	32.9731
40.6211	31.4741
58.3899	23.1969
60.0895	33.5583
49.7285	20.5982
49.4443	33.8311
54.1191	16.2085
50.732	30.8956
10.821	24.3904
54.1365	22.0927
49.6848	13.847
31.3292	12.1713
49.8025	25.7041
36.1564	10.6336
6.53629	11.1658
46.9273	18.2781
20.648	10.9148
51.6924	15.85
51.4333	12.8503
20.7776	7.43075
53.5601	25.5513
40.7428	25.0646
13.9993	46.3744
50.5643	19.8159
52.0412	16.9374
49.5664	25.8674
64.2666	21.4524
47.4675	9.30206
49.1524	13.8754
44.06	16.8537
49.407	21.2643
51.8914	22.1564
38.2767	24.8882
47.6255	27.7571
51.4565	21.5052
74.383	21.7451
44.0695	21.2087
44.9304	17.6729
52.1691	43.3474
53.1485	28.8866
54.6919	51.0997
61.7331	27.8932
51.5406	38.1187
47.5048	34.5889
51.0318	32.2345
43.4058	35.2616
52.0418	13.7604
48.5458	32.9238
51.6502	24.23
49.4362	18.7084
55.9365	19.7451
26.8036	35.362
35.3303	26.2967
51.1927	22.3208
55.2084	37.3515
49.077	26.5402
49.2111	30.9068
56.573	26.6862
48.4962	32.1009
54.8156	12.2651
57.2583	20.9207
50.765	23.2086
43.388	16.0832
53.3743	37.1366
54.7253	19.6279
50.3023	23.3773
59.4139	38.1842
31.8552	15.0647
43.401	37.8215
50.5397	33.718
57.4926	31.1565
54.1264	15.1802
56.801	12.9765
66.8088	27.992
55.1548	30.9622
32.6516	18.9165
58.1543	26.6743
51.845	19.8488
50.0964	20.4378
27.9115	33.9524
53.468	8.27014
55.1041	12.3087
58.0163	14.2101
53.6554	18.0512
52.8113	49.2543
52.2887	50.197
52.6814	27.3254
58.9797	13.3142
50.2393	20.7935
53.0619	10.2266
36.0307	9.18753
52.6636	13.1764
55.9554	29.3382
36.7735	12.6785
50.3052	52.4977
50.4983	12.2273
55.4389	35.1162
53.0802	19.6787
52.5804	17.4608
16.6399	21.7242
51.2543	11.9783
50.4905	17.32
53.713	14.1637
13.701	49.0842
63.6184	17.1601
56.7405	24.988
54.0193	17.0659
49.7508	15.495
55.1712	33.5172
50.7507	17.3356
56.9042	10.959
49.3362	21.6188
53.2493	17.7282
57.0071	52.8951
39.5576	8.7477
51.4508	12.4291
62.07	33.1449
53.8605	52.2202
52.6519	52.9648
53.2263	32.6856
49.7651	12.753
52.8054	15.8679
53.6004	60.0141
7.15574	26.7141
27.9437	41.0415
51.4764	14.4737
53.296	20.6463
52.9734	14.7788
51.4716	51.8874
50.175	17.1487
49.9748	31.0244
53.1065	21.8855
52.8861	20.9213
70.7718	28.5583
33.5403	29.1845
49.5986	26.5272
51.1172	7.59257
50.942	17.1966
53.4229	19.7514
60.1735	40.7204
52.4348	20.5858
53.4651	26.1577
52.5688	15.4376
51.8669	7.16275
42.5534	6.69098
55.6268	8.64986
50.673	8.12672
46.7583	12.8673
52.849	12.4603
53.3909	21.5596
54.815	48.4465
52.7877	12.4238
41.083	50.9658
51.301	16.6673
52.6314	51.9744
48.9465	23.9742
51.952	15.6462
48.017	11.7981
54.8005	18.4519
16.2712	17.8988
50.551	5.98164
50.7181	11.2762
48.9498	43.0214
50.8407	12.1705
52.2266	17.1401
54.0586	17.0563
53.026	9.23681
51.5728	24.9171
52.7381	10.6616
51.7	13.2302
55.2051	50.3837
48.1021	17.8788
50.237	54.2574
55.7867	11.6788
50.1775	8.11812
52.6153	52.6923
10.4499	13.7751
51.2691	17.7758
53.2946	51.1559
46.3333	13.3051
53.7944	13.7918
54.9723	16.5082
21.2198	18.0676
51.5909	34.6663
46.9644	14.9165
52.1121	16.019
55.5698	23.934
54.3261	10.0155
57.039	62.1367
40.8778	11.5685
54.6474	16.4737
53.7296	24.3267
38.9071	10.924
44.6665	30.1267
52.3939	14.3953
40.6329	33.1097
52.8081	31.6114
43.4311	29.1998
51.0169	22.9073
53.0401	22.0722
52.5181	20.9649
53.6113	28.9132
50.5748	30.6255
49.3018	17.808
50.4838	28.6912
42.6441	37.6971
53.6351	22.3581
50.9837	52.0551
51.2645	24.0613
54.2825	13.1738
51.893	30.723
51.1624	15.0048
49.0584	28.7721
50.4201	35.0542
48.8965	22.1928
13.8294	46.4814
48.1944	30.5207
49.2921	16.2617
49.418	37.9845
53.5574	51.847
52.8117	15.7596
51.3426	18.9347
57.285	16.4534
50.2324	41.0349
25.5512	17.108
45.1083	42.0254
	8.97947
	25.753
	22.6134
	11.3156
	30.1483
	13.6031
	23.0743
	9.62821
	22.7906
	48.528
	26.5636
	42.0681
	12.4686
	10.8184
	21.0351
	20.3664
	11.6123
	28.7641
	25.2802
	16.5092
	11.6055
	44.9588
	39.6567
	8.01527
	13.3713
	11.5293
	14.018
	11.0661
	21.0058
	12.5785
	7.05773
	19.6109
	31.0899
	29.8
	10.7389
	11.5849
	10.8643
	19.8571
	18.267
	14.9318
	11.1541
	16.0621
	7.72482
	12.084
	26.8274
	26.7969
	16.319
	33.0392
	10.8315
	49.8416
	10.5909
	11.2606
	11.4056
	58.2794
	18.5606
	11.0261
	27.661
	19.7157
	9.10482
	12.4611
	33.8707
	14.1219
	28.8514
	23.6254
	37.2914
	20.8769
	15.8451
	14.7986
	9.52621
	12.5567
	40.4116
	16.4649
	57.4088
	33.9738
	23.6068
	36.9466
	21.3666
	12.0504
	28.0946
	14.6473
	20.2926
	13.3207
	22.2739
	18.4706
	32.6448
	11.4834
	19.6855
	11.8839
	11.3296
	19.9994
	18.9668
	12.7381
	18.8753
	11.8906
	22.2637
	26.8882
	20.2277
	9.46746
	17.2436
	28.8822
	9.38932
	33.4078
	43.3481
	11.8644
	20.5429
	15.0459
	11.4793
	21.2396
	31.1796
	28.6749
	29.9433
	10.7831
	31.9369
	21.0917
	49.1935
	28.9033
	34.334
	37.3098
	10.9027
	14.1787
	17.1001
	13.4803
	14.7104
	36.732
	37.2818
	20.0529
	17.2025
	8.47101
	13.857
	11.936
	8.5312
	11.1629
	8.07931
	13.3556
	7.76007
	13.4297
	8.15493
	14.79
	23.0202
	19.4245
	30.9781
	28.0095
	32.5566
	7.52776
	12.39
	20.9741
	11.861
	19.5464

## Sheet: 2g
slowly adapting	rapidly adapting
6.92	6.09

## Sheet: 2h
	Stomach 150	Stomach 300	Stomach 600	Stomach 900		Stomach 150	Stomach 300	Stomach 600	Stomach 900
Slowly adapting	0.0266141	0.100357	0.846105	1	Rapidly adapting	0.0826624	0.315787	1	0.815069
	0.00536587	0.665566	0.57115	1		0.828837	0.70609	0.727409	1
	0.386529	0.178938	0.653321	1		-0.0130177	0.236486	0.419913	1
	0.0317073	0.265147	0.579241	1		0.462693	0.639915	1	0.906495
	0.29048	0.289843	0.656556	1		0.0396581	0.0467114	0.254083	1
	0.021777	0.39682	0.770064	1		0.0844147	0.154905	0.607455	1
	0.353014	0.115513	0.435646	1		0.0318388	0.150896	0.509786	1
	0.249114	0.19488	0.619373	1		0.212676	0.114106	0.449748	1
	0.0342844	-0.00197761	0.257786	1		0.127666	0.156813	0.29656	1
	0.224991	0.453021	0.331487	1		0.154264	0.393425	0.736735	1
	0.0613139	0.128658	0.388279	1		-0.0244478	0.0158622	0.805312	1
	0.35871	0.0379079	0.872512	1		0.0292062	0.0888005	0.533591	1
	0.128741	0.00827144	0.271976	1		0.181026	0.228593	0.69989	1
	0.214118	0.331009	0.452445	1		0.112048	0.114538	0.625805	1
	0.208509	0.223638	0.883211	1		0.281766	0.556399	1	0.875867
	0.263913	0.379557	0.814326	1		0.0315503	0.0854599	0.444825	1
	0.138543	0.434663	0.623785	1		0.152847	0.236077	0.571888	1
	0.0340366	0.116908	0.674008	1		0.0671407	0.197467	0.550758	1
	0.0811649	0.251459	0.495047	1		0.198776	0.33948	0.819995	1
	0.0481089	0.1275	0.665749	1		0.0343117	0.241425	0.869128	1
	0.113584	0.200735	0.562107	1		0.0746816	0.275244	0.557291	1
	0.299239	0.807041	0.907419	1		0.392406	0.822875	1	0.952203
	0.14024	0.257569	0.646459	1		0.192158	0.70229	0.993007	1
	0.124227	0.28387	0.574132	1		0.495034	0.901796	0.92096	1
	0.0976333	0.317454	1	0.875282		0.41255	0.808639	0.924758	1
	8.5759e-05	0.209442	0.635411	1		0.528296	1	0.993164	0.229413
	0.0664807	0.0155878	0.42759	1		0.832477	0.772465	0.987415	1
	0.166793	0.429133	0.664683	1		0.652477	1	0.855829	0.519293
	0.328023	0.753105	0.797066	1		0.243948	0.664849	1	0.337505
	0.526583	1	0.949554	0.810499		0.794169	1	0.601971	0.54665
	0.449505	1	0.945426	0.964368		1	0.798527	0.549736	0.201864
	0.327321	0.610063	1	0.427694		0.105395	0.62874	1	0.758697
	-0.0488582	0.342213	0.633612	1		0.455098	0.909744	0.959442	1
	0.741707	1	0.99654	0.597129		0.354116	0.712044	1	0.972095
	0.211954	0.906547	0.980458	1		0.188804	0.271038	0.796417	1
	0.29635	0.572519	1	0.884559		1	0.893249	0.598498	0.139332
	0.307096	1	0.927748	0.744699		0.554598	1	0.994403	0.484286
	0.142606	0.331985	1	0.56362		0.519154	1	0.461283	0.629945
	0.303806	0.548697	0.770746	1		0.868759	0.995804	1	0.626496
	0.232443	0.776013	1	0.796446		0.0262183	0.60403	1	0.751796
	0.186155	0.0885915	0.642469	1		0.517447	0.475267	1	0.57025
	0.0444071	0.32996	0.839129	1		0.597664	1	0.901342	0.743041
	0.312299	0.676404	0.757224	1		1	0.85808	0.569022	0.137627
	0.726955	1	0.756571	0.212512		0.874759	0.941969	0.866402	1
	0.666608	1	0.77116	0.819371		0.445456	0.844224	1	0.960691
	0.639611	1	0.812983	0.0999801		0.1307	0.537932	1	0.635069
	0.272357	0.581183	1	0.903306		0.0919398	0.667935	1	0.466279
	0.129233	0.805854	1	0.852381		0.342848	1	0.844148	0.405259
	0.55786	0.831358	1	0.288027		0.72168	0.811756	1	0.932591
	0.927872	0.749361	0.818821	1		0.131994	0.466773	1	0.482698
	0.738752	1	0.887247	0.728653		0.833718	1	0.923372	0.348899
	0.972658	1	0.924088	0.372777		0.0316526	0.390095	1	0.757305
	0.473208	0.72213	1	0.920255		0.284218	1	0.87683	0.162084
	1	0.906601	0.462961	-0.100302		0.528322	0.610161	1	0.808402
	0.00367883	0.418196	0.856877	1		0.689794	0.838978	1	0.699562
	0.230241	0.502562	0.810001	1		0.21085	0.490636	1	0.57421
	0.840853	1	0.827644	0.768729		0.902492	1	0.875456	0.423082
	0.170736	0.466095	0.953385	1		0.723936	1	0.703857	0.271988
	1	0.829863	0.655815	-0.00761002		0.327345	1	0.945476	0.51509
	0.438559	0.606719	0.94166	1		0.694902	0.75217	0.849303	1
	0.24818	0.23756	0.980033	1		0.703335	1	0.598213	0.327366
	0.642461	0.470605	1	0.778018		0.572801	1	0.60373	0.129613
	0.525201	0.971905	1	0.378331		0.0706085	0.220704	0.933124	1
	0.508515	1	0.883767	0.678355		0.721553	1	0.790028	0.173188
	-0.194696	0.769185	0.876317	1		0.523444	0.836254	1	0.833306
	0.590157	0.546715	1	0.765445		0.836344	1	0.626584	0.465531
	0.120178	0.34011	1	0.91706		0.418069	0.618748	1	0.911479
	0.788014	0.86716	1	0.878076		0.626006	1	0.761465	0.514415
	1	0.862996	0.88597	0.813233		0.53797	1	0.803259	0.751902
	0.691124	1	0.509221	0.13502		0.821563	1	0.614626	0.560609
	0.16012	1	0.902206	0.61537		1	0.980142	0.83483	0.612807
	0.290794	0.847697	1	0.931363		0.553311	1	0.6598	0.249927
	0.457545	0.783724	0.859088	1		0.401645	0.422193	1	0.611215
	0.0332567	0.394359	0.761874	1		1	0.935804	0.878735	0.493834
	0.475875	0.511458	1	0.821358		0.15723	0.509792	1	0.634404
	1	0.653896	0.89393	0.484024		0.189787	0.927614	1	0.9047
	0.733438	0.855175	1	0.358634		0.579779	1	0.884288	0.477493
	0.564353	0.622029	1	0.292313		0.0850853	0.487786	1	0.800777
	0.595552	0.692028	1	0.417844		0.776153	0.872849	1	0.637693
	0.449688	0.775872	1	0.584716		0.486467	1	0.322121	0.117655
	0.23621	0.341135	1	0.972864		0.209253	0.918764	1	0.603176
	0.168667	0.525855	1	0.682609		0.871599	1	0.894546	0.596635
	0.311237	0.254308	0.976404	1		0.353837	1	0.941659	0.603425
	0.439844	0.732655	0.965081	1		0.780128	0.96785	1	0.700704
	0.46187	0.753729	1	0.585595		0.68541	1	0.517873	0.165484
	0.359691	0.612349	0.885892	1		0.883285	1	0.789393	0.410696
	0.421942	0.924987	1	0.839462		0.812504	1	0.902451	0.884708
	-0.0855724	0.193998	0.950162	1		0.955627	1	0.87573	0.514351
	0.395021	0.746937	1	0.945985		0.0607771	0.398815	0.975885	1
	0.504843	0.975678	1	0.836835		0.739763	0.972112	0.893449	1
	0.563754	0.731979	1	-0.0122123		0.599949	0.981154	1	0.763866
	0.339751	0.547257	1	0.667467		0.924833	1	0.935389	0.668591
	-0.00221534	0.240013	0.768482	1		0.702533	0.953967	0.793	1
	0.126012	-0.0100107	0.933518	1		0.854709	1	0.898529	0.750779
	-0.0410571	-0.0158639	0.574788	1		0.6884	0.869925	0.88289	1
	0.241277	0.365955	0.83236	1		0.0962612	0.895874	1	0.653278
	0.214086	0.240962	0.629221	1		0.463759	0.894292	1	0.723759
	0.0317122	0.344907	0.865199	1		0.231605	0.836453	1	0.770567
	0.0916513	0.105713	0.985562	1		0.842932	1	0.724375	0.799094
	0.0744375	0.311944	1	0.884344		0.233667	0.999003	1	0.992727
	0.0292592	0.355643	0.667657	1		0.768474	1	0.820546	0.773709
	0.0836566	0.349246	0.910204	1		0.114268	0.826648	1	0.842353
	1	0.954215	0.879682	0.188065		0.075891	0.127699	0.84859	1
	0.120199	0.320625	0.658614	1		0.128606	0.444934	0.889	1
	0.0709443	0.688187	1	0.991599		0.399962	0.903722	1	0.355158
	0.130697	0.237773	0.798392	1		0.187817	0.478178	1	0.727798
	0.196024	0.486225	0.850707	1		0.585988	1	0.555997	0.038183
	0.100414	0.634255	1	0.904828		0.47258	0.975117	1	0.599522
	0.196201	0.587737	1	0.925097		0.142722	0.846037	1	0.723734
	0.365696	0.810386	1	0.721945		0.189761	1	0.861022	0.43721
	0.100636	0.603651	0.989667	1		0.0511128	0.563789	1	0.918908
	0.585719	0.901133	1	0.0507991		0.500145	1	0.822466	0.977648
	0.190185	0.814798	1	0.919784		0.797001	0.918628	1	0.541983
	0.00404985	0.193457	1	0.860255		0.389326	1	0.950019	0.761753
	0.330138	0.694921	1	0.785777		0.632504	1	0.669471	0.224194
	0.222334	0.471869	1	0.916882		0.479351	1	0.81013	0.454868
	0.411522	0.865672	1	0.486824		0.260365	0.65866	1	0.773631
	0.52899	0.882612	1	0.970452		0.535381	1	0.885956	0.683976
	0.365534	0.738177	0.801406	1		0.442096	0.684574	1	0.744344
	0.327564	0.615254	0.764436	1		0.331801	1	0.798316	0.403794
	0.209077	0.569034	1	0.994162		0.308141	1	0.907188	0.708928
	0.170537	0.448073	0.529426	1		0.147653	0.572858	1	0.601723
	0.156992	0.7251	1	0.964242		0.743573	1	0.963263	0.780128
	0.199256	0.521738	0.796546	1		0.533579	1	0.747437	0.696049
	0.261611	0.489282	1	0.96074		0.719265	0.919989	1	0.571262
	0.464044	0.410289	1	0.947353		0.682892	1	0.916158	0.6087
	-0.0699284	0.0947363	0.379133	1		0.727989	0.996629	1	0.646176
	0.598608	0.558259	0.628161	1		0.481093	1	0.793338	0.490379
	0.908744	0.991435	0.912565	1		0.271184	0.808019	1	0.812581
	0.578805	1	0.916044	0.965546		0.760226	1	0.798314	0.622788
	0.721945	0.670862	0.786262	1		0.0908405	0.571783	1	0.966946
	0.483169	0.715758	0.946938	1		0.397008	1	0.899534	0.911812
	0.774144	0.906808	1	0.715361		0.358324	0.959197	1	0.919719
	0.542657	0.635745	0.857977	1		0.667854	1	0.639924	0.41006
	0.415283	0.718105	1	0.708248		0.360266	0.992131	0.986511	1
	0.762657	0.85635	1	0.910543		0.587239	1	0.855207	0.810151
	0.583333	0.714298	1	0.836453		0.907519	1	0.77025	0.45365
	0.751757	0.985052	0.961674	1		0.650335	1	0.726474	0.445993
	0.640322	0.916801	0.768853	1		0.711314	0.779104	1	0.741708
	0.718684	0.92345	0.986661	1		0.717073	1	0.955959	0.824437
	0.767261	1	0.898451	0.951591		0.762167	1	0.898607	0.775399
	0.601246	1	0.815058	0.829751		0.653724	1	0.840009	0.736798
	0.661382	0.507028	0.846873	1		0.534722	0.870109	1	0.61576
	0.637351	0.840641	1	0.94525		0.0988174	0.42485	1	0.789525
	0.406254	0.687363	0.740138	1		0.394057	0.50743	1	-0.202092
	0.246029	0.677693	0.941884	1		0.531075	1	0.845417	0.485826
	0.730471	0.789466	0.974404	1		0.68266	1	0.807941	0.735166
	0.980709	1	0.970178	0.767687		0.384282	1	0.867403	0.553557
	1	0.816099	0.624344	0.42633		0.192845	0.362658	0.718528	1
	1	0.903818	0.522888	0.548864		0.597328	1	0.914707	0.511674
	0.261482	0.7161	1	0.536999		0.190051	0.783175	1	0.809503
	0.48135	0.911987	1	0.969269		0.134593	0.445685	0.763011	1
	0.0796676	0.614068	0.844049	1		0.183591	0.823649	0.882594	1
	0.273045	0.562592	0.996154	1		0.0676567	0.238619	0.974429	1
	0.926314	1	0.823736	0.790979		0.585275	1	0.951901	0.507397
	0.335206	0.933044	1	0.899872		0.280771	0.656354	1	0.776834
	0.439996	0.836165	1	0.904887		0.176354	0.277324	0.647346	1
	0.677594	0.975705	0.977898	1		0.0751336	0.301901	0.710566	1
	0.538148	0.875706	0.827083	1		0.682431	0.931303	1	0.684664
	0.52764	0.757629	0.858923	1		0.117677	0.645744	1	0.883583
	0.674549	0.880189	0.772728	1		0.397684	0.957946	1	0.940798
	0.753174	0.575928	1	0.651265		0.46304	0.859213	1	0.852803
	0.199309	0.628344	0.997005	1		0.379856	0.684394	1	0.691456
	0.320539	0.689541	0.766195	1		0.134182	0.5082	0.898082	1
	0.257858	0.644107	0.88574	1		0.460322	0.868505	1	0.96438
	0.391439	0.781648	0.967935	1		0.236681	0.71875	1	0.615274
	0.0628191	0.14315	0.469681	1		0.514901	0.790246	1	0.985539
	-0.0104981	0.430473	0.744072	1		0.230364	0.652323	1	0.806456
	0.200471	0.423475	0.434901	1		0.0261191	0.441704	0.810554	1
	0.0821715	0.187747	0.27639	1		0.344138	1	0.978965	0.432842
	0.193716	0.329722	1	0.972865		0.0702862	0.579918	1	0.956059
	-0.172583	0.37321	0.749601	1		0.249005	0.664075	1	0.962748
	0.210871	0.734607	0.905721	1		0.418304	0.781716	1	0.622578
	-0.0244931	0.23828	0.580317	1		0.134014	0.51946	1	0.825609
	0.459492	0.812964	0.979489	1		0.19167	0.699636	0.903563	1
	0.0693911	0.729709	0.94338	1		0.200424	0.538597	0.839011	1
	0.167745	0.715776	0.887939	1		0.250617	0.534445	1	0.921834
	-0.0752375	0.591798	1	0.909832		0.31971	0.696839	1	0.789951
	0.184297	0.544552	0.69929	1		0.48892	0.866858	1	0.942936
	0.0165138	0.358572	0.890906	1		0.297168	0.564127	1	0.962022
	0.106494	0.231906	0.671658	1		0.415201	0.881893	1	0.984385
	0.152105	0.0775308	0.318919	1		0.0251382	0.526661	1	0.875796
	-0.0671896	0.358341	0.654547	1		0.708871	0.721598	0.759814	1
	0.0791048	0.183371	0.633353	1		0.659694	1	0.721647	0.641458
	0.199819	0.773631	0.842968	1		1	0.854611	0.826488	0.696727
	0.0572696	0.260934	0.697611	1		0.636364	0.702142	0.666279	1
	-0.134405	0.511616	1	0.888767		0.619192	0.706076	0.895186	1
	0.540316	0.0872871	0.538006	1		0.405517	0.631073	0.822396	1
	0.61503	0.696002	1	0.908596		0.556568	1	0.728632	0.654627
	0.930607	0.992844	1	0.684446		0.457509	0.790212	1	0.779513
	0.471504	0.576162	1	0.924134		0.275408	0.823814	1	0.839494
	0.183295	0.469524	0.799123	1		0.469593	0.763751	1	0.851026
	0.242051	0.532953	1	0.570285		0.192414	0.312939	0.56094	1
	0.643908	0.971847	1	0.812119		0.441579	0.617215	0.945342	1
	0.370591	0.633448	0.811381	1		0.222834	0.770013	0.964976	1
	0.810839	0.940425	1	0.746636		0.402723	0.533815	1	0.699826
	-0.125863	0.135881	0.823003	1		0.305394	0.380957	0.794323	1
	0.0731322	0.192999	0.616216	1		0.417276	0.632368	1	0.798252
	0.277294	0.557106	1	0.830918		0.231448	1	0.996518	0.775872
	0.521407	0.733662	0.856426	1		0.104022	0.724219	1	0.696417
	0.463936	0.871887	1	0.80403		0.149753	0.347955	0.998752	1
	0.441419	0.348754	1	0.769264		0.263817	0.603887	0.724039	1
	0.297951	0.372953	0.785087	1		0.116118	0.294057	0.698103	1
	0.0365255	0.118884	0.28393	1		0.211664	0.70935	0.938059	1
	0.0665506	0.286556	0.290694	1		0.0968513	0.753816	1	0.706297
	0.764576	0.930876	0.869948	1		0.186411	0.609164	1	0.668651
	-0.126432	0.21383	0.515728	1		0.192876	0.561069	1	0.893053
	0.626551	1	0.861919	0.831552		0.361375	0.298293	1	0.868493
	0.233271	0.268392	0.518993	1		0.0283321	0.00143699	0.562169	1
	0.432865	0.491946	0.613329	1		-0.0270789	0.155534	0.787702	1
	0.750435	0.92856	1	0.992322		0.110241	0.394923	0.738966	1
	0.209478	0.427557	0.73268	1		0.098921	0.698739	0.766845	1
	0.978727	1	0.882177	0.799402		0.00647792	0.124511	0.404307	1
	0.650335	0.753591	1	0.75993		0.150504	1	0.949439	0.941812
	0.282265	0.654686	1	0.849633		0.0497041	0.312071	0.672701	1
	0.196026	0.360737	0.772289	1		0.127904	0.524776	0.392044	1
	0.289377	0.813904	0.888686	1		0.0392299	0.0596281	0.349769	1
	0.238359	0.982665	0.867623	1		0.0612644	-0.0541261	0.374402	1
	0.374355	0.552311	0.890589	1		0.000524116	0.829874	0.925	1
	0.498267	0.910311	1	0.957715		0.0128171	0.019557	0.343821	1
	0.123297	0.852756	1	0.956166		0.106201	0.0781922	0.614989	1
	0.107185	0.663224	0.826885	1		0.108168	0.0939419	0.49175	1
	0.0793904	0.395868	0.692459	1		0.0755525	0.0632223	0.447375	1
	-0.112585	0.565871	0.766634	1		0.0350692	0.741179	0.982595	1
	0.588317	0.591469	1	0.903507		0.0259941	0.41762	0.79354	1
	0.49602	0.946095	0.913938	1		0.03569	0.0255231	0.432375	1
	0.182357	0.459294	0.708999	1		-0.0340573	0.240487	0.704083	1
	0.221214	0.151232	0.486212	1		0.0537654	0.0864073	0.528261	1
	0.195555	0.368845	0.791329	1		0.0221939	0.229701	0.705276	1
	-0.126635	0.289833	0.702262	1		0.0640079	0.0750098	0.594797	1
	0.197058	0.652287	0.796285	1		-0.175813	-0.0419432	0.627261	1
	-0.0101879	0.470511	0.86852	1		0.144237	0.463558	0.74138	1
	0.146025	0.246992	0.823345	1		0.00990487	0.270397	0.70789	1
	0.426185	0.621941	0.924355	1		0.036773	0.239782	0.501572	1
	0.298691	0.496931	0.850807	1		0.0213619	0.18365	0.465755	1
	0.449713	0.643588	0.860347	1		0.0505372	0.350744	0.799768	1
	0.423623	0.621097	0.683281	1		0.195532	0.567701	0.782915	1
	0.559298	0.711333	0.742066	1		0.036947	0.421141	0.740374	1
	0.102389	0.584778	0.692305	1		-0.0103537	0.502157	0.625086	1
	0.641151	0.763365	0.789914	1		0.0674442	0.177039	0.378884	1
	0.25088	0.343556	0.530089	1		0.201682	0.75517	0.882925	1
	0.227563	0.611288	0.842149	1		0.0272451	0.214505	0.650622	1
	0.136964	0.674775	0.872364	1		0.141573	0.162345	0.325473	1
	0.0270977	0.468388	0.617549	1		0.0431295	0.227313	0.549362	1
	0.0197095	0.518317	0.516091	1		-0.0398267	0.397886	0.753287	1
	0.395247	0.451994	0.543085	1		0.0600304	0.8615	1	0.912305
	0.222092	0.636413	0.77388	1		0.0963939	0.208723	0.782126	1
	0.494793	0.260549	0.794707	1		0.447501	0.806136	1	0.969111
	0.483299	0.542263	0.866548	1		0.0878854	0.642291	1	0.860484
	0.0523988	0.241679	0.566363	1		0.267121	0.378319	0.743331	1
	0.0466661	0.852003	0.936219	1		0.0405305	0.222299	0.637294	1
	0.44218	0.752852	0.790297	1		0.11109	0.137827	0.523858	1
	0.443438	0.423166	0.809876	1		0.175219	0.535411	0.735478	1
	0.765909	0.931123	0.945797	1		0.108894	0.28789	0.579188	1
	0.443018	0.822719	1	0.946483		0.169624	0.474009	0.835606	1
	0.768852	0.939707	1	0.921603		0.0611991	0.682242	0.867657	1
	0.703828	0.854596	0.816231	1		0.183595	0.436808	0.476211	1
	0.441613	0.587444	0.774289	1		0.0535417	0.517357	0.826839	1
	0.341862	0.478467	0.626914	1		0.111075	0.13888	0.287605	1
	0.723545	1	0.897049	0.908403		0.0582465	0.128459	0.680118	1
	0.217976	0.382181	0.583424	1		0.129429	0.65489	0.92844	1
	0.508279	0.7715	0.971772	1		0.107066	0.225976	0.557684	1
	0.476496	0.760037	0.832978	1		0.0612424	0.735382	0.814819	1
	0.497302	0.733324	1	0.907945		0.306074	0.751536	0.885982	1
	0.782684	0.91262	1	0.96655		0.291483	0.977779	0.973063	1
	0.524709	0.530942	0.663659	1		0.0899181	0.537544	0.829055	1
	0.897705	0.808729	1	0.487103		-0.215969	-0.130338	0.567563	1
	0.216481	0.418841	0.888779	1		0.242074	0.451378	0.485885	1
	0.0383203	0.871519	1	0.904992		0.0493092	0.165205	0.589999	1
	0.287736	0.518267	0.810305	1		0.195824	0.318055	0.36941	1
	0.262268	0.726239	0.984307	1		0.211141	0.402813	0.519268	1
	0.293663	0.235428	0.523682	1		0.0594067	0.218122	0.459855	1
	0.152562	0.330443	0.764869	1		0.043544	0.33084	0.428636	1
	0.165396	0.560707	0.816738	1		0.0711944	0.391155	0.639872	1
	0.35577	0.651422	0.947848	1		0.0562743	0.493961	0.682054	1
	0.22459	0.620255	0.991389	1		0.142268	0.290821	0.684843	1
	0.0697225	0.243384	0.785657	1		0.0292367	0.56556	0.830414	1
	0.283391	0.49414	0.755218	1		0.247083	0.822963	0.759543	1
	0.209255	0.581013	0.84524	1		0.188241	0.571721	0.970394	1
	0.696972	0.609499	0.892636	1		-0.0115016	0.580307	0.876855	1
	0.0848143	0.215648	0.500951	1		0.508895	0.908277	1	0.451673
	0.605294	0.556275	0.651616	1		0.0314119	0.117703	0.409078	1
	0.692379	0.989884	1	0.547781		0.0294624	0.392183	0.492601	1
	0.931437	0.614934	0.503486	1		0.170763	0.780987	1	0.780648
	0.694222	0.721927	0.752286	1		0.51661	0.760761	0.816128	1
	0.344398	0.643796	0.861719	1		0.287199	0.471294	0.802643	1
	0.528909	0.267043	0.824476	1		0.0530894	0.0898243	0.703251	1
	1	0.404984	0.74179	0.108418		0.598132	0.481256	1	0.89318
	0.325772	1	0.433732	0.500056		0.531263	0.963277	1	0.79379
	0.302104	0.480126	0.878836	1		0.525059	0.684641	1	0.980216
	0.32083	0.496266	0.974855	1		0.842264	0.835117	1	0.83192
	0.179538	0.498456	0.938414	1		0.645281	0.762781	0.665648	1
	0.220647	0.473639	0.881085	1		0.632931	0.822177	0.814297	1
	0.479513	1	0.867476	0.665531		0.133623	0.160333	1	0.959996
	0.785457	0.786437	1	0.927084		0.258092	0.513729	0.941294	1
	0.539714	0.579684	1	0.744856		0.612556	0.835522	0.833763	1
	0.392361	0.699427	0.927313	1		0.436501	0.916196	1	0.993217
	0.295552	0.435256	0.612018	1		0.14139	0.48387	1	0.982105
	0.506751	0.85571	0.776592	1		0.924111	1	0.956724	0.837986
	0.155513	0.423968	0.674428	1		0.806127	1	0.97104	0.981234
	0.392924	0.631478	0.930708	1		0.813777	0.899901	0.835528	1
	0.552194	0.995479	1	0.948346		0.244595	0.46099	0.874928	1
	0.143893	0.478808	0.752376	1		0.204855	0.782383	0.964531	1
	0.129506	0.37751	0.782666	1		0.054545	0.119822	0.963725	1
	0.203652	0.565984	0.737731	1		0.380225	0.702067	1	0.306716
	0.341236	0.104121	0.516149	1		0.229729	0.935689	0.890721	1
	0.414794	0.704776	1	0.832905		0.784551	0.925479	1	0.760396
	-0.0853228	0.730293	1	0.75765		0.204528	0.695135	1	0.914647
	0.340464	0.478007	0.605561	1		0.210719	0.389696	1	0.953439
	0.0260171	0.277949	0.732707	1		0.117002	0.682421	1	0.988061
	0.0131127	0.0146912	0.398737	1		0.105209	0.70123	1	0.668177
	0.293642	0.665414	0.901195	1		0.0142771	0.586558	1	0.915166
	0.439019	1	0.85018	0.481198		0.559646	0.9151	1	0.770181
	0.402416	0.446333	1	0.866624		0.320935	0.734552	1	0.834882
	0.273716	0.578515	0.922165	1		0.082568	0.723651	0.829467	1
	0.173134	0.39473	1	0.94973		0.302457	0.439246	1	0.886924
						0.674191	0.951849	0.957472	1
						0.4484	0.763123	1	0.892143
						0.234547	0.724348	1	0.587106
						0.571573	0.552238	0.813772	1
						0.0027695	0.275657	1	0.997465
						0.00149604	0.541141	0.866794	1
						0.621045	0.717105	1	0.877812
						0.092454	0.823276	1	0.705343
						0.0308863	0.215522	1	0.989025
						0.127548	0.476628	0.893073	1
						0.59511	0.842349	0.952462	1
						0.818091	1	0.967041	0.880669
						0.228274	0.686021	1	0.982348
						0.177652	0.93341	1	0.823565
						0.108102	0.214514	1	0.746571
						0.0916399	0.541833	1	0.981129
						0.135765	0.740847	0.96356	1
						0.918723	1	0.801937	0.780551
						0.320895	0.886633	0.97481	1
						0.125818	0.29581	0.981657	1
						0.272981	0.127307	1	0.558047
						0.707073	1	0.917657	0.998295
						0.25744	0.189212	0.760685	1
						0.0581877	0.416699	0.782221	1
						0.566215	0.549177	0.588919	1
						0.0819181	0.446047	1	0.870794
						0.183135	0.675695	0.930391	1
						-0.00957906	0.0926908	0.651181	1
						0.182839	0.573985	0.933367	1
						0.0581611	0.621636	1	0.908421
						0.446828	0.736404	0.773018	1
						0.251994	0.631731	1	0.979156
						0.124182	0.635271	1	0.949323
						0.0675633	0.201308	0.729061	1
						0.915543	0.866302	0.828205	1
						0.157539	0.272857	0.688987	1
						0.167339	0.575971	0.593148	1
						0.417984	0.43729	0.92379	1
						0.421144	0.738502	0.926901	1
						0.161208	0.506412	0.811379	1
						0.486464	0.797128	0.995383	1
						0.199833	0.290227	0.822537	1
						0.0595313	0.25648	0.861549	1
						0.512403	0.866824	1	0.975057
						0.348192	0.594405	0.850674	1
						0.155231	0.802232	1	0.986867
						0.265347	0.634685	1	0.920623
						0.216532	0.639694	0.870257	1
						0.199775	0.544482	1	0.943947
						0.47224	0.697103	0.964433	1
						0.384373	0.715248	0.821054	1
						0.377685	0.569935	0.889035	1
						0.261193	0.419861	0.723771	1
						0.33239	0.944366	0.920708	1
						0.349639	0.563577	0.985038	1
						0.120915	0.42476	1	0.90425
						0.431212	0.712112	0.670693	1
						0.194402	0.303715	0.589295	1
						0.147336	0.57678	0.977676	1
						0.284976	0.348271	0.771953	1
						0.0753007	0.755144	0.987009	1
						0.20242	0.332167	1	0.879322
						0.230432	0.67621	0.942052	1
						0.213711	0.186838	0.687157	1
						0.369558	0.490032	0.774852	1
						0.47889	0.744488	0.890127	1
						0.670413	0.940227	0.954049	1
						0.300124	0.807322	1	0.82718
						0.0446874	0.749864	0.951213	1
						0.25865	0.803616	1	0.939541
						1	0.328996	0.451783	0.37183
						0.0384877	0.12543	0.865409	1
						0.453286	0.81665	0.347447	1
						0.165954	0.590378	1	0.774187
						0.965295	1	0.973753	0.974129
						0.240968	0.586612	1	0.933548
						0.596844	0.856344	1	0.977663
						0.385332	0.566389	0.902893	1
						0.410861	0.644537	0.866977	1
						0.0363063	0.353859	0.705712	1
						0.177432	0.201508	0.717512	1
						0.027583	0.186253	1	0.897016
						0.0851993	0.318434	1	0.953683
						0.365097	0.749923	1	0.913621
						0.051619	0.136668	0.871614	1
						0.126889	0.281638	0.357637	1
						0.774641	0.611246	0.985071	1
						0.118522	0.378366	0.621778	1
						0.395609	0.712212	1	0.995389
						0.27877	0.588872	0.948116	1
						0.341945	0.550143	0.995132	1
						0.515202	0.70603	1	0.951204
						0.0653316	0.219352	0.768413	1
						0.346833	0.57342	1	0.921846
						0.29045	0.635316	1	0.879554
						0.0748207	0.0935013	0.86671	1
						0.196727	0.387923	0.800237	1
						0.247268	0.856386	0.991891	1
						0.701525	0.854359	1	0.968782
						0.625569	0.834136	1	0.928015
						0.85414	0.846188	1	0.813591
						0.423609	0.672627	0.836423	1
						0.0615682	0.602123	0.892994	1
						0.724355	0.834199	1	0.901458
						0.673866	1	0.88502	0.914681
						0.497961	1	0.913544	0.846189
						0.551617	0.898298	0.994171	1
						0.168642	0.489824	0.818857	1
						0.490247	0.762307	1	0.995062
						0.607225	0.770607	1	0.846787
						0.353979	0.451504	1	0.975511
						0.142273	0.35683	0.917068	1
						0.129051	0.281041	0.768593	1
						0.141947	0.363123	0.879278	1
						0.349122	0.499857	1	0.916043
						0.394958	1	0.991776	0.967297
						0.194029	0.773141	0.86813	1
						0.476201	0.886223	0.992548	1
						0.671346	0.86101	1	0.890092
						0.381085	0.713955	1	0.833241
						0.210397	0.679604	1	0.867521
						0.310645	0.736509	0.960573	1
						0.343428	0.719304	1	0.910819
						0.429177	0.508177	0.830792	1
						0.191825	0.535705	0.850244	1
						0.477851	0.902748	1	0.829954
						0.197644	0.585354	1	0.995037
						0.265279	0.731386	1	0.9931
						0.160954	0.477985	0.760767	1
						0.488596	0.863364	0.986376	1
						0.260952	0.684678	0.944304	1
						0.40566	0.794537	0.827216	1
						0.151688	0.406055	0.89108	1
						0.501352	0.762873	0.954413	1
						0.946233	1	0.888384	0.800257
						0.239738	0.692657	1	0.989729
						0.655	0.73665	0.849409	1
						0.224478	0.495029	0.910961	1
						0.539597	0.785637	0.866983	1
						0.377368	0.682099	0.878686	1
						0.412967	0.771493	1	0.792289
						0.31884	0.772529	1	0.857727
						0.434057	0.92138	1	0.78537
						0.298032	0.652317	1	0.838098
						0.454811	0.822598	1	0.706927
						0.354629	0.915296	1	0.555305
						0.440627	0.850209	1	0.825482
						0.397303	0.816477	1	0.928772
						0.432939	0.628313	1	0.945146
						0.353749	1	0.893413	0.866798
						0.313834	0.651489	1	0.955197
						0.493103	0.732374	0.897977	1
						0.289062	0.800504	1	0.841804
						0.303318	0.898688	1	0.819449
						0.359873	0.774609	1	0.907385
						0.124571	0.434293	0.943879	1
						0.193469	0.508284	0.785743	1
						0.0164775	0.459877	1	0.856998
						-0.0161882	0.501008	1	0.99388
						0.153405	0.195257	1	0.888666
						0.303609	0.946159	1	0.648324
						0.348068	0.847436	1	0.956639
						0.165008	0.364263	0.620687	1
						0.453281	0.419256	1	0.908952
						0.637098	0.785802	0.768574	1
						0.0846973	0.218279	1	0.878337
						0.0144439	0.15327	0.53332	1
						0.316988	0.264073	0.715928	1
						0.547911	1	0.940134	0.876742
						0.694436	1	0.941053	0.555836
						0.203919	0.386897	1	0.811317
						0.0357888	0.203506	0.679239	1
						0.28381	0.68844	1	0.779404
						0.393677	1	0.99827	0.918284
						0.260139	0.563707	1	0.447153
						0.602862	1	0.809163	0.620742
						0.319654	1	0.959737	0.493538
						0.484296	0.488293	1	0.822193
						0.058356	0.103102	1	0.786433
						0.265565	0.523732	1	0.716437
						0.0210612	0.12638	1	0.755066
						0.0677656	0.198085	0.838524	1
						0.255351	0.727437	1	0.82195
						0.178904	0.673847	0.973425	1
						0.278877	0.723558	1	0.886887
						0.186069	0.452727	0.996132	1
						0.305091	0.525081	1	0.914337
						0.179902	0.382186	0.757839	1
						0.0779639	0.227424	0.830195	1
						0.305128	0.729558	1	0.803901
						0.270511	0.63106	1	0.741671
						0.427628	0.80771	1	0.958008
						0.227935	0.60061	1	0.806263
						0.309537	0.683913	1	0.734362
						0.0436098	0.289861	0.932367	1
						0.017843	0.0342053	0.795991	1
						-0.0676968	0.0488214	1	0.904043
						0.531252	0.72042	1	0.966358
						0.165763	0.813664	1	0.856907
						0.0408789	0.0430755	0.598477	1
						0.0491558	0.761728	1	0.943296
						0.623929	0.818552	0.85263	1
