# Supplementary material for: A brainstem map for visceral sensations
Source: Nature. 2022 Aug 31;609(7926):320–6. doi: 10.1038/s41586-022-05139-5 (PMC9452305; doi:10.1038/s41586-022-05139-5)
Supplement: Supplementary file 10 — Source Data Extended Data Fig. 3 [file 41586_2022_5139_MOESM10_ESM.xlsx]

## Sheet: 3b
	Multi-tuned	Oral cavity	Laryngeal water	Stomach stretch	Duodenum stretch	Jejunum stretch	Cecum
	10.15	1.41218	4.41306	61.6946	20.2118	0.970874	1.1474

## Sheet: 3c
Multi-tuned	10.15
Singly tuned	89.85

## Sheet: 3d
	Oral cavity and stomach	Larynx and stomach	Stomach and duodenum	Duodenum and jejunum	Other
	0.70609	1.85349	4.50132	1.05914	2.03001

## Sheet: 3e
	0.818792
	0.899628
	0.953125
	0.868132
	0.896552
	0.932039

## Sheet: 3f
Stomach	Oral cavity		Stomach	Larynx		Stomach	Duodenum		Stomach	Jejunum		Stomach	Cecum
18.1968	0		5.37513	0		0	33.9468		64.3335	0		23.8471	0
64.4201	0		44.361	0		21.4558	0		83.291	2.4095		49.7326	0
39.0581	22.1169		65.7769	0		73.0895	0		68.0543	0		31.7644	0
42.0878	0		18.7803	0		110.171	0		31.8108	0		10.4873	0.636928
34.9514	0		49.8579	0		18.4376	0		164.216	0		43.4528	0
117.796	0		29.3367	0		8.29065	31.142		26.2632	1.38227		53.2845	0
38.5486	0		22.2566	13.97		0.826249	20.6929		51.6861	2.52669		30.748	0
34.2167	0		18.8915	1.27102		32.5961	0		32.6198	0		6.22206	0
34.6723	0		31.8358	0		41.5887	7.25461		36.7262	0		14.6332	0
106.342	0		24.9001	0		31.2942	42.7182		11.5079	0		34.1955	0
55.5033	0		69.1701	1.74354		87.4929	0		24.9795	0		52.3645	0
8.87822	0		24.8186	0		19.5032	0		30.9416	0.887583		28.7429	0.329618
15.3701	0		14.9503	0		19.2831	0		164.588	0		26.2823	0
23.0801	0		6.38119	1.601		15.7194	0		68.6806	0		42.8307	0
36.8508	0		15.0048	0		31.6087	0		20.8765	0		30.5813	0
15.8198	0.143214		193.333	0		7.38645	142.14		18.5229	0		33.9659	0.121592
53.7174	4.03616		13.9451	0		12.5197	0		35.3954	0		25.6712	0
43.3883	0		29.5047	0		16.7419	0		45.1182	0		136.22	0
94.6449	14.0679		14.9283	0		18.3529	0		65.6171	0		93.1278	0
14.7375	0		48.3442	0		36.581	0		28.5428	0		97.4708	0
20.1216	0		13.5621	0		22.6805	0		106.907	0		60.8982	0
40.3843	0		0	17.6728		13.2102	0		62.1924	0		51.6715	0
62.6574	0		22.6451	0		22.5809	15.985		45.6048	8.49772		26.4419	2.12351
20.8327	0		28.0374	4.88652		75.8403	0		8.28913	2.24489		12.8893	0
38.4496	13.4842		31.172	0		58.6872	0		10.0553	0		30.1314	0
18.4625	0		26.2903	0		19.0022	0		16.581	0		23.9227	0
75.2465	0		23.9385	10.5055		69.6738	23.7494		15.9549	0		18.9274	0
53.4827	0		20.4784	0		17.0234	0		0	32.7769		42.8845	0
65.4732	0		37.2127	2.16547		47.374	1.38663		15.023	0		86.0205	0
27.2504	0		0	48.5254		10.8471	0		13.1329	0		39.275	0
16.0635	0		16.1813	22.8975		15.1805	0		106.22	0		59.0293	5.92924
28.2851	0		11.273	4.24451		15.2894	3.64416		25.2387	0		41.6544	0
17.9012	0		48.0386	0		21.85	0		0	78.9483		2.11697	68.9195
38.4184	1.74495		18.3333	0		40.707	0		49.0421	0		22.7036	0
16.2013	0		0	17.0202		25.2019	0		34.6696	0		40.8747	0
91.1927	6.71444		37.9778	2.70507		27.7816	0		23.7179	0		37.1634	0
19.9703	0		5.27572	0		61.6723	0		22.767	0		37.148	0
27.9203	0		0	49.3569		0	40.4778		3.50231	0		35.8532	0
107.013	0		53.8601	0		57.2116	0		46.2021	0		106.215	0
18.0313	0		31.5613	0		34.2277	0		21.987	69.8337		34.7322	6.73618
27.0669	0		3.6091	0		27.2181	0		11.3624	55.3719		22.2456	0
51.1632	0		19.1257	0.135229		36.9694	0		11.7939	0		41.8014	0
16.6631	0		18.5399	0		83.6138	2.77148		18.736	0		21.5208	0
23.0745	0		89.3178	0		1.9109	0		34.58	0		70.5365	0.758799
37.2609	0		19.3392	6.70222		23.8506	18.973		144.468	0		194.494	0
24.8708	0		20.366	0		0	45.0606		21.6128	0		28.9968	0.220545
15.4053	0		22.7653	0		0	38.5026		26.1536	0		12.7549	1.6882
50.0217	1.31541		0	18.7868		29.3997	0		10.5629	0		47.2856	0
14.3799	0		20.5984	0		61.9927	23.9007		21.9171	0		41.3477	0
27.0945	0		0	33.0463		13.9685	0		49.9167	0		68.8487	7.92883
12.9721	0		8.52036	4.51386		31.9821	0		44.0782	0		31.2478	0
43.8124	0		20.3798	0		28.6648	36.9138		40.1801	0		14.7365	0
23.8486	0		14.5101	0		14.5188	6.41373		23.7368	0		82.1901	0
33.4216	0		35.1248	0		21.1006	0		89.4972	0		12.553	0
28.88	0		37.3094	0		14.1666	0		62.6232	0		2.25883	62.7212
22.8475	0		30.8673	0		25.8489	0		30.6673	0		22.5867	0
20.9501	0		28.1269	0		22.6889	0		34.8706	0		35.5637	0.594499
34.0891	3.5773		0	30.9807		0	210.528		109.217	4.38426		21.0444	0
46.0957	0		11.592	0		105.127	0		40.5072	0		17.0592	0.429815
14.335	0		44.6091	0		229.978	41.1592		179.972	0		9.97733	0
35.7535	0		14.5188	0		43.302	0		1.76466	0		15.6172	0
23.2998	0		27.3345	4.23568		6.27183	0		23.5746	0		55.6011	0
30.6326	0		30.0818	3.63269		22.6451	0		31.0262	0		16.2185	0
75.6289	0		68.9383	0		10.4902	0		26.728	0		18.9581	0
5.88039	0		35.5366	0		33.0142	0		11.5058	0		16.142	0
32.6992	2.71407		33.5299	2.39814		32.7983	0		9.91256	0		24.2745	0
24.1126	0		29.8352	0		60.3715	0		18.2318	0		35.2796	0
24.8184	0		0	11.1249		45.3525	1.47658		27.6945	0		20.0918	0
42.0782	0		18.0131	0		18.1374	13.4749		44.0533	0		187.325	0
15.0687	0		54.6788	4.2964		58.3184	19.1723		13.6524	0		26.9287	0
7.68671	0		16.743	0		31.1935	0		95.4053	0		13.8492	0
26.2152	2.4785		43.8369	0		48.4659	8.53063		34.3123	0		15.9874	0
42.0993	0.928363		13.0321	0		0	41.5467		17.5441	0		27.7686	0
10.7928	0		30.6933	0		29.3367	0		44.6541	0		26.4568	0
15.3704	11.3873		70.1091	0		109.834	73.4639		7.40588	0		220.57	0
30.4673	18.4048		50.2461	0		0	24.9595		24.3696	0		55.5513	0
71.0273	0		54.43	0		73.2869	6.55557		16.0308	0		40.4389	0
125.468	0		107.435	0		17.4991	0		32.4959	0		30.1453	0
37.2639	0		65.0515	0		13.3942	3.56847		65.8597	0		80.358	0
3.53443	11.9869		38.9027	0		28.2721	0		73.6782	0		24.272	0
54.0202	0		36.1373	0		21.8034	117.58		13.6363	0		69.1729	0
52.7884	0		13.7528	7.02106		49.6314	0		26.3352	0		40.4178	0
35.9411	0		10.7725	0		28.3645	0		44.6038	0		23.2037	0
30.2193	2.48573		15.9844	0		0	47.4322		37.6575	0		44.3064	0
71.5337	0		9.73441	0.00731336		16.6752	0		4.79717	15.564		142.007	0
0	130.975		9.46137	0		42.0827	0.297855		26.6149	0		21.4029	0
134.339	0		31.9821	2.61696		9.89503	0		0	67.2771		23.5504	0
26.4125	21.7022		0	80.2094		58.697	0		60.3847	0		12.943	0
24.888	5.25667		59.3383	0		0	57.6866		27.4327	0		45.6739	8.43407
20.7588	0		19.7922	0		164.589	0		25.8584	0		79.297	6.10171
73.0435	0		12.6259	0		35.5116	3.01999		90.3978	0		37.2639	0
54.365	0		49.1491	0		7.79199	0		30.697	0		10.9641	0
18.4043	0		47.3728	0		66.6789	0		20.8162	0		66.4909	0
17.21	0		69.5109	0		41.5485	0		22.9554	0		21.9382	0
150.36	0		54.9511	0		10.5578	0		17.344	0		36.4439	0
36.9368	0		40.4786	0		41.6557	0		19.5626	0		27.8077	0
45.382	0		11.0576	0		11.208	0		0	37.9688		28.2701	0
61.2292	0		3.21492	1.63027		3.60725	70.8144		142.007	0		22.2205	0
86.1129	0		86.9096	0		22.1868	0		16.8937	5.25681		32.7995	0
13.5037	0		39.5398	0		28.5363	0		15.9429	0		12.3782	1.33495
24.2328	0		27.4947	0		147.048	11.5947		18.884	0		25.3504	0
9.74785	0.970423		63.0403	1.03229		140.01	5.2143		20.9138	0		10.1762	0
30.762	0		28.1101	21.7511		0	30.8526		11.6264	0		57.0621	1.61304
30.4834	0		66.8136	0		8.58513	0		54.894	0.293406		52.9829	0
0	31.8293		22.0334	0		17.3413	0		39.94	0		70.8211	0
34.4265	0		13.933	0		23.762	0		0	12.8594		16.983	0
49.912	0		15.5142	0		17.2707	0		16.2159	0		36.67	0
31.4347	0		31.1295	0		0	23.035		0	42.4661		96.039	0
18.832	0		0	36.2861		11.412	0		16.3785	0		56.7336	0
114.089	0		12.8295	0		17.0745	5.61718		12.1198	0		4.46562	0
19.9576	0		12.5199	0		28.4917	0		46.5922	1.45578		45.6358	7.10613
31.4598	0		84.3792	0		22.2068	0		29.953	0		34.2757	7.28614
37.5997	0		81.9635	0		6.32821	0		53.3531	0		103.456	0
3.06644	13.9303		17.2418	0		0	165.091		22.8263	0		163.238	0
11.2354	0		37.2596	0		21.9839	0		3.65487	0		31.9579	0
58.9796	2.02635		43.4162	0		39.2683	0		48.7445	0		73.9669	0
43.5575	1.57035		24.0165	0		52.412	0		21.0746	0		43.74	0.298155
81.4952	0		11.884	0		22.7465	19.4341		69.0053	1.46241		21.606	0
26.0028	0		16.2065	0		8.16118	0		39.6368	0		30.0332	0
23.3058	0		35.564	0		0.6423	16.5386		48.6473	0		55.4103	0
7.26214	0		16.5582	0		38.4529	0		58.5216	0		25.3098	0
20.1692	0		41.1774	0		49.0753	0		0	15.5911		25.3981	0
6.89676	0		112.83	0		32.7501	1.94134		26.8195	22.4049		35.8692	0
59.654	0		129.469	0		9.92394	0		58.5798	0		48.7374	8.33204
9.74267	0		16.8942	21.3613		41.9185	0		3.89655	0		26.0125	0
14.3417	0		35.9213	0		12.96	3.96899		115.377	0		57.4102	9.2281
95.5663	32.8629		88.876	0		46.8379	0		16.2065	0		13.9162	0
20.257	2.7941		26.8618	0.622346		36.714	0		40.037	0		27.9039	0
138.939	0		64.3343	0		7.52888	0		58.5736	0		23.8486	0
56.1757	0		97.4103	13.3848		27.1881	0		21.0083	0		18.4112	0
113.307	0		32.8098	0		40.145	64.9083		27.6896	3.80769		14.2422	0
35.1735	0		48.3371	0		6.49173	13.4844		104.007	0		52.9829	0
41.0337	0		37.1543	0		16.3529	0		23.9889	0		44.1483	0
39.7981	0		32.3321	0		48.5353	0		29.1614	0		21.9411	0
17.5901	0		64.5415	0		59.2412	0		22.8739	0		9.75374	0
27.5643	0		28.5197	1.27277		27.9239	1.9803		2.546	9.45383		59.7671	0
28.7429	14.0749		98.615	13.3249		0	74.9544		36.7992	0		175.908	0
20.6807	0		20.9607	0		25.4912	0		14.5808	0.544923		99.1871	0
16.4568	6.82579		0	22.5103		23.3795	0		7.11501	0		47.8157	0
41.0474	2.23105		54.4625	0		21.6692	0		40.8642	0		20.2138	0
23.2406	0		64.3499	0		0	26.9652		40.3098	0		28.5679	0
21.4225	0		25.7523	0		41.3382	0		24.9735	0		24.3028	0
10.2714	25.6728		105.069	0		22.9737	0.846213		0	59.3327		29.953	0
65.1412	0		8.77045	1.64544		38.0231	0		116.126	0		17.8238	0
94.2126	0		24.2074	0		39.6005	0		50.6767	0		28.8836	9.85023
76.0248	0		164.588	0		30.4782	0		3.47566	0		20.9189	0
17.8502	0		12.4465	0		44.1391	0		14.3276	0		18.1531	0
137.109	0		27.4258	0		5.26396	0		114.06	0		112.021	0
119.116	0		38.7215	0		68.2619	0		33.5506	0		99.3064	2.52778
48.3303	0		30.099	0		0	51.8787		5.44996	0		22.6846	0
56.3219	0		8.63726	0		20.9449	0		0	20.4892		38.4476	0
58.9955	0		38.3872	0		45.9223	0		15.0048	0		14.8763	0
94.4886	0		24.3301	0		54.2737	0		35.6036	0		8.26567	0
32.1586	0		111.936	9.67777		47.3814	0		55.3237	0		16.7518	0
27.6896	0		14.7843	0		27.2894	0		0	21.382		12.3279	0
44.2827	0		51.487	0		15.4896	8.37783		11.3592	0		18.1658	0
53.0102	0		5.63249	45.1161		97.2254	0		76.3124	0		60.4351	0
17.5448	8.01172		14.789	0		72.0989	0		30.208	0		27.7117	0
118.871	0.211666		19.3195	0		11.5149	0		37.1564	0		49.7373	0
34.1615	0		1.9982	11.3733		8.78763	187.438		18.5089	0		25.3311	0
18.7946	0		13.1415	0		5.62658	24.2722		5.66482	0		50.2018	0
42.8256	0		27.7641	0		12.5671	8.19383		43.9825	0		15.8909	0
13.4913	8.21384		14.8473	0		25.1635	11.9954		8.30412	0		74.0095	0
29.8083	0.795362		21.805	0		19.5486	0		15.7336	0		50.1505	2.53383
27.9687	0		10.8987	0		119.303	0		14.3723	0		86.8678	0
22.0612	0		0	12.9915		0	19.7542		9.29683	0		36.3002	0
30.5012	1.93905		27.8339	0		48.9056	5.22609		17.577	0		29.8264	0
23.5419	0		16.8004	0		17.01	20.7009		49.5135	0		12.7498	0
44.7527	0		17.455	35.9052		55.0836	0		37.7622	0		77.8405	0
23.2138	0		0	4.62197		22.638	0		16.4794	0		56.2977	0
43.0195	0		28.9436	0		28.9444	0		26.9179	0		40.9515	0
24.6882	11.3031		10.281	0		69.6389	0		51.9849	0		59.3136	0
54.9511	0		47.8741	0		67.7911	0		9.36624	0		25.308	0
18.4614	0		37.8023	0.751496		165.654	0		50.8844	0		74.6896	0
26.2805	0		11.897	0		70.3154	0		37.6079	0		102.926	9.34972
39.9752	0		46.0469	0		23.7502	0		73.5037	1.01522		49.1017	0
16.4592	0		26.1673	0		48.3626	0		26.1945	0		48.0386	0
44.3561	0		21.6142	3.22109		14.6131	0		18.0161	4.75632		81.4835	0
12.7035	0		14.8179	0		0	12.8913		36.0413	0		23.0941	0
17.2018	0		21.7515	0		4.34326	13.5763		64.6218	0		44.192	0
28.6179	0		72.1725	0		25.1447	0		27.6831	0		40.8227	0
20.5298	0		31.3189	0		25.1039	0		23.9642	0		33.5082	0
17.1798	0		35.923	0		18.8368	0		48.0294	0		24.235	0
34.4018	0		10.8295	0		50.4856	0		112.013	9.71329		23.3618	0
16.5202	0		33.2192	23.1273		208.749	0		76.9065	0		29.6388	0
20.93	0		27.4156	0		38.5225	27.556		105.519	0		56.0917	0
44.3069	0		95.2574	8.48471		26.2031	0		19.3195	0		137.775	0
20.3396	0		16.5304	0		19.0548	0		138.898	0		25.4458	0
28.3959	0		13.4296	0		19.3972	0		27.2098	0		134.055	0
46.1498	2.91038		20.7101	0		0	79.6593		7.1905	0		62.4483	0
50.7853	0		74.7211	0		61.0638	0		28.9491	0		55.8393	0
11.327	5.38654		6.85024	5.55022		15.1912	0		6.13713	0		31.5409	0
7.19028	0		35.0631	18.4422		26.2823	0		95.8532	0		40.7586	0
46.4099	3.36727		72.3079	0		52.7068	5.01525		44.2486	0		48.6573	0
7.69952	0		196.716	0		40.5742	0		72.9995	0		24.2182	0
34.7394	0		16.7701	0.709554		59.1627	0		25.4181	0		18.1874	0
17.6894	0		13.5553	0		0	32.5952		18.7215	5.71238		37.2222	0
26.1462	2.00658		25.3494	0		22.5933	0		9.56723	0		17.5197	0
58.4642	0		28.7657	0		6.26733	0		35.7328	0		57.1025	0
21.1681	0		3.55345	6.03453		7.33789	0		24.5733	0		33.3413	2.98416
22.9162	0		19.4072	0		32.5553	3.28188		11.0571	0		76.8351	0
29.6934	0		16.5281	0		100.26	0		33.1654	0		86.1129	0
46.2622	0		46.4488	0		13.7948	0		58.9796	0		11.9304	0.191948
77.6697	0		17.7209	0		33.1874	0		43.8092	0		59.6256	0
46.2977	0		72.4346	0		0	56.7132		47.8355	0		37.8611	0
23.1725	0		44.4214	0		22.2913	0		25.0237	0		20.4631	0
80.4671	0		19.3023	0		49.7685	0		9.17555	0		148.102	0
30.5661	0		27.114	0.214594		27.1581	0		11.6694	0		12.7031	0
3.97785	0		13.5675	0		27.2635	0		99.4824	0		17.6107	0
26.2431	0		24.0026	0		120.054	8.11332		51.1632	0		22.2021	0
37.0162	0		6.78527	5.16225		19.0083	6.15889		30.3447	0		32.9733	0
39.6531	6.42366		8.94448	0		60.5341	7.26412		15.0916	3.47558		32.1969	0
213.91	0		14.6926	0		198.306	0		91.823	0		31.9681	0
10.8465	6.25001		104.436	0		32.3482	0		11.1303	0		58.5091	0
31.6614	0		23.2359	0		14.844	0		36.4664	0		43.0263	0
1.07535	12.9997		14.2077	0		0	31.9537		30.1115	6.55928		11.5058	0
24.6542	0		8.80954	8.2663		26.7071	6.40214		36.4312	1.01197		40.2628	0
10.506	0		79.0121	0		18.0631	1.16821		0	8.20939		12.7035	3.91188
29.4965	0		0.762066	5.17513		27.6042	0		58.3262	0		67.5784	0
44.645	0		0	20.3962		35.6549	0		53.8123	1.48763		46.0752	0
15.3512	5.47523		95.8508	0		12.4943	0		30.5309	0		26.4483	0
39.159	0		13.8196	0		25.4807	0		68.9929	0		17.7824	0
139.08	0		98.1113	0		36.6556	0		111.521	0		37.241	0
15.3032	0		16.558	0		37.9803	0.132438		97.0367	0		36.4776	0
23.6507	0		15.4195	0		16.3251	0		16.0753	7.04995		38.7263	3.87287
134.629	0		24.8675	20.076		14.453	0		35.832	0		32.1273	0
79.6797	0		0	1.82409		0	25.1587		7.48645	0		12.9022	0
59.9297	0		26.7919	1.13251		42.2321	0		26.3351	0		41.9159	0
12.4651	0		91.2468	0		10.3305	0		33.8852	4.58959		27.8641	0
33.221	0		54.3917	0		0	43.2579		71.3495	0		82.5137	0
19.1233	0		44.8706	0		12.4462	17.32		54.6513	0		88.5539	0
63.5077	0		23.7397	0		24.4915	21.8987		11.7861	0.516277		17.6386	0.484796
45.0492	0		20.9675	0.170914		18.8043	0		23.511	0		50.3753	0
0	106.601		131.157	0		60.4372	0		14.6363	0		11.132	0
28.5369	0		19.0408	0		15.0986	0		5.23866	1.21954		56.4075	7.11912
129.89	0		11.7414	0		0	42.6242		24.1031	0		27.5062	0
53.9378	0		31.2778	0		8.7111	0		50.124	0		54.5042	0
12.6787	0		41.0258	0		25.2674	14.6038		19.4352	0		47.2079	0
26.0454	0		32.0643	0		36.4828	0		8.68034	0		9.26805	0
128.719	0		19.007	0		55.9757	23.3762		36.7732	0		34.4504	0
9.42064	0		33.0448	11.0592		6.47784	0		21.2193	0		40.5441	2.46239
167.176	8.98506		3.12046	28.4716		15.8903	1.51328		9.03379	0		41.1865	0
14.1829	0		72.871	0		36.7212	15.8675		45.9456	0		41.3643	0
74.3134	0		12.2786	0		11.367	3.00517		33.1993	0		31.2539	0
35.8281	0		32.4279	0		0	12.7577		16.6752	0		31.3546	0
18.4976	0		15.2064	0		0	29.6831		48.5659	0		30.5661	0
30.1335	0		17.3952	0		16.6214	0		5.59848	0		54.0051	0
33.7961	0		24.083	0		16.7487	7.80968		7.16591	0		23.2814	1.14042
21.1077	0		14.6398	0		0	11.1224		20.8334	0.864309		18.4638	6.59875
5.7354	0		19.6708	0		39.9876	0		34.6383	0		24.8731	0
48.9347	0		30.2638	0		0	14.7259		55.726	2.37571		1.94582	11.1982
25.7838	0		18.8698	0		18.4287	0		16.0234	0		19.9241	0
32.1074	0		26.9347	0		38.7882	2.93085		143.274	0		43.8791	0
32.0082	8.5882		11.9723	0		62.1679	0		24.8456	0		67.1889	0
17.8853	0		86.0734	12.4676		38.6988	0		31.8972	0		16.3017	0
41.1294	4.58689		10.7829	0		83.2118	0		39.8818	0		39.1158	0
31.91	0		38.8922	0		18.929	0		31.044	0		46.8791	0
16.5881	0		52.7001	0		71.3063	0		30.8823	0		50.9637	0
0	141.79		79.1902	0		38.4661	0		95.6532	0		42.617	3.10885
45.2159	0		119.907	0		17.6894	27.006		41.1865	0		8.37877	0
11.2626	0		33.2365	2.61517		25.928	0		13.8435	0		92.8757	0
8.63271	0		35.3679	0		16.3716	0		12.5061	0		18.3671	0
122.867	0		34.0876	0		42.8833	0		43.4741	0		46.858	0
0	16.1683		44.152	0		20.3062	0		140.554	0		29.9616	0
19.3157	0		14.8735	0		33.0369	0		15.2367	0		16.245	5.45687
28.2721	0		7.43918	3.94208		40.2649	6.94719		12.003	0		40.2615	0
19.4974	0		42.8124	0		139.34	8.66001		13.3141	0		13.7225	0
6.14242	0		33.8875	0		43.4609	0		40.566	0		36.3996	0
21.9382	0		39.4336	4.51762		32.7794	0		56.5226	0		16.9291	0
45.4437	0		13.6123	0		100.51	0.859654		0	31.6233		27.524	0
73.2838	0		125.002	0		11.977	20.3078		21.1492	0		36.1185	0
44.4366	0		18.019	8.20605		13.9907	0		28.0996	0		31.7261	0
28.1928	0		58.2064	0		56.2958	0		5.11376	0		32.2277	0
43.1327	0		19.8408	14.7115		14.6132	0		14.328	2.43086		23.7883	1.45759
31.3705	0		44.7305	0		5.90104	14.8496		69.2587	0		9.36565	0
20.4164	0.0645012		44.4726	0		101.298	0		100.36	0.211246		15.9841	0
8.05058	0		97.2254	0		8.33288	60.3521		20.3229	0		0	11.7361
30.1537	0		37.5209	0		47.1572	31.2047		24.0513	0		17.9466	0.33627
13.4327	0		23.0155	0		87.3098	0		9.73464	9.78758		18.4417	3.77908
23.0153	34.6213		47.792	0		64.6862	0		27.2284	0		54.6265	0
20.6997	0		31.2533	0		24.85	0		96.0108	0		86.1275	0
71.5046	10.8355		37.7148	0		0	30.2806		38.2447	0		31.5633	0
20.6415	3.07224		44.2458	0		12.7422	0		42.6682	0		48.4126	0
81.8356	0		12.1799	0		14.1938	0		171.309	0		74.3134	0
45.5486	0		25.8668	0		73.2366	0		40.1766	0		55.8612	0
7.96556	0		42.727	0		18.5976	0		30.5911	0		69.8649	0
23.1306	0		1.3141	0		0	13.8658		33.8195	0		24.4135	0
59.6699	0		1.51295	133.744		64.7032	4.6139		84.1057	0		35.3588	0
23.928	0		25.7464	0		5.02427	46.8145		15.3092	0		13.581	0
7.85464	0		22.0787	0		19.2459	0		14.8063	0		23.3736	0.467827
17.901	13.1278		49.122	0		10.9029	0		0	13.5739		54.5665	0
31.1251	0		18.378	50.3121		9.08613	0		15.4925	0		16.8814	0
41.7304	0		10.3205	0		61.4405	0		29.2855	1.87132		7.96358	0
23.9682	14.7769		21.3182	1.38744		81.3113	0		63.2942	0		20.6707	0
20.8969	0		63.4405	0		7.6734	0		36.1809	0		0.157779	7.48146
15.183	6.42587		21.1936	0		5.64617	10.533		39.7697	0		34.1541	0
27.525	0		7.55924	0.378472		0	64.6514		19.1901	0		50.1361	0
18.7986	0		60.2645	0		25.049	0		50.9393	0		50.9145	0
24.4049	0		7.09571	0		0	5.78948		103.568	0		30.2638	0
16.3065	0		20.3209	0		33.6668	0		33.1696	0		21.1908	0

## Sheet: 3g
Stomach 900	Stomach 600
0	36.5449
4.00517	24.3778
71.9766	55.8938
27.1489	37.5731
17.5079	21.8186
40.2382	22.5527
10.2196	2.29866
28.465	27.6423
16.7579	0
1.45924	0
19.9379	0
2.82897	20.6118
36.3329	10.6633
7.07771	41.7304
32.8667	6.03718
31.5508	39.6531
124.45	130.416
17.4502	21.362
74.877	77.345
8.18143	5.27869
30.2701	6.49022
0	9.4804
29.9413	22.8432
44.5391	22.7577
73.817	73.1167
47.0143	6.92527
52.465	49.606
14.9155	5.74762
31.4828	41.6666
21.0456	26.7451
20.681	18.4307
24.8673	1.8108
22.51	14.3244
164.216	83.5398
160.699	141.621
34.8635	17.6101
47.7663	51.9246
15.0335	17.1126
37.4093	19.7934
32.931	26.6601
0	12.49
56.9741	46.2399
57.4649	59.3734
25.5616	18.5507
11.5803	0
11.024	0
18.8487	21.3297
180.526	178.736
41.2932	14.0037
23.567	9.99834
4.29805	18.5371
11.5716	17.5032
10.5865	35.9382
41.6442	45.6564
30.7432	15.21
13.3647	24.2532
5.44364	0
13.5358	0
72.8972	6.8785
15.1558	1.8636
88.0869	0
27.8716	17.7591
7.37872	2.11624
53.3675	43.8489
6.5737	13.3378
27.8594	26.9851
48.9506	26.1035
52.6949	58.9352
15.2908	10.5021
12.0384	2.40269
3.89655	2.79116
23.7137	14.0329
111.664	102.629
158.18	149.583
38.7772	33.2602
23.4945	23.6561
42.7988	9.12859
32.2702	2.15922
19.3329	20.5211
28.2998	21.0879
32.1143	41.128
5.96212	7.65479
23.4709	10.25
14.3115	30.8912
31.6628	14.3765
57.6432	23.6007
28.0661	38.0134
63.6423	56.457
60.5641	54.1639
162.268	173.78
16.8405	8.31182
17.9564	6.0574
11.6069	9.60377
16.8911	16.2371
38.3421	35.4558
35.4699	19.199
27.8031	54.344
23.6629	27.6474
4.57492	6.27213
181.28	102.467
82.1577	66.9337
15.9099	5.86542
56.7311	39.0168
4.45638	9.02437
16.2224	13.6456
30.5562	5.16016
3.66256	33.1865
20.414	0
49.7042	12.415
9.75374	5.51536
81.1717	78.6344
30.0957	19.245
6.22866	14.6653
24.6853	24.9189
3.48756	8.65875
14.9233	11.6338
83.6138	56.9383
12.9362	0
14.7281	25.9487
36.9712	39.4694
22.3829	22.2807
83.4808	82.4283
22.7353	12.1807
65.7929	65.2061
99.3645	65.1966
7.46488	0
25.5859	26.1708
11.4658	6.7071
30.4491	30.3246
19.3972	14.952
13.8374	23.5057
55.2678	48.9932
25.4807	2.75365
3.47632	20.6599
0	0
25.3284	17.9206
4.71294	0
15.9564	13.6881
14.4644	8.76091
51.9201	28.6473
83.9969	55.7906
0	8.41903
31.4518	35.77
11.0473	13.9889
26.7181	21.628
35.6525	94.4321
57.4767	74.4641
25.0074	16.0551
14.5977	20.0611
6.04072	0
61.9139	73.2596
17.2665	5.44799
28.7983	0
106.195	76.918
0	9.33528
14.0061	5.2167
38.2656	34.4457
0	51.3228
9.84987	0
3.3414	17.0562
0	4.86702
13.6467	0
25.7872	28.3044
14.84	0
0	18.6309
17.6816	8.16879
20.4542	12.7095
0	12.4864
21.2574	19.1263
78.1835	66.4061
6.2537	4.59372
43.5105	23.6252
11.2274	0
31.9301	21.6884
18.8781	9.91525
22.9589	39.2993
0	4.20911
0	29.9074
83.2024	26.4199
59.0512	43.8324
85.9954	72.5931
44.3639	36.1856
6.08886	0.598524
12.4209	15.31
41.432	31.0919
24.8141	22.7219
17.6835	1.30797
7.24227	5.60078
56.6822	74.7211
0	0
8.393	0.303266
33.518	15.3325
15.7655	0
28.473	1.50733
14.6062	34.8465
7.75189	0.178729
31.2008	7.44046
16.6782	13.7329
63.8284	52.0376
0	3.27542
143.316	83.3842
35.321	63.3286
9.29885	6.74551
17.0273	0
13.0143	9.38807
10.3073	48.2579
15.6004	8.93123
8.30457	0
14.8505	17.526
65.9348	0
20.1455	34.7094
32.0233	15.5824
20.6613	19.6177
36.3409	34.0962
21.7604	24.4707
83.9675	33.4072
77.0185	44.2438
27.4239	35.7406
41.2648	24.4723
64.5634	64.1485
15.2266	8.09406
20.2609	12.6047
0	7.02982
37.747	26.4098
29.9821	0
3.5543	15.5479
43.0686	14.1795
4.18052	14.5313
7.11699	21.9575
25.1596	0
10.8834	19.241
38.4671	55.9129
37.2398	30.7278
5.77685	6.1836
0	26.3716
74.8368	52.631
29.9067	19.9316
116.426	77.5909
0	9.15344
6.13713	2.90267
8.06146	0
42.1865	11.7403
66.7588	49.598
19.0186	3.4599
58.1693	17.143
15.378	10.4815
20.6864	0
60.19	73.0671
81.3729	73.8802
116.947	109.662
62.03	49.4378
19.0599	15.539
13.3756	30.7494
164.922	170.09
33.3827	21.9854
18.6272	0
24.0974	20.6613
25.0497	26.1168
10.0734	13.138
174.219	163.849
129.874	103.831
17.2987	13.4902
9.15195	30.4325
0	18.3751
1.66578	4.2438
15.4925	11.6776
24.0568	15.2415
12.6145	8.84445
42.3046	39.5518
35.677	46.3058
60.2686	52.5548
8.38112	6.35813
16.2641	24.9584
229.08	204.664
43.8355	28.5597
4.57952	2.13054
15.2182	12.2577
23.1551	17.7258
16.9209	2.38013
16.3097	15.2611
31.3072	28.4142
18.6748	15.6222
26.7747	4.5868
46.4041	27.2171
2.34983	10.5637
21.9681	19.9927
34.4528	41.1122
16.927	27.4232
26.4431	25.3673
33.5239	10.5301
37.9086	42.5192
33.9704	27.0801
23.5337	0
28.9117	9.72363
24.1257	15.0918
50.2555	41.8832
28.1829	0.51615
8.19554	13.7662
12.9796	4.71605
12.0616	2.53024

## Sheet: 3i
	High salt (Trial 1)	High salt (Trial 2)		High salt	Water		High salt	Citric acid
	11.4496	0		11.4496	1.17636		11.4496	2.72341
	54.1507	23.8672		54.1507	25.6876		1.39227	15.1174
	22.9457	0		22.9457	38.3382		9.60092	6.58738
	20.6879	4.76469		20.6879	10.5645		54.1507	0.9208
	93.7595	81.2116		93.7595	57.9293		22.9457	0
	33.8077	0		33.8077	19.0879		12.3529	16.9806
	16.6511	1.19207		16.6511	26.5645		20.6879	8.61624
	24.918	7.59787		24.918	1.56143		93.7595	130.929
	9.29695	0		9.29695	6.01983		33.8077	12.2284
	50.1582	18.3657		2.47193	23.7714		16.6511	0
	6.89498	3.79068		50.1582	71.4519		24.918	18.9951
	11.279	0		6.89498	1.73187		17.7826	15.6376
	11.4299	4.55417		11.279	2.69721		9.29695	2.49574
	14.0407	0		11.4299	0		50.1582	6.99765
	9.99629	10.8743		14.0407	3.53465		0.927508	9.90627
	5.686	9.42715		10.8743	0		6.82879	15.602
	43.3283	42.2707		9.42715	2.85653		6.89498	9.58543
	61.5447	57.2454		43.3283	10.3993		11.279	0
	10.0875	3.52438		61.5447	0		11.4299	15.9839
	31.5176	23.8545		10.0875	0		14.0407	11.7574
	36.2259	3.14774		31.5176	4.35229		10.3195	7.6104
	22.9553	12.4454		36.2259	16.8701		10.8743	14.9796
	6.77501	0.634856		22.9553	2.25979		9.42715	10.3387
	19.1668	0		6.77501	6.79641		1.84941	14.1291
	13.8813	12.2087		19.1668	0		43.3283	38.8319
	37.6082	22.5428		13.8813	7.43674		61.5447	29.7546
	11.1382	0		37.6082	36.3704		10.0875	4.54175
	38.0199	7.78972		11.1382	0		31.5176	18.7318
	33.5761	0		38.0199	58.0016		36.2259	19.3738
	22.6226	15.226		5.07325	23.7018		22.9553	9.37545
	31.4552	4.43209		33.5761	0		6.77501	4.43483
	25.977	1.32203		22.6226	4.06985		19.1668	3.02213
	69.4161	69.2963		31.4552	6.66958		13.8813	62.3048
	10.6856	12.9657		25.977	0		37.6082	72.4235
	26.7523	33.9543		69.4161	0		11.1382	9.42796
	40.3577	3.96232		12.9657	6.11332		38.0199	103.42
	74.8802	39.2067		33.9543	11.6413		5.07325	9.86349
	50.0152	42.8321		40.3577	19.6229		12.6329	19.7162
	63.2195	26.7974		74.8802	41.7553		33.5761	15.5931
	27.0284	3.91307		50.0152	18.4478		22.6226	51.8679
	109.485	70.8421		63.2195	26.0362		31.4552	7.61881
	23.7375	31.4131		27.0284	0		25.977	9.34239
	33.3523	18.8284		109.485	43.7859		69.4161	24.6049
	8.38438	1.96337		31.4131	0		12.9657	15.5515
	44.0269	30.0101		33.3523	26.9798		33.9543	23.7951
	24.7225	15.1104		8.38438	8.04531		51.716	22.9491
	28.7354	16.4998		44.0269	43.7176		40.3577	38.0961
	15.7902	7.11008		8.00053	29.3453		74.8802	69.0723
	50.3542	32.7949		24.7225	6.15854		50.0152	24.1847
	49.1703	38.4319		28.7354	1.12985		63.2195	39.8422
	13.9092	19.7692		15.7902	2.11368		27.0284	0
	22.5082	49.6025		50.3542	14.7142		109.485	47.0791
	39.1792	24.4049		49.1703	24.142		31.4131	10.4446
	21.624	3.88484		19.7692	9.44261		33.3523	15.3012
	27.2572	19.4078		49.6025	44.9872		8.38438	34.7495
	9.67418	0.102888		39.1792	29.2559		44.0269	48.2306
	25.6002	14.396		21.624	37.9443		8.00053	39.2264
	42.223	35.8129		27.2572	24.9232		24.7225	24.6741
	20.0212	3.84633		9.67418	1.33291		28.7354	30.8572
	5.96515	5.69874		25.6002	6.6831		15.7902	18.3635
	27.8237	39.2565		42.223	14.2769		50.3542	31.7927
	16.2004	13.9046		20.0212	2.84628		49.1703	17.8897
	13.1941	10.2949		5.96515	2.39779		19.7692	2.96891
	0	11.7675		39.2565	41.4977		49.6025	37.4137
	8.97033	1.67168		16.2004	13.1152		39.1792	23.7756
	8.57822	0		13.1941	0		21.624	20.0808
	4.97472	0		11.7675	1.17685		27.2572	27.5451
	32.6587	11.5146		8.97033	7.29731		9.67418	16.9539
	27.6241	0		8.57822	9.78289		25.6002	13.5439
	25.628	12.9675		5.37005	8.23297		42.223	33.2449
	29.5023	0		4.97472	18.1307		20.0212	5.63958
	13.2208	0		32.6587	27.1532		5.96515	6.60872
	12.4523	0		27.6241	26.8222		39.2565	45.5846
	10.8776	4.02641		9.29426	19.4865		16.2004	17.198
	22.7564	0		25.628	29.4437		6.56986	11.7963
	125.185	66.4148		29.5023	1.94201		13.1941	9.33352
	29.0555	9.80534		13.2208	0		11.7675	3.90683
	16.386	13.387		12.4523	5.98895		8.97033	7.28054
	32.4669	12.0422		10.8776	8.14247		3.60406	9.1765
	26.5676	17.2625		22.7564	15.5396		8.57822	4.94209
	7.14132	0		125.185	16.3068		4.97472	0
	30.4385	6.1301		29.0555	6.29403		32.6587	20.2363
	9.4373	21.3613		16.386	0		27.6241	10.9352
	32.3479	2.68175		32.4669	2.85202		9.29426	36.2333
	34.8558	12.4863		26.5676	6.13845		25.628	22.3945
	44.5273	20.5251		7.14132	0		29.5023	62.2605
	11.9569	9.3153		30.4385	0.835232		13.2208	0
	13.0927	6.9063		21.3613	9.45138		12.4523	7.85737
	16.7622	14.2139		32.3479	5.19307		10.8776	24.7849
	9.62927	30.1679		34.8558	2.8694		22.7564	18.1404
	13.0565	0.234238		44.5273	0		125.185	124.197
	3.98046	8.22755		11.9569	0		29.0555	43.6716
	41.2273	29.795		13.0927	0		2.16715	31.6254
	18.0811	30.8641		16.7622	0		16.386	8.64253
	50.0475	29.9908		30.1679	0		32.4669	14.8568
	30.4495	33.9126		13.0565	0		26.5676	12.7627
	18.3994	2.62106		8.22755	6.26615		7.14132	0
	8.61208	4.93682		41.2273	2.80051		30.4385	10.3847
	14.8571	26.5308		30.8641	14.2116		21.3613	47.1243
	21.3405	34.7393		50.0475	9.59893		32.3479	25.0998
	3.03818	20.9395		33.9126	15.0853		34.8558	19.6324
	20.3848	38.3473		18.3994	1.0741		44.5273	0
	37.6207	6.19708		5.53524	14.7692		11.9569	3.37692
	33.8371	16.9765		8.61208	0		13.0927	0.881053
	34.0997	23.4876		26.5308	17.922		16.7622	19.855
	50.2643	21.1289		34.7393	24.064		30.1679	42.3008
	26.4197	7.80457		20.9395	5.43576		13.0565	0
	20.1132	0		38.3473	14.1849		8.22755	16.4544
	6.85024	4.99873		37.6207	19.9782		41.2273	18.8044
	37.059	21.66		33.8371	15.7189		30.8641	26.9053
	30.9877	4.40075		34.0997	19.2225		50.0475	40.7301
	23.3507	5.83886		50.2643	27.6942		33.9126	27.4173
	11.5121	7.76193		26.4197	0		18.3994	2.06414
	15.6323	5.89242		20.1132	2.41873		8.61208	34.9376
	8.77624	4.01076		6.85024	0		26.5308	15.3861
	15.1379	0		37.059	20.4385		34.7393	42.6221
	11.967	13.4772		30.9877	35.2681		20.9395	13.8686
	30.1837	22.223		23.3507	13.0065		38.3473	56.5425
	46.2074	24.5831		11.5121	0		37.6207	22.9061
	11.0265	0		15.6323	0.270169		33.8371	15.2273
	11.948	2.75804		8.77624	8.72562		34.0997	19.4921
	26.86	14.459		0.525908	5.20999		50.2643	65.4092
	32.1474	22.13		15.1379	0		26.4197	24.0066
	57.4574	22.2633		13.4772	19.135		20.1132	10.0558
	20.9823	10.3869		30.1837	12.2837		6.85024	3.47367
	22.551	29.221		46.2074	11.4365		37.059	27.9957
	12.6602	15.7746		11.0265	8.53008		30.9877	25.4707
	11.1216	24.0709		11.948	7.05979		23.3507	9.43909
	26.4216	23.1375		26.86	32.8193		11.5121	5.28662
	37.4211	11.4402		32.1474	0		15.6323	16.4545
	7.30963	0		3.031	10.3146		8.77624	7.5336
	61.6329	34.4344		57.4574	0		0.525908	8.94868
	10.8373	11.2069		0	4.40579		15.1379	0
	3.73404	27.1052		20.9823	3.89917		13.4772	8.20971
	60.4009	18.2806		11.5486	17.7748		30.1837	16.3212
	50.4561	14.0171		29.221	0		5.89685	11.2693
	22.5097	15.7833		15.7746	0.436277		46.2074	0
	20.9212	25.4117		10.7195	18.904		11.0265	11.6934
	34.7633	61.1133		24.0709	0		0	11.4123
	17.4428	6.56646		26.4216	8.56098		11.948	10.8632
	6.20328	8.26445		37.4211	5.65817		26.86	25.7104
	19.8331	12.7177		7.30963	1.6245		4.67411	17.471
	20.4619	7.03449		61.6329	8.61974		32.1474	26.8054
	29.9376	1.37875		11.2069	8.23537		0	10.4815
	15.0853	6.91087		27.1052	33.5173		57.4574	0.484212
	16.2224	13.5877		60.4009	7.09714		20.9823	10.3835
	40.0902	20.2001		50.4561	14.6121		29.221	31.7425
	31.9738	29.6534		22.5097	7.62898		15.7746	26.6676
	6.15064	4.87207		25.4117	0.641335		21.1814	37.334
	12.9488	1.03071		61.1133	20.6314		10.7195	69.7993
	18.1068	3.36722		17.4428	9.86834		9.71437	20.005
	9.30753	11.1651		8.26445	10.0004		24.0709	13.8175
	24.7401	26.6216		19.8331	14.0689		26.4216	63.191
	3.29521	4.90295		20.4619	7.33		37.4211	44.7083
	20.778	3.05835		29.9376	0		7.30963	17.0364
	13.6029	4.98432		15.0853	23.2		61.6329	46.815
	11.1663	0		16.2224	8.15784		11.2069	21.7233
	25.1162	8.77327		40.0902	6.54754		27.1052	32.9609
	8.4974	4.71015		31.9738	14.0125		60.4009	23.7301
	22.6822	0		6.15064	0		50.4561	49.2852
	20.3049	2.86704		12.9488	2.88794		22.5097	16.7145
	12.8294	6.25567		18.1068	0		25.4117	23.2332
	16.9185	3.42519		11.1651	16.2042		12.0622	24.4557
	15.8615	2.6322		10.1132	13.0487		61.1133	76.1633
	17.2403	8.07644		2.89774	13.4952		17.4428	9.23858
	19.639	16.4931		26.6216	9.07198		8.26445	5.84597
	11.3321	0		5.19956	5.03009		8.10756	7.27365
	7.02349	5.05284		4.90295	6.52052		19.8331	18.455
	6.04939	19.9931		20.778	8.2199		20.4619	16.4794
	23.0786	4.10076		0	20.4118		8.23722	20.6225
	14.2105	0		0	28.6451		29.9376	7.8085
	14.9042	14.5469		13.6029	6.77856		15.0853	30.7684
	7.78987	12.0534		11.1663	7.99804		16.2224	13.6515
	5.72644	0		25.1162	38.6265		40.0902	14.7105
	4.11793	6.32768		3.75971	11.1554		31.9738	40.0488
	8.80403	1.50568		8.4974	8.03978		6.15064	0
	0	9.32331		22.6822	0		12.9488	5.1813
	15.8167	7.71968		11.5994	7.38932		0.457207	7.00214
	77.5955	51.8878		12.1292	31.9082		18.1068	18.7765
	15.3619	7.5211		20.3049	8.19208		11.1651	13.2161
	13.0663	0.42847		12.8294	3.65943		10.1132	8.59084
	1.59677	16.7169		2.28996	10.8876		10.3552	16.6956
	4.73697	5.71487		16.9185	17.1496		26.6216	44.499
	36.1896	26.4604		15.8615	15.6467		4.90295	18.4792
	19.8171	16.3312		17.2403	6.5325		20.778	14.2883
	27.5887	6.42412		19.639	6.76662		0	30.8223
	9.59942	3.98385		11.3321	13.6958		0	24.9787
	29.1165	8.57415		7.02349	10.8934		13.6029	20.7151
	9.78928	2.62936		19.9931	9.15373		11.1663	12.1474
	12.1998	2.73286		23.0786	28.3716		0	31.8448
	25.1158	5.14787		14.2105	0		25.1162	51.7713
	25.9817	16.1679		14.9042	4.01898		3.75971	6.54816
	32.4627	6.84903		11.4637	12.7381		8.4974	12.3651
	5.44727	14.6104		12.0534	6.33994		22.6822	27.2
	29.4362	20.177		5.72644	2.97864		11.5994	54.0024
	19.3567	23.695		1.55139	3.50443		12.1292	72.7243
	16.7383	11.4194		6.32768	4.87379		20.3049	31.5033
	10.6969	14.8043		8.80403	0		12.8294	24.2395
	19.325	2.68166		9.32331	10.2819		2.28996	21.1525
	83.2903	11.7261		15.8167	1.6983		16.9185	40.513
	4.12254	9.88437		77.5955	69.2012		8.87434	39.4208
	22.3929	17.0796		15.3619	6.53572		8.23191	22.289
	6.00707	15.6597		5.98487	12.0124		15.8615	39.3067
	3.00044	14.0535		13.0663	7.76575		0	17.4964
	11.3513	1.62771		16.7169	21.862		17.2403	29.6002
	12.2154	11.8433		5.71487	15.4091		19.639	55.8944
	11.1263	13.9311		3.76944	39.8467		9.14416	9.48641
	18.9483	5.9302		36.1896	16.7102		11.3321	14.224
	14.1435	9.85643		19.8171	10.1208		7.02349	0
	23.9945	26.9025		27.5887	11.0535		8.49149	15.7845
	6.37004	6.54304		9.59942	0		19.9931	16.4649
	7.41102	15.6439		8.84075	13.7645		23.0786	45.4782
	10.3317	7.95601		29.1165	13.0522		14.2105	24.6421
	10.095	7.25698		9.78928	16.9878		14.9042	24.896
	6.7294	1.3975		12.1998	8.92229		11.4637	44.3989
	20.8405	25.5364		25.1158	5.25224		12.0534	13.5076
	6.58503	1.84339		25.9817	19.2058		5.72644	12.8139
	15.8403	15.9119		32.4627	14.2328		1.55139	15.9099
	14.6136	6.79203		14.6104	39.582		6.32768	17.4387
	12.6826	15.2166		29.4362	13.1133		8.80403	4.22693
	19.1097	10.2493		4.26375	20.0818		9.32331	20.5785
	15.4529	0.76596		23.695	9.67746		15.8167	14.4773
	9.27856	7.96588		16.7383	1.17666		77.5955	69.4465
	11.8614	1.99984		14.8043	3.66877		15.3619	24.4484
	4.25284	0		19.325	0		5.98487	23.7727
	9.8323	3.07641		83.2903	25.6381		10.2417	24.7774
	24.7629	20.3578		9.88437	5.28544		13.0663	25.7821
	9.45081	4.62681		6.79254	25.725		16.7169	44.3283
	13.9259	13.5533		22.3929	39.296		5.71487	47.0909
	19.4684	12.2274		15.6597	20.7226		3.76944	23.1041
	30.4935	8.57989		14.0535	27.7998		36.1896	57.4099
	14.2695	0		11.3513	0		19.8171	23.6546
	12.1278	2.7491		12.2154	11.8251		27.5887	43.1622
	12.9756	2.02164		5.44216	11.4801		9.59942	11.1396
	11.3486	8.98499		13.9311	21.0841		8.84075	26.0883
	4.52552	11.4963		18.9483	11.1002		3.964	16.1044
	9.27772	9.35211		14.1435	11.4515		29.1165	20.4643
	9.06336	7.6346		26.9025	22.2352		9.78928	31.6965
	11.5626	4.84432		6.54304	0.387483		7.07033	28.7629
	11.227	1.65623		15.6439	16.6696		12.1998	17.8863
	15.4324	2.68244		10.3317	13.2887		25.1158	46.3055
	18.7205	6.19943		10.095	22.1332		25.9817	39.642
	7.92425	4.51354		6.7294	1.80499		32.4627	42.7894
	5.40296	6.09233		25.5364	32.3738		14.6104	19.4629
	8.02211	0		8.44855	10.8597		29.4362	59.3989
	7.5093	3.82991		6.58503	0.377457		23.695	40.4149
	10.2336	11.8497		15.9119	8.04641		3.76068	8.18789
	2.89897	5.05154		14.6136	4.22958		3.37451	10.7457
	15.5876	16.8054		3.11222	1.84188		16.7383	34.3402
	7.46529	5.38652		15.2166	4.70527		6.34687	15.6701
	0.814768	5.62905		19.1097	6.72713		14.8043	28.3001
	9.21838	0		15.4529	9.01021		4.31711	11.2655
	14.6628	4.20147		9.27856	4.83826		19.325	16.1835
	24.252	25.891		11.8614	0		2.35095	17.0691
	22.9819	1.26126		4.25284	11.138		83.2903	66.1543
	0.740337	4.37133		7.70887	7.93347		9.88437	2.09427
	13.272	9.43528		9.8323	0		6.79254	26.7946
	12.9884	8.14377		24.7629	10.6669		22.3929	39.3264
	11.2194	4.30394		9.45081	2.9001		15.6597	24.4403
	3.98715	6.37387		13.9259	5.54797		14.0535	32.104
	5.36556	0		19.4684	6.16386		11.3513	0
	5.51193	0		30.4935	6.79265		12.2154	28.2913
	44.6571	55.0398		14.2695	0		5.44216	20.2838
	41.9571	44.6405		12.1278	0		13.9311	16.0081
	24.4731	14.2109		12.9756	0		18.9483	6.15652
	21.4821	12.411		11.3486	3.08662		14.1435	4.83149
	5.46029	0		11.4963	7.6544		26.9025	28.0338
	56.7458	35.9915		9.35211	0		6.54304	17.5072
	4.03748	0		9.06336	15.5446		15.6439	35.1902
	3.67568	0		0	20.5947		10.3317	22.8863
	74.4859	68.4993		11.5626	5.61336		10.095	25.2583
	10.6093	13.7293		11.227	4.49808		6.7294	11.847
	4.0674	5.25807		15.4324	0		25.5364	40.1258
	39.7174	22.9561		18.7205	11.3019		8.44855	13.086
	18.6406	23.5391		7.92425	2.85301		6.58503	2.02926
	5.55998	2.26636		6.09233	0		4.6663	9.87398
	6.49409	12.755		8.02211	2.86413		15.9119	10.6768
	12.5728	12.3495		7.5093	1.40457		14.6136	22.3379
	50.4635	30.5276		11.8497	9.67887		0.4397	13.1323
	7.30303	16.5431		5.05154	0		15.2166	23.7162
	28.1453	36.1274		16.8054	6.8751		9.03737	10.8202
	0	14.9207		7.46529	1.36767		12.1277	23.5979
	30.0024	47.0672		5.62905	1.51151		3.67358	6.09832
	14.4684	6.39162		9.21838	7.70835		19.1097	25.1582
	30.0445	1.28439		14.6628	10.4261		15.4529	26.5316
	19.3691	5.87793		25.891	14.8923		9.38693	14.2177
	22.4593	1.25551		22.9819	12.3469		9.27856	14.7527
	52.4777	11.619		4.37133	0		11.8614	9.2016
	16.504	0		13.272	9.16916		3.474	12.3032
	8.38755	4.5957		12.9884	4.86952		4.25284	20.8926
	9.13501	23.1128		11.2194	16.1777		0.14142	15.8001
	18.8114	0		6.37387	3.73024		7.70887	7.00405
	6.70922	5.28199		5.36556	1.47323		2.18233	13.5334
	6.34498	7.35207		5.51193	1.43723		7.78089	6.44918
	26.2141	18.8215		55.0398	30.5432		5.3108	16.66
	9.40778	7.48215		44.6405	29.3192		8.30561	11.8808
	8.41525	0		24.4731	5.44206		9.8323	2.53738
	9.08623	1.43203		21.4821	5.94874		24.7629	28.7044
	5.58818	0		5.46029	4.61701		9.45081	6.91298
	11.2536	0.168819		56.7458	43.8387		13.9259	0
	13.3337	2.16703		4.03748	8.40667		8.97963	8.96676
	13.9869	4.58827		3.67568	3.84081		19.4684	15.0232
	11.9532	7.45794		74.4859	57.2924		30.4935	19.896
	9.4969	0		13.7293	0		2.17497	9.73217
	15.177	14.3137		5.25807	5.03492		14.2695	9.0957
	10.1855	6.66862		39.7174	4.47085		12.1278	5.03062
	5.89186	6.82042		23.5391	0		5.65892	16.2836
	6.84163	1.36906		5.55998	0		12.9756	18.218
	8.64605	9.81343		12.755	3.59913		11.3486	20.3275
	22.0553	52.6069		12.5728	2.32311		11.4963	30.4285
	21.9029	14.0521		50.4635	32.0481		9.35211	6.12455
	8.00346	15.9528		16.5431	5.19806		9.06336	27.5105
	11.1921	22.5942		36.1274	3.91883		11.5626	15.3991
	5.41663	0.313796		14.9207	0.555962		11.227	10.3103
	30.0601	26.2816		47.0672	1.87578		15.4324	5.28967
	20.6419	56.7605		14.4684	0		18.7205	23.2741
	4.93447	10.3692		30.0445	0		14.1535	7.89281
	37.3485	44.9097		19.3691	2.02189		7.92425	6.9467
	0	16.0053		22.4593	7.17675		6.09233	0
	4.86561	10.6616		52.4777	18.0851		8.02211	5.32624
	8.19756	33.648		16.504	0		7.5093	2.74419
	17.2527	9.03989		8.38755	2.88136		11.8497	9.41792
	5.32931	20.2717		23.1128	0		5.05154	0
	31.9512	116.227		18.8114	0		16.8054	12.4192
	8.4678	33.808		6.70922	0		7.46529	0.205486
	54.8971	40.1851		7.35207	1.50769		5.62905	0.491717
	3.35225	6.79655		26.2141	17.5283		9.21838	1.75238
	9.46896	5.34007		9.40778	2.38816		14.6628	7.95965
	10.9875	37.1326		8.41525	0		25.891	7.10274
	13.571	2.07954		9.08623	0		22.9819	9.23607
	14.1425	12.4143		5.58818	0		4.37133	5.72418
	20.1435	26.1589		11.2536	0		13.272	3.68222
	0	3.21251		13.3337	0		12.9884	7.50424
	38.5188	15.5978		11.0379	7.19444		11.2194	18.1886
	22.259	19.7398		13.9869	0		6.37387	0
	9.02691	14.2417		11.9532	0.0477172		5.36556	0
	20.1706	6.9066		9.4969	3.97323		5.51193	1.21223
	14.4866	33.2476		15.177	0		55.0398	33.8393
	7.22987	5.44317		10.1855	6.29595		44.6405	28.4887
	14.5388	5.45641		6.82042	6.81907		24.4731	4.95238
	18.6116	12.0745		6.84163	0.361719		21.4821	9.1796
	5.53114	10.6439		6.33978	23.7911		5.46029	0.204971
	11.6514	11.8706		9.81343	0		56.7458	14.4386
	0	17.787		52.6069	8.93859		4.03748	7.77729
	0	7.57191		21.9029	15.3329		3.67568	4.43001
	0	14.0474		15.9528	16.9566		74.4859	13.9078
	0	37.6953		22.5942	7.86444		13.7293	4.06043
	10.3594	19.9355		14.2618	25.298		5.25807	0.739541
	25.0909	47.4239		5.41663	0		39.7174	26.7307
	0	34.3457		30.0601	48.7193		23.5391	0
	7.76134	20.25		56.7605	32.0553		5.55998	7.46282
	8.6772	17.5476		10.3692	13.5471		12.755	6.44878
	10.9559	6.57147		44.9097	33.2105		12.5728	15.5567
	0	36.0412		16.0053	0		50.4635	43.3758
	0	22.7508		10.6616	2.28324		16.5431	15.8269
	11.3414	1.0648		33.648	13.9233		36.1274	10.5106
	0.976165	16.8854		17.2527	0		8.81778	15.4575
	4.8203	8.07006		20.2717	14.798		14.9207	9.86798
	10.3458	16.2383		116.227	0		47.0672	17.032
	44.1754	49.9881		33.808	17.1233		14.4684	12.0725
	4.46476	22.5083		54.8971	26.9128		30.0445	0
	0	15.349		6.79655	1.77898		19.3691	0
				9.46896	4.95297		22.4593	1.37858
				37.1326	1.18038		52.4777	16.7048
				13.571	1.34632		16.504	0
				2.52944	5.90449		8.38755	3.01435
				14.1425	0		23.1128	26.0689
				16.5246	32.2017		18.8114	0
				26.1589	22.417		0	8.64566
				3.21251	0		6.70922	2.83911
				38.5188	6.84391		7.35207	3.67832
				22.259	12.0429		26.2141	18.2977
				14.2417	8.0371		9.40778	6.11905
				20.1706	1.02187		8.41525	0.10736
				33.2476	12.3378		9.08623	0.840296
				7.22987	6.24997		5.58818	0
				14.5388	0		11.2536	0
				18.6116	9.65848		13.3337	11.4634
				10.6439	0		4.73332	7.48791
				11.8706	8.2279		13.9869	8.79191
				3.21635	11.4788		11.9532	0.972007
				4.71559	12.2199		9.4969	0
				17.787	15.318		15.177	12.8234
				0	25.7911		10.1855	10.2354
				7.57191	0		6.82042	4.94122
				14.0474	0		11.6858	7.78414
				37.6953	0		6.84163	7.25687
				19.9355	1.21814		6.33978	22.9281
				0	13.3942		9.81343	5.86152
				7.16499	27.7808		52.6069	60.269
				47.4239	23.4224		3.02466	7.89897
				34.3457	1.50892		7.90885	4.47756
				20.25	14.0202		21.9029	13.0967
				17.5476	0		15.9528	9.28051
				10.9559	2.75035		22.5942	24.9215
				36.0412	25.6873		5.41663	2.03032
				22.7508	1.00235		30.0601	41.9174
				11.3414	0		56.7605	44.29
				16.8854	4.33699		10.3692	18.4403
				8.07006	3.18619		44.9097	52.0985
				16.2383	29.3052		16.0053	11.7773
				49.9881	13.4477		10.6616	16.1759
				22.5083	9.40063		33.648	11.8588
				15.349	1.41837		17.2527	4.95566
							20.2717	9.90256
							116.227	108.325
							33.808	30.3562
							54.8971	23.0786
							6.79655	11.1142
							9.46896	15.3582
							37.1326	19.1888
							13.571	0.698064
							2.52944	7.60045
							14.1425	5.90379
							16.5246	33.8893
							26.1589	28.8956
							9.02974	8.06068
							3.21251	0
							38.5188	9.75498
							22.259	26.8753
							12.3933	11.9749
							14.2417	12.5045
							20.1706	4.09826
							5.45896	4.44508
							33.2476	24.6416
							7.22987	2.98033
							14.5388	5.57116
							18.6116	7.28991
							6.18858	7.71936
							10.6439	25.6194
							11.8706	20.6474
							4.27228	21.8606
							4.71559	10.7543
							17.787	25.961
							6.13864	18.8884
							4.97607	15.5025
							7.57191	2.17679
							14.0474	32.8766
							0	20.0426
							37.6953	15.519
							0	7.057
							0	25.3962
							4.99159	28.3537
							19.9355	7.81639
							47.4239	45.9566
							34.3457	20.9012
							20.25	19.5644
							17.5476	12.4235
							8.42701	6.33276
							10.9559	8.37388
							36.0412	31.3675
							6.53218	4.09213
							22.7508	5.41453
							13.5355	25.7847
							11.3414	12.0545
							0	34.4545
							0.140878	21.5472
							16.8854	14.7718
							8.07006	9.71259
							2.30063	21.843
							0	24.6907
							16.2383	42.9796
							49.9881	46.7239
							22.5083	25.6388
							0.913381	16.385
							0	16.5483
							15.349	27.7767
