# Supplementary material for: A brainstem map for visceral sensations
Source: Nature. 2022 Aug 31;609(7926):320–6. doi: 10.1038/s41586-022-05139-5 (PMC9452305; doi:10.1038/s41586-022-05139-5)
Supplement: Supplementary file 11 — Source Data Extended Data Fig. 4 [file 41586_2022_5139_MOESM11_ESM.xlsx]

## Sheet: Sheet1
Duodenum 50	Duodenum 90		Jejunum 50	Jejunum 90
1.01356	6.45207		8.79335	28.9671
5.15123	7.37065		23.5128	22.8401
19.0855	17.0293		26.8131	23.3569
24.885	24.6289		6.61224	15.9285
8.88911	22.0062		15.6697	37.1113
13.5205	27.063		16.8309	15.0362
48.7973	54.7831		1.46906	12.4521
15.7057	20.1349		15.0954	11.1113
7.08228	6.26084		10.1238	8.99804
10.298	15.7418		11.8219	2.11115
65.7594	82.5007		4.4076	5.3237
8.70242	6.24514		-5.13324	27.061
3.48793	9.97196		37.1211	-12.0226
9.1871	13.714		6.45993	8.33258
4.42268	21.8123		5.4257	4.24867
13.4214	17.5642		26.0565	41.7998
33.1198	-8.2209		9.96766	17.0708
3.36572	6.51583		7.55375	11.7248
11.7989	12.3469		2.75555	3.8672
11.0754	16.7411		42.7403	45.3507
-1.62409	0.394881		16.4798	92.33
3.75763	2.65102		30.6612	82.1597
12.9776	12.3864		3.72329	38.3158
8.21192	9.47435		8.94461	17.6507
20.6165	14.5061		39.6079	42.8649
16.1169	6.60652		1.0959	2.15384
16.9075	11.0481		5.23854	10.4511
16.9136	22.4217		7.87723	13.7691
40.0205	50.061		4.17457	6.44147
7.99438	27.1057		11.8526	22.021
24.6372	58.5579		16.4008	7.27804
14.9064	23.7633		0.641226	1.46577
60.5952	61.9823		17.6126	39.2638
3.88405	4.37589		18.4584	28.71
6.49967	9.10749		4.62711	15.5036
9.87822	25.0984		15.7629	6.74319
0.319659	23.9275		3.07244	9.41258
33.496	22.021		15.3235	16.6132
17.2436	31.9731		12.9308	10.0941
5.4506	12.6563		5.83846	8.68471
31.2766	37.7148		5.74653	11.3772
2.79195	4.22103		9.83242	10.0634
7.93493	13.0505		13.4428	24.4204
9.28633	11.9881		3.00477	3.88807
14.1413	25.251		5.92162	15.51
14.1347	14.2285		11.3008	7.55015
16.9771	13.5305		18.1652	33.6271
6.12993	41.5165		7.77861	5.45055
6.65122	16.7828		7.9206	9.72039
4.15898	5.49118		9.43297	18.4963
1.66622	3.28891		5.59335	1.25929
16.3533	19.9004		9.47345	5.83791
8.13945	6.85803		7.63458	8.09352
7.86562	12.115		6.02721	5.70126
31.7772	47.1824		11.7338	17.9422
8.66135	41.9974		1.96225	3.9283
21.2817	14.843		10.869	16.5013
8.16126	12.8338		6.02279	7.04507
59.5624	68.0143		19.189	12.7689
20.7232	44.0893		33.1443	2.12478
10.832	10.1728		8.12051	14.416
12.7019	10.0986		1.8237	30.1946
4.73149	9.90093		2.79218	13.6207
10.886	17.5684		4.09105	7.55082
26.7435	8.43842		-0.434007	6.80637
8.77816	26.7238		9.15899	16.2768
2.28117	7.75583		6.21017	6.0871
7.49842	18.4505		21.2712	85.5699
13.146	14.4536		-2.59467	8.87557
7.90263	24.64		6.77543	28.1843
20.5331	48.2955		-6.74627	-1.14481
12.0753	24.1273		13.169	15.2983
25.5681	53.1173		0.919435	5.50461
10.3329	6.41009		17.0257	13.0682
8.18602	17.375		46.9648	71.4864
8.22605	8.00789		47.2337	63.1996
34.7454	47.7462		10.0694	4.26161
16.108	21.869		8.78796	33.3585
9.58304	15.6108		54.9921	32.5054
1.84572	5.31627		8.16421	16.7323
6.64741	10.1517		15.1112	25.833
4.84397	1.73587		28.1602	41.0604
27.6651	34.7648		3.89206	4.53704
16.2348	15.0104		12.6442	29.2843
29.9797	43.6002		7.06663	21.1287
8.74975	15.4166		22.0966	61.1071
17.539	9.65248		6.19869	5.23283
32.7369	43.4398		15.1456	50.1073
26.4052	32.7865		41.2781	9.48284
16.8917	9.32189		14.5526	17.8187
10.8908	16.2458		22.9506	7.35739
10.7763	16.3991		-6.29666	8.4782
5.25668	18.3644		5.23973	9.88103
8.53078	13.2859		3.95666	3.6296
14.6731	24.6059		-5.96771	13.2779
-10.4055	26.3294		77.1752	48.9865
47.6549	55.5278		21.9326	31.9122
13.9807	90.1188		43.7949	2.58206
4.13681	30.5438		6.43683	28.1713
6.51658	14.4632		13.6948	21.5019
15.121	15.3869		5.28437	10.2958
14.882	-0.504652		31.1446	41.7461
13.3388	4.77893		22.1823	55.2145
0.254787	13.8843		17.4143	49.2841
38.9004	21.6896		78.538	18.4234
0.361627	9.76812		6.48761	7.28562
-5.86686	1.76404		1.10626	4.65271
-1.99277	31.1048		12.1729	10.4596
31.0964	53.4053		9.71319	14.9306
20.6594	16.5267		9.72112	12.92
3.62551	7.80097		2.36302	2.70533
5.78883	37.8222		40.4237	149.202
6.83745	21.3566		13.3844	17.7926
2.82741	10.1349		18.2368	53.4406
15.1058	49.7154		-4.09352	-1.60891
3.86778	5.77222		0.0855359	12.4196
9.58702	1.03558		23.2953	46.791
27.4973	15.7393		6.19964	24.728
4.9068	1.1521
9.34714	9.30401
4.28486	14.06
3.03892	16.1356
7.60128	-2.79341
6.15796	24.0432
-0.18444	2.86398
5.90819	3.64406
-2.81348	-3.31046
4.52913	5.31294
3.48629	2.56805
0.168256	1.08527
38.7275	22.152
4.56273	33.6473
4.86576	7.63318
0.472609	2.39097
10.0212	12.8442
26.6557	53.4633
1.13224	59.7139
17.5921	43.4707
12.6988	14.3188
17.8215	37.1981
8.55944	11.2794
9.49673	15.4749
22.409	80.9065
14.6939	19.8903
4.78572	29.0666
2.21198	48.9679
4.57954	9.8969
7.00184	17.5876
3.33738	8.17202
18.9217	23.7096
21.8647	46.9425
7.42741	34.4539
16.4244	38.6713
4.36284	14.5198
6.9574	16.1592
26.2609	30.8089
0.237577	-1.96159
2.65375	11.2934
3.70259	11.4187
1.86478	20.595
0.786951	27.0216
11.6167	10.1028
46.9224	101.582
28.9544	12.6043
3.33304	15.7688
8.35784	15.3403
7.3349	26.9158
11.6062	13.2312
13.7384	14.8641
10.5393	20.7907
19.3996	21.4676
2.19571	45.0697
25.3275	12.038
2.6231	3.6212
4.20091	13.1074
-8.27204	-9.37067
7.46195	39.3836
-0.5825	7.80509
8.5239	8.77092
5.58713	2.48468
17.3007	26.311
4.95183	5.03327
-1.88147	13.2152
9.97661	10.8947
-8.08968	7.60831
-4.79824	8.40189
1.7932	12.5372
38.1718	63.248
41.571	46.4974
52.0402	28.0756
31.5281	42.4323
38.2524	48.0808
22.9567	16.3615
16.8533	13.7415
19.6008	5.66314
116.14	71.2664
9.00483	19.4072
11.9512	55.9273
49.4834	58.222
19.9941	50.6136
65.6339	20.3896
23.9601	43.3523
10.3545	10.9165
58.0944	88.2542
32.5291	29.269
178.817	104.824
7.82604	7.61155
37.3962	22.1581
15.7997	42.7556
3.39131	14.4978
2.15251	28.9387
98.0738	132.677
21.7038	24.4277
6.1823	7.63246
44.2008	66.1984
1.32848	5.99471
0.277054	47.8866
18.9584	19.469
10.3827	26.0025
14.9233	13.6281
22.2983	38.7998
6.80141	7.91821
-9.34243	52.0063
36.1696	50.6417
30.8233	72.4605
21.6905	27.8992
8.8416	7.17299
51.7279	17.9651
16.5608	55.0119
2.98865	4.85971
30.6236	60.8044
18.1361	20.7965
27.0681	36.8733
15.6345	43.1038
1.02438	9.02003
25.7944	69.4329
92.1188	129.886
16.9091	24.2269
14.1462	38.0848
16.3284	39.9099
3.09845	12.4951
12.196	9.85276
3.6964	72.7685
12.8809	56.5265
7.2902	26.0951
6.05255	13.1394
1.33983	16.0449
21.4046	23.3869
11.6704	7.4476
35.4494	48.4427
3.56053	12.9609
11.4517	16.2921
19.7641	82.401
5.65778	22.7468
7.0064	11.7071
53.5273	43.4509
27.9906	24.2286
15.2876	60.5646
138.65	205.088
46.0002	75.4443
5.3846	27.739
9.20508	19.6549
60.3311	62.6743
10.7781	30.4959
27.8409	18.1153
8.07229	15.9572
2.43402	35.2213
21.1092	30.8785
15.3603	48.0324
22.6014	37.4293
12.5448	41.9948
