# Supplementary material for: A brainstem map for visceral sensations
Source: Nature. 2022 Aug 31;609(7926):320–6. doi: 10.1038/s41586-022-05139-5 (PMC9452305; doi:10.1038/s41586-022-05139-5)
Supplement: Supplementary file 12 — Source Data Extended Data Fig. 6 [file 41586_2022_5139_MOESM12_ESM.xlsx]

## Sheet: 6c
	Cell type negative			Cell type positive
	Stomach	Duodenum	Multi-tuned	Stomach	Duodenum	Multi-tuned
TH	0.788441	0.143948	0.0676118	0.875862	0.0206897	0.103448
Sst	0.741935	0.149406	0.108659	0.658537	0.204878	0.136585
Crhr2	0.863256	0.076242	0.0605017	0.728571	0.242857	0.0285714
Pdyn	0.738813	0.162557	0.0986301	0.791045	0.119403	0.0895522
Penk	0.672161	0.261905	0.0659341	0.622881	0.275424	0.101695
Cartpt	0.830909	0.123636	0.0454545	0.75	0.0833333	0.166667
Gcg	0.697615	0.202435	0.0999493	0.660377	0.216981	0.122642
Calcr	0.818002	0.133531	0.0484669	0.850932	0.0931677	0.0559006
Tac1	0.794972	0.136331	0.0686969	0.821918	0.123288	0.0547945

## Sheet: 6d
TH	-0.748664
Cartpt	-0.194729
Calcr	-0.178049
Pdyn	-0.15305
Tac1	-0.050242
Penk	0.0251596
Gcg	0.0346811
Sst	0.156576
Crhr2	0.522142

## Sheet: 6f
	Glutamatergic neurons						GABAergic neurons
		avg.exp	pct.exp	features.plot	id	avg.exp.scaled		avg.exp	pct.exp	features.plot	id	avg.exp.scaled
	Slc17a6	1.46914	33.4073	Slc17a6	5	0.903871	Slc17a6	0.665344	17.3603	Slc17a6	2	0.510032
	Slc32a1	0.103368	3.10766	Slc32a1	5	0.0983671	Slc32a1	0.317219	10.2854	Slc32a1	2	0.275523
	Th	0.00547547	0.110988	Th	5	0.00546053	Th	0.024976	0.653983	Th	2	0.0246692
	Cartpt	0.723962	16.3152	Cartpt	5	0.544625	Cartpt	0.394306	11.1177	Cartpt	2	0.332397
	Calcr	0.00625428	0.221976	Calcr	5	0.0062348	Calcr	0.0326506	1.12961	Calcr	2	0.0321289
	Pdyn	0.11117	2.66371	Pdyn	5	0.105414	Pdyn	0.0343966	0.951249	Pdyn	2	0.0338183
	Crhr2	0.00568585	0.110988	Crhr2	5	0.00566975	Crhr2	0.00371814	0.059453	Crhr2	2	0.00371124
	Gcg	0.0554791	1.44284	Gcg	5	0.0539948	Gcg	0.0555172	1.84304	Gcg	2	0.0540309
	Sst	0.31276	8.32408	Sst	5	0.272132	Sst	0.47426	13.1391	Sst	2	0.388156
	Penk	1.71099	32.0755	Penk	5	0.997314	Penk	1.11495	25.6243	Penk	2	0.749029
	Tac1	0.2275	4.77248	Tac1	5	0.20498	Tac1	0.231943	5.8264	Tac1	2	0.208592
	Slc17a61	1.09579	24.9304	Slc17a6	6	0.739931	Slc17a61	0.134133	2.97582	Slc17a6	3	0.125869
	Slc32a11	0.120375	2.92479	Slc32a1	6	0.113663	Slc32a11	0.577109	12.5232	Slc32a1	3	0.455593
	Th1	0.0542312	1.25348	Th	6	0.0528118	Th1	0.00156754	0.0619963	Th	3	0.00156631
	Cartpt1	0.407482	10.3064	Cartpt	6	0.341802	Cartpt1	0.646139	13.7632	Cartpt	3	0.498432
	Calcr1	0.31517	6.26741	Calcr	6	0.273966	Calcr1	0.0130916	0.309981	Calcr	3	0.0130066
	Pdyn1	0.0399581	0.835655	Pdyn	6	0.0391804	Pdyn1	0.0641568	1.48791	Pdyn	3	0.0621828
	Crhr21	0.00504257	0.139276	Crhr2	6	0.0050299	Crhr21	0.0149806	0.247985	Crhr2	3	0.0148695
	Gcg1	0.102722	2.92479	Gcg	6	0.097782	Gcg1	0.0611348	1.23993	Gcg	3	0.0593389
	Sst1	1.96883	36.4903	Sst	6	1.08817	Sst1	0.391398	8.80347	Sst	3	0.330309
	Penk1	2.18357	37.0474	Penk	6	1.158	Penk1	0.49017	10.2914	Penk	3	0.39889
	Tac11	0.136938	3.34262	Tac1	6	0.128339	Tac11	0.111672	2.60384	Tac1	3	0.105866
	Slc17a62	1.09248	25.436	Slc17a6	7	0.738348	Slc17a62	0.106291	2.33503	Slc17a6	4	0.101013
	Slc32a12	0.117408	3.34302	Slc32a1	7	0.111012	Slc32a12	0.580609	12.2843	Slc32a1	4	0.45781
	Th2	0.0130945	0.145349	Th	7	0.0130095	Th2	0.019628	0.406091	Th	4	0.0194379
	Cartpt2	0.502387	12.5	Cartpt	7	0.407055	Cartpt2	0.582983	11.7766	Cartpt	4	0.459311
	Calcr2	0.0298532	0.872093	Calcr	7	0.0294162	Calcr2	0.0181304	0.406091	Calcr	4	0.017968
	Pdyn2	0.0425589	1.30814	Pdyn	7	0.0416782	Pdyn2	0.0296327	0.507614	Pdyn	4	0.0292021
	Crhr22	0.0245877	1.01744	Crhr2	7	0.0242903	Crhr22	0.0484137	0.913706	Crhr2	4	0.0472782
	Gcg2	0.0789696	2.18023	Gcg	7	0.0760065	Gcg2	0.0737195	1.62437	Gcg	4	0.0711288
	Sst2	0.252162	7.12209	Sst	7	0.224871	Sst2	0.689841	12.8934	Sst	4	0.524634
	Penk2	1.07556	22.5291	Penk	7	0.730231	Penk2	6.03453	59.5939	Penk	4	1.95083
	Tac12	0.0504796	1.45349	Tac1	7	0.0492468	Tac12	0.148448	3.14721	Tac1	4	0.138411
	Slc17a63	1.19815	26.8546	Slc17a6	8	0.787614	Slc17a63	0.254634	11.5711	Slc17a6	5	0.226844
	Slc32a13	0.0788242	2.07715	Slc32a1	8	0.0758718	Slc32a13	0.524053	21.8684	Slc32a1	5	0.421373
	Th3	0.013162	0.445104	Th	8	0.0130761	Th3	0.00820982	0.424628	Th	5	0.0081763
	Cartpt3	0.846391	15.727	Cartpt	8	0.613233	Cartpt3	0.305752	14.5435	Cartpt	5	0.266779
	Calcr3	0.0157832	0.593472	Calcr	8	0.01566	Calcr3	0.01539	0.7431	Calcr	5	0.0152727
	Pdyn3	0.0273894	0.593472	Pdyn	8	0.027021	Pdyn3	0.00788977	0.318471	Pdyn	5	0.00785881
	Crhr23	0.0039713	0.148368	Crhr2	8	0.00396344	Crhr23	0.000541287	0.106157	Crhr2	5	0.00054114
	Gcg3	0.0436143	1.18694	Gcg	8	0.04269	Gcg3	0.0353445	1.69851	Gcg	5	0.0347342
	Sst3	0.42469	9.34718	Sst	8	0.353954	Sst3	0.273832	13.1635	Sst	5	0.24203
	Penk3	1.83938	34.5697	Penk	8	1.04359	Penk3	0.360354	17.7282	Penk	5	0.307745
	Tac13	0.163973	3.7092	Tac1	8	0.15184	Tac13	0.0697666	3.82166	Tac1	5	0.0674405
	Slc17a64	1.29492	30.9342	Slc17a6	9	0.830699	Slc17a64	0.201267	4.90566	Slc17a6	13	0.183377
	Slc32a14	0.0720336	2.45023	Slc32a1	9	0.0695574	Slc32a14	0.646568	16.2264	Slc32a1	13	0.498693
	Th4	0.0155578	0.612557	Th	9	0.015438	Th4	0.00509944	0.188679	Th	13	0.00508648
	Cartpt4	1.29621	28.1776	Cartpt	9	0.831262	Cartpt4	0.433517	11.8868	Cartpt	13	0.360131
	Calcr4	0.03191	0.918836	Calcr	9	0.0314115	Calcr4	0.0211806	0.566038	Calcr	13	0.0209594
	Pdyn4	0.145202	4.44104	Pdyn	9	0.135581	Pdyn4	0.0319689	0.943396	Pdyn	13	0.0314685
	Crhr24	0	0	Crhr2	9	0	Crhr24	0.0529613	0.943396	Crhr2	13	0.0516064
	Gcg4	0.0972009	2.45023	Gcg	9	0.0927623	Gcg4	0.0987165	2.45283	Gcg	13	0.0941427
	Sst4	0.300978	9.18836	Sst	9	0.263117	Sst4	2.13145	32.2642	Sst	13	1.1415
	Penk4	0.432274	12.8637	Penk	9	0.359263	Penk4	1.46369	28.6792	Penk	13	0.90166
	Tac14	0.07056	2.14395	Tac1	9	0.0681818	Tac14	0.837279	13.3962	Tac1	13	0.608286
	Slc17a65	1.31368	30.72	Slc17a6	10	0.838837	Slc17a65	0.232892	5.09383	Slc17a6	17	0.209363
	Slc32a15	0.0868646	2.72	Slc32a1	10	0.083297	Slc32a15	0.571446	12.0643	Slc32a1	17	0.451996
	Th5	0.131955	4.48	Th	10	0.123946	Th5	0.00632601	0.268097	Th	17	0.00630609
	Cartpt5	0.581564	15.36	Cartpt	10	0.458414	Cartpt5	0.579536	9.65147	Cartpt	17	0.457131
	Calcr5	0.558504	10.88	Calcr	10	0.443726	Calcr5	0.0515428	0.536193	Calcr	17	0.0502584
	Pdyn5	0.0151528	0.64	Pdyn	10	0.0150391	Pdyn5	0.0383868	0.80429	Pdyn	17	0.0376683
	Crhr25	0.00621118	0.16	Crhr2	10	0.00619197	Crhr25	0.0182255	0.268097	Crhr2	17	0.0180614
	Gcg5	0.127876	3.04	Gcg	10	0.120336	Gcg5	0.0598967	1.60858	Gcg	17	0.0581715
	Sst5	0.291564	7.52	Sst	10	0.255854	Sst5	0.628592	10.1877	Sst	17	0.487716
	Penk5	0.690531	17.28	Penk	10	0.525043	Penk5	1.00031	13.6729	Penk	17	0.6933
	Tac15	0.102731	2.88	Tac1	10	0.0977901	Tac15	0.118799	2.68097	Tac1	17	0.112256
	Slc17a66	2.32109	44.1739	Slc17a6	11	1.20029	Slc17a66	0.140443	4.80769	Slc17a6	19	0.131417
	Slc32a16	0.089085	2.6087	Slc32a1	11	0.0853379	Slc32a16	0.469322	16.0256	Slc32a1	19	0.384801
	Th6	0.408275	9.04348	Th	11	0.342365	Th6	0.0328355	1.28205	Th	19	0.0323079
	Cartpt6	1.22672	21.913	Cartpt	11	0.80053	Cartpt6	0.405122	12.5	Cartpt	19	0.340124
	Calcr6	0.00723733	0.173913	Calcr	11	0.00721127	Calcr6	0.00580219	0.320513	Calcr	19	0.00578542
	Pdyn6	0.0596812	1.3913	Pdyn	11	0.0579681	Pdyn6	0.0396656	1.28205	Pdyn	19	0.0388991
	Crhr26	0.200732	5.3913	Crhr2	11	0.182931	Crhr26	0	0	Crhr2	19	0
	Gcg6	0.0423408	1.21739	Gcg	11	0.041469	Gcg6	0.0541359	1.92308	Gcg	19	0.0527214
	Sst6	0.264589	6.6087	Sst	11	0.234747	Sst6	0.256696	7.69231	Sst	19	0.228486
	Penk6	0.612187	13.7391	Penk	11	0.477592	Penk6	0.434356	11.5385	Penk	19	0.360716
	Tac16	0.0672147	1.73913	Tac1	11	0.0650521	Tac16	0.0889408	2.88462	Tac1	19	0.0852055
	Slc17a67	1.37229	26.9565	Slc17a6	13	0.863857	Slc17a67	0.0859144	1.23457	Slc17a6	21	0.0824224
	Slc32a17	0.20566	4.56522	Slc32a1	13	0.187027	Slc32a17	0.455848	9.87654	Slc32a1	21	0.375589
	Th7	0.0207702	0.434783	Th	13	0.0205574	Th7	0	0	Th	21	0
	Cartpt7	3.05645	41.7391	Cartpt	13	1.40031	Cartpt7	0.510336	7.40741	Cartpt	21	0.412332
	Calcr7	0.0211695	0.434783	Calcr	13	0.0209486	Calcr7	0	0	Calcr	21	0
	Pdyn7	0.059601	1.30435	Pdyn	13	0.0578925	Pdyn7	0.0150227	0.617284	Pdyn	21	0.014911
	Crhr27	0.0133042	0.217391	Crhr2	13	0.0132165	Crhr27	0	0	Crhr2	21	0
	Gcg7	0.0987409	1.95652	Gcg	13	0.0941649	Gcg7	0.0330452	0.617284	Gcg	21	0.0325109
	Sst7	0.448337	9.56522	Sst	13	0.370416	Sst7	0.456877	8.64198	Sst	21	0.376295
	Penk7	2.38314	34.1304	Penk	13	1.2188	Penk7	0.729618	11.1111	Penk	21	0.5479
	Tac17	0.206137	3.26087	Tac1	13	0.187423	Tac17	0.432233	5.55556	Tac1	21	0.359235
	Slc17a68	0.918389	20.5011	Slc17a6	14	0.651486
	Slc32a18	0.0977627	2.73349	Slc32a1	14	0.0932742
	Th8	0.0638339	1.13895	Th	14	0.0618793
	Cartpt8	0.674962	14.5786	Cartpt	14	0.51579
	Calcr8	0.0393447	1.13895	Calcr	14	0.0385904
	Pdyn8	0.0157423	0.22779	Pdyn	14	0.0156196
	Crhr28	0	0	Crhr2	14	0
	Gcg8	0.018251	0.683371	Gcg	14	0.0180864
	Sst8	0.847235	19.59	Sst	14	0.61369
	Penk8	0.560616	13.8952	Penk	14	0.44508
	Tac18	0.226967	4.7836	Tac1	14	0.204545
	Slc17a69	1.19333	22.6852	Slc17a6	15	0.785422
	Slc32a19	0.136639	3.00926	Slc32a1	15	0.128076
	Th9	0.0216185	0.462963	Th	15	0.0213881
	Cartpt9	0.568439	10.8796	Cartpt	15	0.450081
	Calcr9	0.0228118	0.462963	Calcr	15	0.0225555
	Pdyn9	0.0647166	1.38889	Pdyn	15	0.0627086
	Crhr29	0	0	Crhr2	15	0
	Gcg9	0.0755137	2.08333	Gcg	15	0.0727984
	Sst9	0.529443	11.8056	Sst	15	0.424904
	Penk9	0.386311	8.7963	Penk	15	0.326647
	Tac19	0.0818409	1.62037	Tac1	15	0.0786642
	Slc17a610	0.7703	15.6627	Slc17a6	17	0.571149
	Slc32a110	0.0961768	2.71084	Slc32a1	17	0.0918285
	Th10	0.0398072	0.903614	Th	17	0.0390353
	Cartpt10	0.477971	11.747	Cartpt	17	0.390671
	Calcr10	0.0258019	0.60241	Calcr	17	0.0254746
	Pdyn10	0.11127	2.10843	Pdyn	17	0.105503
	Crhr210	0	0	Crhr2	17	0
	Gcg10	0.166349	3.01205	Gcg	17	0.153878
	Sst10	0.554171	12.6506	Sst	17	0.440942
	Penk10	0.484206	11.4458	Penk	17	0.39488
	Tac110	0.341395	6.0241	Tac1	17	0.29371
	Slc17a611	0.608771	25	Slc17a6	19	0.475471
	Slc32a111	0.0594446	3.64583	Slc32a1	19	0.0577448
	Th11	1.07143	40.625	Th	19	0.728237
	Cartpt11	0.774412	28.6458	Cartpt	19	0.573469
	Calcr11	3.59619	60.4167	Calcr	19	1.52523
	Pdyn11	0.0301068	1.5625	Pdyn	19	0.0296625
	Crhr211	0	0	Crhr2	19	0
	Gcg11	0.0601493	2.60417	Gcg	19	0.0584097
	Sst11	0.207205	10.9375	Sst	19	0.188308
	Penk11	0.294397	14.5833	Penk	19	0.258045
	Tac111	0.07715	3.64583	Tac1	19	0.0743186
	Slc17a612	1.0817	37.5	Slc17a6	21	0.733187
	Slc32a112	0.0124621	0.78125	Slc32a1	21	0.0123851
	Th12	0	0	Th	21	0
	Cartpt12	0.436803	17.1875	Cartpt	21	0.36242
	Calcr12	0.0169358	0.78125	Calcr	21	0.016794
	Pdyn12	0.0312001	0.78125	Pdyn	21	0.0307233
	Crhr212	0.0188277	1.5625	Crhr2	21	0.0186526
	Gcg12	6.61803	86.7188	Gcg	21	2.03052
	Sst12	0.358076	13.2812	Sst	21	0.306069
	Penk12	2.24445	53.125	Penk	21	1.17695
	Tac112	0.202594	7.8125	Tac1	21	0.184481
	Slc17a613	1.29261	30.0971	Slc17a6	22	0.82969
	Slc32a113	0.0705348	1.94175	Slc32a1	22	0.0681583
	Th13	0.126673	3.8835	Th	22	0.119269
	Cartpt13	3.11569	59.2233	Cartpt	22	1.41481
	Calcr13	0.137562	2.91262	Calcr	22	0.128888
	Pdyn13	0.0156466	0.970874	Pdyn	22	0.0155255
	Crhr213	0.0955129	2.91262	Crhr2	22	0.0912226
	Gcg13	0.0686696	1.94175	Gcg	22	0.0664145
	Sst13	0.348374	12.6214	Sst	22	0.298899
	Penk13	0.614947	19.4175	Penk	22	0.479302
	Tac113	2.62504	46.6019	Tac1	22	1.28786
	Slc17a614	0.621705	35.2113	Slc17a6	23	0.483478
	Slc32a114	0.109513	2.8169	Slc32a1	23	0.103921
	Th14	0.0237433	1.40845	Th	23	0.0234658
	Cartpt14	0.150337	9.85915	Cartpt	23	0.140055
	Calcr14	0	0	Calcr	23	0
	Pdyn14	0	0	Pdyn	23	0
	Crhr214	0	0	Crhr2	23	0
	Gcg14	0	0	Gcg	23	0
	Sst14	0.418692	25.3521	Sst	23	0.349736
	Penk14	0.268611	16.9014	Penk	23	0.237923
	Tac114	0.0430851	1.40845	Tac1	23	0.0421827
	Slc17a615	0.783801	30	Slc17a6	24	0.578746
	Slc32a115	0	0	Slc32a1	24	0
	Th15	0.140626	5	Th	24	0.131577
	Cartpt15	0.269395	5	Cartpt	24	0.23854
	Calcr15	0	0	Calcr	24	0
	Pdyn15	0.0775916	2.5	Pdyn	24	0.0747285
	Crhr215	0	0	Crhr2	24	0
	Gcg15	0	0	Gcg	24	0
	Sst15	1.56798	35	Sst	24	0.943118
	Penk15	8.99157	90	Penk	24	2.30174
	Tac115	3.91228	60	Tac1	24	1.59174
