# Supplementary material for: A brainstem map for visceral sensations
Source: Nature. 2022 Aug 31;609(7926):320–6. doi: 10.1038/s41586-022-05139-5 (PMC9452305; doi:10.1038/s41586-022-05139-5)
Supplement: Supplementary file 13 — Source Data Extended Data Fig. 7 [file 41586_2022_5139_MOESM13_ESM.xlsx]

## Sheet: 7e
0 um	80 um	160 um	240 um	320 um
0.10444	-0.0440766	-0.763982	0.677204	-0.510882
0.10731	0.264328	-0.551946	0.777521	0.554807
0.108695	-0.289081	0.130782	0.143247	0.733285
0.0951463	0.382393	-0.00156403	0.332162	0.448757
0.106927	-0.249112	0.0847879	0.861552	0.594632
0.0960375	0.674453	0.0553635	0.846358	0.64619
0.105133	-0.379138	0.309393	0.87693	0.638124
0.103779	0.70794	0.31213	0.859458	0.764893
0.106161	0.895938	0.0865447	0.116078	-0.246933
0.0954084	0.559712	-0.0787256	0.991762	0.629027
0.0957657	0.953262	0.550189	0.932799	0.205729
0.092672	0.523212	0.658854	0.972935	0.513472
0.0857858	0.474252	0.625332	0.823488	0.421478
0.0734767	0.155445	0.689757	0.984431	-0.864548
0.0746229	-0.382089	0.686332	0.95515	-0.50068
0.0719075	-0.428924	0.765286	0.764776	0.0917075
0.0606124	-0.382164	0.633144	1.13737	0.530827
0.0641141	-0.407665	0.715733	1.03963	0.582521
0.0743973	-0.127262	0.693425	1.15058	1.02081
0.0581673	-0.00343633	0.638308	1.0833	0.895612
0.0651175	0.0259236	0.567673	0.990161	0.963101
0.0344635	0.0305755	0.637585	1.11096	0.90434
0.0583411	0.0599103	0.456639	1.15213	-0.149878
0.0349183	0.127243	0.365575	1.02936	-0.0404728
0.0336354	0.121483	0.63939	0.900347	0.460551
0.0379672	0.0547472	0.663613	0.947733	0.564341
0.00244769	-0.396426	0.28089	0.998292	0.727591
0.0244238	-0.00362736	0.68991	0.576818	0.846238
0.00248788	0.2223	0.714353	-0.235304	0.915027
0.00306189	0.121454	0.717076	0.893426	1.01758
-0.00354774	0.264438	0.719406	0.782516	0.894634
-0.00966992	-0.221198	0.676135	0.641466	0.967228
0.000803176	0.150455	0.54819	0.556485	0.966859
0.0068335	-0.0693807	0.568356	0.689479	0.565132
-0.0403259	-0.239696	0.391593	0.568279	0.773148
0.00246427	0.0967589	0.355712	0.548451	0.194811
-0.0196852	-0.0268848	0.283812	0.404918	-0.201073
-0.0548364	-0.00711637	0.495159	0.185384	0.181785
-0.0207187	0.0545361	0.32015	0.209391	0.280309
-0.0300656	0.0111253	0.37694	0.213655	-0.431242
-0.0785129	0.0358914	0.26893	0.148157	-0.0646096
-0.0705926	-0.0399292	0.263001	-0.227034	-0.487147
-0.011011	0.150694	-0.319746	-0.553642	-0.530881
-0.0627989	-0.275154	0.0540717	-0.62743	-0.691897
-0.0560651	0.0759831	-0.31265	-0.0174889	-0.0215964
-0.0432565	-0.0643405	0.12855	-0.102082	0.066244
-0.110825	-0.280171	-0.142241	-0.476812	-0.052941
-0.134953	0.0418325	-0.171926	-0.220047	0.0492081
-0.116828	0.177787	-0.512961	-0.560493	-0.0622886
-0.132985	0.0526222	-0.360146	-0.104856	-0.375042
-0.0960292	-0.0200861	-0.379651	0.0469112	0.124179
-0.156183	0.0413621	-0.461051	0.425524	-0.0721568
-0.0347975	0.0843794	-0.454507	0.509372	-0.387948
-0.169648	-0.117135	-0.721838	0.499951	0.117291
-0.194376	0.205599	-0.600245	0.830076	0.789247
-0.0710091	-0.108699	-0.542696	0.708718	0.756328
-0.121333	0.126553	-0.196415	0.652713	0.854839
-0.0537241	0.190708	-0.0674523	0.965947	0.70058
-0.166676	0.258352	-0.279662	0.678834	0.654422
-0.120846	0.236156	0.258767	0.973625	0.595149
-0.0538651	-0.0551713	0.218411	1.00893	0.745036
-0.150347	0.191822	0.191734	0.954727	0.691823
-0.181188	-0.189911	0.431364	1.00359	0.623387
-0.170031	0.2678	0.570702	1.05746	0.540021
-0.227607	0.131135	0.473432	0.98802	-0.0573181
-0.194908	0.241397	0.524414	1.06772	0.288928
-0.134868	-0.139198	0.650346	1.04354	0.169679
-0.0675732	0.0835901	0.678184	0.771252	-0.154726
-0.225262	0.341354	0.419859	0.917012	-0.12471
-0.122661	-0.189254	0.645254	0.941423	0.211821
-0.156156	-0.203734	0.606567	0.888849	0.272195
-0.244665	-0.0317672	0.59904	0.819603	-0.000112248
-0.101396	-0.226593	0.548243	0.716174	0.197806
-0.1639	-0.119733	0.554563	0.683509	-0.366048
-0.209581	-0.222412	0.460729	-0.44434	0.107644
-0.0830472	0.121185	-0.661434	0.34987	0.144376
-0.299605	-0.158319	0.0923115	0.538091	0.089918
-0.0770432	-0.0271803	0.198965	0.663925	-0.177796
-0.204176	0.306783	0.356455	0.674588	0.459305
-0.32299	-0.206228	0.377182	0.281219	0.431426
-0.0975423	0.0640121	0.499574	0.740159	0.458731
-0.286844	0.344506	0.350386	0.586352	0.356358
-0.270069	0.318148	0.399716	0.421181	0.317345
-0.0820805	0.00595891	0.522916	0.350514	0.260012
-0.210401	-0.169681	0.468192	0.472262	-0.203518
-0.105911	0.3536	0.587575	0.220565	0.601069
-0.271795	0.411079	0.380631	0.0990483	0.670289
-0.301207	0.336723	0.585639	0.371068	0.614833
-0.255737	-0.219401	0.623393	0.119328	-0.314156
-0.227273	0.0255899	0.429212	0.265157	0.273124
-0.144831	0.38756	-0.116052	-0.043236	0.146478
-0.313835	0.403079	0.700594	0.226837	0.115214
-0.22671	0.345264	0.479058	0.112333	0.315377
-0.309147	0.385564	0.503979	-0.0227503	0.795682
-0.304811	-0.22965	0.0677592	0.444964	0.787796
-0.287877	0.349121	-0.618736	0.553854	0.729821
-0.117135	0.390041	-0.574923	0.590149	0.139502
-0.161034	0.309395	0.0696865	0.406687	0.640914
-0.16366	-0.110113	0.0454149	0.275378	0.192525
-0.328141	0.111538	-0.00533263	0.471572	0.296905
-0.336611	-0.0630751	-0.0250572	0.705854	0.366103
-0.234069	0.335837	0.0202102	0.654379	0.421538
-0.338467	-0.27134	0.0721268	0.622133	-0.271618
-0.294851	0.257261	0.00812501	0.620598	0.51749
-0.23943	0.30997	-0.0169861	-0.0403864	0.408762
-0.118023	-0.00834686	0.0265696	0.00344111	0.300029
-0.105391	0.19112	-0.0289579	-0.0733595	0.515988
-0.0911276	-0.369168	0.0798917	-0.574834	0.421459
-0.301065	0.0714953	0.0192382	0.166418	0.401682
-0.124564	-0.0872146	-0.00193242	0.176457	-0.316804
-0.195834	0.148157	0.11194	0.0968344	0.209084
-0.233915	0.169215	-0.0368491	0.00667666	-0.101611
-0.203966	-0.380505	-0.0219309	-0.636193	0.238113
-0.247679	0.141502	0.0716854	-0.875824	-0.277042
-0.162334	-0.127868	0.00880527	-0.580517	-0.801351
-0.29264	-0.245586	-0.0199458	0.271279	0.250308
-0.297971	0.0312838	-0.087085	0.00710354	0.336026
-0.11568	-0.292726	-0.0366044	-0.242951	-0.259471
-0.136117	0.145898	-0.0765148	-0.159388	-0.709318
-0.257099	0.121472	-0.0278503	0.136192	-0.716615
-0.261869	0.00204515	-0.0513468	0.0194032	-0.588781
-0.219189	-0.0354365	0.106549	0.231925	-0.203547
-0.200637	-0.134385	-0.151665	0.0645466	-0.34229
-0.222707	0.0662799	0.0374889	0.0839441	-0.22627
-0.206187	-0.173014	0.13871	0.1098	0.275568
-0.125457	0.0862719	-0.0565146	0.405426	0.244761
-0.16297	0.0252751	0.0939142	0.343102	0.440612
-0.154557	-0.14455	-0.082656	0.808192	0.409585
-0.183097	0.108233	-0.0552026	-0.467275	0.643722
-0.0765543	-0.55839	-0.0147302	0.236146	0.71701
-0.0112441	-0.286537	0.138189	-0.325698	0.621742
0.113696	0.337595	0.0860649	0.733297	0.384783
0.148584	0.519287	0.0228263	0.765895	0.407957
0.23759	0.0288013	-0.141062	0.0674517	0.531468
0.256541	0.254455	0.150658	0.735181	-0.0187283
0.23794	0.671239	-0.18154	0.745994	-0.114853
0.219807	0.71739	0.0604518	0.650121	-0.100127
0.273316	0.628265	-0.0837116	0.744098	-0.084418
0.23503	0.744444	0.0356908	0.633341	0.186711
0.175568	0.311204	0.0959767	-0.120405	0.114735
0.353427	-0.450706	-0.112708	0.100231	0.18452
0.374989	0.670897	0.127073	0.0227245	0.379103
0.516615	0.775665	-0.164618	0.229069	0.48052
0.496278	0.891647	0.0695538	0.186728	0.519344
0.75278	0.809257	-0.0985617	0.0272838	0.299753
0.734801	0.876178	-0.174277	0.220204	0.43354
0.762868	0.707456	0.190025	-0.275434	0.531605
0.611781	0.857863	-0.0470355	-0.225251	0.573885
0.44201	0.439833	0.0293579	-0.212163	0.491062
0.215641	0.520425	-0.0280844	-0.0402335	0.387943
-0.0247673	0.500779	0.113327	-0.115565	0.604544
-1.00128	0.747152	-0.172998	-0.0391922	0.549218
-0.849019	0.639203	-0.0785369	-0.119204	0.176999
0.327151	0.450645	0.192281	-0.31929	0.60947
0.377014	0.186058	-0.181701	-0.340704	0.463269
0.392552	0.0545089	0.154701	-0.0904813	0.623628
0.0361094	0.0736305	0.157401	-0.0532954	-0.0658191
0.336946	0.245774	0.0566284	0.0571072	0.60699
0.399754	0.000553615	-0.0486101	0.309263	0.570159
0.424239	0.179297	-0.10867	0.291127	0.296789
0.225853	-0.230092	0.209798	0.0573801	0.623679
-0.189127	-0.128961	-0.110988	0.0377905	0.160667
0.281596	0.0644252	0.156471	-0.301182	-0.216358
0.288631	-0.425116	-0.160936	-0.372937	0.514982
-0.0239354	0.244407	0.127258	-0.148542	0.477499
0.0870496	-0.342274	-0.0528794	-0.341968	0.157934
0.0826808	0.236621	0.0779051	-0.136127	0.41936
-0.118601	0.156292	-0.0292909	-0.370015	0.491494
-0.501768	0.139559	0.18751	-0.492892	0.164451
-0.0578979	-0.0521702	-0.0402933	0.298542	0.209234
-0.0782451	-0.00841197	-0.162454	0.242791	-0.48746
-0.486819	0.221946	-0.220335	0.437476	0.0162637
-0.2419	0.219168	0.142536	0.420027	0.286114
-0.0810339	0.179666	-0.00624748	0.51658	0.18641
0.060959	-0.144119	0.169414	0.227901	0.312299
0.134107	-0.0910625	-0.0984663	0.418401	-0.411481
0.102642	0.26998	0.153505	0.112515	0.199683
0.193548	0.00723981	-0.11459	0.518248	-0.196578
0.135768	0.237672	0.190674	0.605738	-0.0188213
0.214357	-0.12358	0.126021	0.502937	-0.385085
0.185295	-0.195567	-0.061418	0.202996	-0.253243
0.203938	-0.0525815	-0.206418	-0.00342148	0.0307205
0.16816	0.0561124	-0.233408	0.716233	0.0790648
0.154211	0.154168	0.0632137	0.296879	-0.412009
0.0836789	0.0863707	-0.15039	0.354271	-0.0926483
0.0315455	-0.096034	-0.00609357	0.687726	0.306341
-0.1024	0.120298	-0.235822	0.554855	-0.0260169
0.0818667	0.121565	-0.153891	0.682057	0.431482
0.0493151	-0.0939492	0.193318	0.676341	0.384892
0.120194	-0.410428	0.14946	0.63802	0.303216
-0.209526	-0.38125	-0.240296	0.697735	0.395957
0.103855	-0.0219204	0.0506011	0.43095	0.456396
0.0477827	-0.282788	0.0781364	0.552346	0.461441
-0.0041983	-0.273363	-0.0642796	0.546638	0.265625
0.0462881	-0.0409409	-0.214452	0.552277	0.382359
0.0470231	-0.211007	-0.252655	0.249565	0.293407
-0.0185956	-0.171784	0.134905	0.213504	-0.353979
-0.288994	-0.04848	-0.123196	0.343553	0.0192995
0.0677432	-0.176885	-0.0345447	0.247774	0.181181
-0.0768255	0.119739	-0.301726	0.166718	0.311653
-0.0363755	0.260662	0.105083	0.430996	0.257881
-0.0936896	0.287277	-0.0537197	0.315437	0.234099
-0.0537606	0.279387	-0.227248	0.463695	0.535905
-0.0266335	0.220714	0.139157	0.258369	0.396135
-0.133023	0.0682941	0.188448	0.109166	0.675561
-0.309358	-0.289656	-0.169644	-0.510058	0.644317
-0.0558153	-0.00896749	-0.121882	0.324526	0.728314
-0.239648	-0.011068	-0.298606	-0.372494	0.771723
-0.197899	-0.179432	-0.250311	-0.71939	0.263915
-0.0938878	-0.281547	-0.211071	0.213769	0.136993
-0.269133	0.166394	-0.263935	-0.219476	0.521068
-0.276946	-0.047318	-0.0731055	0.343836	0.643159
-0.269872	0.319975	-0.193292	-0.0928218	0.383086
-0.290193	0.116747	-0.310936	0.211373	0.460859
-0.0490341	0.431364	-0.0537096	0.20877	0.138064
-0.238891	0.325708	-0.0342631	0.384247	0.165244
0.0196664	0.45639	0.151875	0.252819	0.273665
-0.0141717	0.490576	0.16682	0.456615	0.0326067
-0.149045	0.457269	-0.137138	0.331369	0.180458
0.0228726	0.544957	-0.286292	0.441286	0.246685
0.0111339	-0.129355	0.0629917	0.464691	-0.0126001
0.204997	-0.122217	-0.115292	0.454049	-0.154552
0.0496386	-0.0105775	-0.0867003	0.539205	-0.636078
0.202268	0.50151	-0.0649647	0.106181	-0.383144
-0.0882282	0.341721	-0.0134801	0.516793	-0.133409
0.257836	0.293556	0.165288	-0.122269	-0.62749
0.126615	0.304856	-0.181158	0.102557	-0.211225
0.158282	0.33886	-0.0206703	0.432545	-0.0222176
0.202156	0.490445	-0.314934	0.211478	-0.596855
0.194581	0.165749	-0.0175204	0.367399	0.452826
0.11921	0.214583	-0.254431	-0.135131	0.186963
0.0353777	0.182769	-0.30728	0.602746	0.650024
-0.176298	0.22477	0.0387244	-0.305744	0.733942
-0.320175	0.327888	-0.103337	0.00359595	0.910958
-0.419356	0.292726	-0.0474581	0.542809	0.975257
-0.189953	0.28903	-0.0763475	0.0432832	0.951988
-0.255503	0.204054	-0.310538	0.605849	0.012001
-0.0485086	-0.0839493	-0.272507	0.376649	1.02904
0.0145256	0.357572	-0.0121021	0.43365	0.672512
0.0363631	0.383542	0.168757	0.56691	1.0674
0.0990203	-0.0864249	0.0833638	0.0277351	0.969105
0.174628	0.145712	0.143702	-0.314668	0.999256
1.08721	0.105312	-0.121052	0.485958	1.09712
1.20422	0.226811	-0.00750771	0.364862	0.998636
0.891727	0.171521	0.0126887	-0.0482606	1.07175
1.11963	0.173535	0.0743637	0.0507474	-0.245994
1.16238	-0.111519	-0.0597389	-0.351537	1.09882
0.623471	0.112615	-0.0300618	-0.176852	1.15411
0.548503	-0.0526261	-0.120422	-0.104795	1.25884
0.167473	0.043763	-0.1378	0.270934	1.06787
0.703728	-0.120264	0.0368546	-0.284136	0.31127
0.0662174	0.0568588	0.0554086	0.387538	1.21158
-0.758854	-0.149549	-0.203121	0.132516	1.17327
0.537454	-0.0477667	-0.17124	0.188273	1.30626
0.98313	0.280265	-0.0129653	0.241303	1.13064
0.628003	-0.13912	0.0397805	0.362247	0.632823
0.887803	0.553231	0.0201329	0.137172	0.882399
1.18397	0.393527	-0.00246665	-0.322458	0.541732
0.108357	0.568736	-0.293744	-0.00630331	1.29568
0.104211	0.518177	0.0811464	0.308696	1.11922
0.0851	0.719695	-0.170866	-0.0970874	0.663696
0.156631	0.769618	-0.0387932	-0.0271711	0.754096
0.150852	0.791832	0.0497429	-0.01326	0.347615
0.125909	0.899614	0.00645397	0.0853782	-0.835
0.0161776	0.959035	-0.148725	-0.178186	1.10181
0.108375	0.92674	0.085662	-0.0796621	0.247601
0.105075	0.893035	-0.238736	0.226279	0.679099
-0.0332899	0.646121	0.0553884	0.111781	-0.115972
-0.06088	0.821205	-0.1486	0.00679744	0.997965
0.0774975	0.731186	-0.00406921	0.0313295	1.03328
-0.0285026	0.73511	0.0349555	-0.203193	1.05515
-0.219465	0.55146	-0.135237	0.231504	0.199937
-0.231373	0.388679	-0.03524	0.0862432	0.523479
-0.187207	0.508368	-0.225266	-0.157745	-0.721916
-0.217084	0.18531	-0.0697245	0.366359	0.41035
-0.202439	0.267027	0.00255725	0.27354	0.0122055
-0.338827	0.22755	0.0931319	0.0172049	-0.333694
-0.187325	0.220931	0.0482337	0.246906	0.849728
-0.402032	-0.269936	-0.109598	0.113572	0.20485
-0.306692	0.000363797	-0.00836184	0.4379	0.366942
-0.36254	-0.00262204	0.0718133	0.440696	0.627269
-0.418617	-0.0555213	-0.0642613	0.392104	0.489113
-0.293446	-0.377653	0.0365828	0.546809	0.465123
-0.258275	0.449665	0.0984949	0.35505	0.032716
-0.239605	0.548963	0.0811901	0.632673	0.206467
-0.249438	0.490458	-0.1363	1.00908	0.263069
-0.307498	0.50891	0.0872956	0.788322	0.440205
-0.324723	0.577041	-0.122305	0.399656	-0.348239
-0.277862	0.572911	-0.0951734	0.551015	0.223153
-0.0191512	0.548323	0.0161055	0.869511	0.0737087
0.218841	0.558484	-0.062244	0.869678	-0.0415968
0.234837	0.527758	0.0545175	0.670083	-0.709852
0.104154	0.43301	0.0744208	0.991022	0.027655
0.297004	0.463672	0.0192539	0.827066	-0.365994
0.323491	0.325931	0.00798147	-0.212952	-0.305724
0.248235	0.156938	0.0616362	0.883486	-0.163116
-0.0664089	0.047641	-0.00485496	0.981779	0.413876
0.386291	0.0386465	-0.14358	0.485331	1.09524
0.55759	-0.0398165	0.0325305	0.811266	1.36694
0.773859	-0.154741	-0.0211637	-0.188446	1.10215
0.84467	-0.236597	-0.209797	0.65495	0.279098
0.52831	-0.291662	-0.152547	0.333446	0.336224
0.118075	-0.537916	0.0655033	-0.419285	0.369788
0.301162	-0.60062	0.0793245	0.430935	0.433429
-0.361931	-0.552167	0.626828	0.149749	0.272868
-0.500232	-0.615286	0.535552	0.270501	0.523776
0.109789	-0.59663	0.697265	0.498425	0.293162
-0.0542371	-0.574381	0.724222	0.68512	0.190114
0.586221	-0.589847	0.758153	-0.0661872	0.380684
0.699411	0.0871986	0.812469	0.199534	0.414624
0.591479	0.2349	0.880483	0.805296	0.248664
0.745115	0.350927	0.715894	0.632515	0.454546
1.23923	0.479273	0.323858	0.475207	0.331069
1.22178	0.551361	0.887617	0.741487	0.0475422
1.03609	0.510886	0.831083	0.797328	0.408383
0.910672	0.488705	0.759692	0.82244	0.691012
0.843564	0.00394649	0.0259018	0.898546	0.695104
-1.41063	-0.121068	0.667897	0.856384	0.612904
-0.462081	0.0123187	0.0803873	0.319851	0.774675
0.101542	-0.0512213	0.265842	0.174057	0.341463
0.0298184	0.00534862	0.331303	0.623432	0.441363
0.185824	-0.127702	0.530306	0.66021	0.773372
-0.0336182	0.0364094	0.259303	-0.132999	-0.0394964
-0.129576	-0.103068	0.355309	0.686018	0.778288
-0.00260345	0.0501313	0.34694	0.619576	0.420985
0.0369863	0.0768143	0.0933469	0.491446	0.701737
-0.137154	0.0975774	-0.0587112	0.0998835	0.313842
0.261363	0.102482	0.251719	0.580662	0.855953
0.0955387	0.1086	0.0815326	-0.484314	0.592258
-0.219927	0.101674	0.0900064	-0.0683459	0.848542
0.27537	0.0795129	-0.0166628	-0.0380773	0.0128253
0.215175	0.0460801	0.13502	-0.308435	0.25332
0.214276	0.0486493	-0.167772	-0.565284	0.775241
0.187982	-0.0200037	-0.418699	-0.177775	0.98419
-0.106632	0.000480887	-0.0313081	-0.163723	0.556334
-0.226482	-0.103466	-0.256346	-0.441206	0.712368
-0.453225	-0.094565	-0.0674581	0.244208	0.886308
-0.0162217	-0.0219623	-0.188878	0.30907	0.846174
-0.0790143	0.0561007	-0.220034	-0.620044	0.96733
-0.0662869	0.0116537	-0.63307	-0.00648584	1.02346
-0.0476416	0.0577642	0.235014	0.268643	0.781217
-0.0716992	0.0442485	-0.0417852	0.140969	0.359817
-0.0306872	-0.0392473	0.264405	0.0540443	0.520318
0.110752	0.0108369	0.526816	0.389389	0.10058
0.154912	-0.125953	0.380013	0.18868	0.937351
-0.0414068	-0.145204	0.589621	0.148491	0.892622
-0.0105826	-0.161935	0.534977	0.431653	0.500308
-0.0402192	-0.186208	0.351572	0.515968	0.400989
0.198947	-0.103416	0.315228	0.449309	1.03681
0.00783292	-0.0933543	-0.0201991	0.547993	1.0196
0.224329	-0.0579163	-0.0327476	0.412497	0.947143
-0.0485636	-0.0630542	0.0202272	0.535773	0.322959
-0.0731341	-0.130109	-0.00141632	0.320941	0.521451
0.249597	-0.191219	0.0199148	-0.0105424	1.03103
0.0120192	-0.412419	0.00564812	0.663059	0.0124512
0.274786	-0.224251	0.0153767	0.696769	0.89398
0.281991	-0.310955	0.107558	0.662964	0.812986
0.287408	-0.556572	0.0240792	0.120896	0.950369
0.176052	-0.513194	0.0766244	0.582299	1.05467
-0.110688	0.129398	0.0501765	0.795854	1.01183
0.231752	-0.111629	0.0300803	0.785869	0.846342
0.297015	-0.61226	0.187319	0.720847	0.144683
0.152777	0.1043	0.180552	0.574619	0.279404
0.259769	-0.568275	0.214391	0.497088	0.99797
0.11049	-0.614032	0.210832	0.751987	0.842094
0.264047	-0.586083	0.045258	0.603409	0.882031
0.0768591	-0.0102581	0.0945472	0.396736	1.0161
0.20002	0.237508	0.208099	0.86023	0.1458
0.176822	0.130286	0.122608	0.817368	1.0184
0.137939	-0.705198	0.190064	0.697611	0.711464
0.0303497	-0.065568	0.218802	0.516934	0.97539
-0.00583605	0.0413021	0.111105	0.748201	-0.174742
-0.0583248	0.209249	0.0855103	0.847095	1.038
-0.160995	0.388015	0.1827	0.843499	0.216562
-0.369288	0.0579171	0.133578	0.502473	0.831338
-0.0571724	0.360425	0.148405	0.756536	0.654548
-0.0469012	-0.577447	0.117051	0.772761	-0.124299
-0.0842368	0.122292	0.114882	0.704575	0.260398
-0.325228	-0.581127	0.161237	0.639296	0.435828
-0.0171037	0.190793	0.10093	0.74269	0.809565
-0.319638	0.329728	0.0743247	0.532414	0.86778
-0.0478803	0.257616	0.0250421	0.460539	0.896308
0.170808	-0.414891	0.0570063	0.659002	0.705769
0.248389	0.32596	0.0347348	0.618359	-0.459358
0.155819	-0.0758707	0.00973257	0.490186	0.644378
0.174052	0.385634	-0.00204844	0.307898	0.926361
0.255577	0.209724	-0.179426	0.50906	0.579756
0.266398	0.315765	-0.186558	0.468547	0.895132
0.143054	0.118738	-0.146052	0.153503	0.782054
0.0940797	0.0655061	-0.167478	0.217335	0.337525
0.105127	0.0757065	-0.196202	0.551746	0.911555
0.218995	0.243191	-0.179555	0.462545	0.688456
0.236016	0.194245	-0.165318	0.717294	-0.00815171
-0.055411	0.376236	-0.149585	0.82682	0.853081
0.040037	0.198766	-0.150361	0.806753	0.0808883
0.0620058	0.378576	-0.136021	0.824483	0.961989
0.197598	-0.358636	0.456427	0.597571	0.160925
0.00488152	-0.402181	0.60619	0.804612	0.890677
-0.0336467	-0.418896	0.645083	0.68951	0.467906
-0.00431465	-0.378244	0.790129	0.581955	0.318514
-0.0665149	-0.421182	0.556087	-0.1451	0.529413
0.0478384	-0.422766	0.341565	0.307725	0.846418
0.0782293	-0.404436	0.866384	-0.163744	0.905694
-0.238645	-0.437324	0.71694	-0.160113	0.603026
-0.116024	-0.428549	0.874406	-0.00445608	0.7523
-0.217879	-0.385812	0.815889	-0.146358	0.134642
-0.316135	-0.389033	0.437828	-0.200401	0.762924
-0.337321	-0.400794	0.201133	0.214817	0.286883
-0.279517	-0.352754	0.32167	0.081514	0.499636
-0.406817	-0.334033	-0.107904	0.282245	0.575733
-0.315813	-0.328582	0.492715	-0.335263	0.278324
-0.369505	-0.33965	0.573805	0.299429	0.710929
-0.192985	-0.265473	0.343395	0.335392	0.0574161
0.133025	-0.383891	0.608899	-0.252072	0.360522
0.279721	-0.343166	0.447551	0.21528	0.624312
0.231937	-0.37789	0.136412	0.322934	0.694925
0.33282	-0.311949	0.320751	-0.390717	0.667829
0.211166	-0.272973	0.225519	0.458263	0.218682
0.324341	-0.313903	0.0525794	-0.549101	0.42444
0.124179	-0.289606	-0.253223	0.43257	0.617076
0.197504	-0.280895	-0.0149796	0.192286	0.537514
-0.113115	-0.312252	0.0125255	0.407308	0.638079
-0.166722	-0.291341	0.0102159	-0.374991	0.66517
0.295232	-0.249559	0.0199736	-0.209769	0.171972
-0.418088	-0.322287	0.0183219	0.409124	-0.277766
0.321646	-0.263443	0.0223309	0.503195	-0.197062
-0.480223	-0.304631	0.0186122	-0.581899	0.373261
-0.590152	-0.292346	0.0240699	0.0345843	0.130278
-0.165124	-0.263392	0.00493199	0.473758	-0.0212465
-0.425364	-0.223444	0.000587519	0.564898	0.0448441
-0.236707	-0.290927	0.0356364	-0.0324576	-0.330706
1.03331	-0.285054	0.0101628	0.591755	0.250296
1.04379	-0.274946	0.0131577	0.193095	-0.810524
-0.0449732	-0.146537	-0.0244997	0.589313	-0.0447028
0.309548	-0.209654	-0.0438027	0.395433	-0.502781
0.57798	-0.177768	0.0429505	0.348465	-0.127213
0.481249	-0.245084	0.0396851	0.558255	0.14496
0.682898	-0.0849143	-0.0393335	0.687061	-0.585384
-0.369129	-0.101617	-0.0654086	0.621786	-0.435921
0.503203	-0.125678	-0.0589665	0.668723	0.220946
0.0242254	-0.125139	-0.065523	0.289198	0.0876216
0.00488847	-0.0820576	-0.0621633	0.565521	0.0472341
-0.0823269	-0.0847765	-0.0700785	0.702617	-0.263703
-0.18566	-0.130145	-0.0640345	0.45054	-0.271572
-0.189914	-0.0624667	-0.0347703	0.71009	-0.244778
-0.19184	-0.112065	-0.0743616	0.534799	-0.324649
-0.179123	-0.0222918	-0.0654099	0.746227	-0.295004
-0.208597	-0.0757175	-0.0620843	0.177306	-0.515168
-0.155873	-0.0697979	-0.0818722	0.448082	-0.147141
-0.231845	-0.0483658	0.0306514	0.647166	-0.163626
-0.0188812	-0.10039	0.0266135	0.746336	0.275233
-0.011212	0.0165116	-0.0800565	0.0811493	-0.0733594
-0.0586846	0.0296016	-0.0620266	0.535	0.573599
-0.0166321	0.0243857	-0.0827196	0.70378	0.149229
-0.000309798	0.0382514	-0.0867598	0.781042	0.367073
	-0.0208512	-0.0322522	0.65359	0.975876
	-0.0357147	-0.00411856	0.52147	0.257448
	0.00474347	-0.0199888	0.69817	0.793988
	0.0604806	-0.00401131	0.579164	0.65154
	0.0588358	0.0446741	0.382923	0.876722
	0.0860987	0.0346456	0.778886	0.441646
	0.00693918	0.0455258	0.0864906	0.817325
	0.0944352	-0.0339373	0.666461	0.401171
	0.115861	0.0283003	0.541247	0.580097
	0.14358	0.0542116	0.722113	0.261282
	0.165389	0.041192	0.388759	0.261541
	0.0583782	-0.00231098	-0.0809576	0.0422151
	0.0624847	0.0175404	0.0675644	0.313425
	0.138406	0.0615887	0.682643	0.163654
	0.0898456	-0.112835	0.746998	0.143063
	0.0981974	-0.0683575	0.770571	0.177359
	0.251643	-0.0517717	0.728095	-0.274379
	0.222815	-0.146909	0.239719	0.0279472
	0.134033	-0.0761386	0.090929	0.298832
	0.248189	-0.0395777	0.441756	0.0490948
	0.274399	-0.0422201	0.61482	0.2035
	0.281556	-0.073382	0.211999	0.221543
	0.160107	0.0752603	0.738204	-0.133742
	0.179503	0.0569165	0.559635	-0.653251
	0.276181	0.063206	0.38366	-0.0903677
	0.320023	0.0827334	0.718925	0.0921982
	0.33949	0.0679477	0.278851	0.267409
	0.300547	0.0509754	0.545	0.288794
	0.275763	0.0781041	-0.21249	0.1211
	0.3482	0.0672892	0.212067	0.171093
	0.206142	0.0756748	0.0742108	0.283419
	0.316998	0.144434	0.367765	0.305578
	0.333494	-0.0114689	-0.0550557	0.294571
	0.395454	-0.0125033	0.444829	0.234388
	0.355353	0.0330982	0.628306	0.32332
	0.371371	-0.033955	0.661182	0.211396
	0.235635	0.00280035	0.239179	0.263477
	0.383725	-0.017637	0.336819	0.184007
	0.35745	0.0103385	-0.519321	0.301967
	0.376114	-0.0339367	0.00914853	0.164819
	0.395206	0.051044	0.374841	0.281023
	0.408562	0.165813	-0.404317	0.312926
	0.419257	0.108147	-0.269895	0.126049
	0.445681	-0.0652054	-0.0829495	0.0680712
	0.272553	-0.0507902	0.428255	0.319257
	0.43032	-0.0857664	-0.305941	0.267209
	0.40988	0.0024233	-0.271655	0.30676
	0.280386	-0.0611457	-0.444064	0.279963
	0.434975	0.0813622	-0.0186681	0.126043
	0.262746	-0.0706618	0.367885	0.286686
	0.431583	0.1081	0.445114	0.21487
	0.439369	-0.117124	-0.392205	0.288533
	0.369817	-0.0957916	0.528951	0.273534
	0.434545	-0.128363	-0.105399	0.288506
	0.425739	-0.00319082	0.433389	0.131892
	0.319369	0.100277	0.2547	0.294139
	0.456014	-0.0180167	0.314659	0.240503
	0.432885	-0.1717	0.517344	0.28197
	0.416213	-0.142635	0.153198	0.291748
	0.456417	-0.0666883	-0.391559	0.241109
	0.479382	-0.0447066	0.459357	-0.00802694
	0.354623	0.167556	0.214541	0.130316
	0.405082	0.0856952	-0.331278	0.205568
	0.442552	-0.149035	-0.0527052	0.0433863
	0.472867	-0.173968	0.310442	0.127296
	0.356206	-0.00361429	0.0728755	-0.0344594
	0.461336	0.135905	0.218721	0.096233
	0.449658	0.112444	0.214614	0.155304
	0.387091	0.0495616	0.201641	0.181472
	0.459153	-0.0313973	0.378715	0.173982
	0.459236	0.0631466	0.325499	0.0489857
	0.437018	0.0992652	0.368652	0.207807
	0.34625	-0.0421289	-0.0037991	-0.0441435
	0.424337	0.120387	0.439953	0.00240915
	0.440497	0.111808	0.298435	0.00903417
	0.399948	0.122616	0.44518	-0.0724461
	0.449453	-0.189215	0.0804462	0.0272253
	0.430709	-0.0949854	0.539668	-0.0462268
	0.315896	-0.0326092	0.455729	-0.255403
	0.39912	0.0641169	0.565953	-0.123558
	0.434491	-0.0233483	0.079825	-0.0350268
	0.440598	0.0360409	0.639754	-0.0136337
	0.435551	-0.0900199	0.32015	-0.0859298
	0.437367	-0.0542233	0.618438	-0.21994
	0.414162	0.0535693	0.315227	-0.213518
	0.413135	-0.148937	0.567268	-0.0843813
	0.38485	-0.123075	0.464767	-0.107735
	0.472115	-0.009513	0.308389	-0.0590218
	0.480856	-0.0780278	0.0944763	-0.177865
	0.510382	-0.104659	-0.160469	-0.128241
	0.45474	-0.138726	0.298438	-0.138001
	0.429326	-0.0147101	0.219746	-0.333312
	0.554667	-0.0641657	0.168036	-0.19231
	0.518239	-0.0254505	0.165402	-0.25079
	0.458554	-0.148053	-0.170957	-0.0975476
	0.49456	-0.0679753	-0.0908805	-0.207877
	0.206738	-0.0434985	-0.0936051	-0.143871
	0.0773691	-0.0157731	-0.0799322	-0.164758
	0.144775	-0.0884308	0.0325184	-0.194691
	0.0665032	-0.0775387	-0.0443145	-0.247187
	0.0394973	0.0222608	-0.0200522	-0.149966
	-0.155999	0.0105256	0.219307	-0.169466
	-0.304525	0.0732112	0.230686	-0.132164
	-0.294504	-0.0943886	0.223106	-0.116197
	-0.201731	0.10373	0.234694	-0.138641
	-0.254812	0.0812081	0.328035	-0.117094
	0.029959	-0.0649105	0.317262	-0.137035
	0.0638967	0.141596	0.38649	-0.152948
	0.146539	0.193155	0.355991	-0.140955
	0.229412	0.132859	0.34916	-0.0736842
	0.350002	0.0836757	0.208953	-0.167347
	0.432713	0.0666077	0.293331	-0.12434
	0.484255	0.108899	0.050196	-0.125006
	0.481107	-0.111007	0.14681	-0.190735
	0.472419	-0.0633675	0.196082	-0.171684
	0.303839	0.11197	0.110657	-0.182126
	0.35148	0.0708774	0.113161	-0.101735
	0.160593	0.155974	-0.0085289	0.0448619
	0.372411	0.179943	0.139331	-0.22323
	0.0707945	0.151221	0.107243	0.119447
	0.0137778	0.13072	-0.0060074	0.10803
	-0.223758	0.08628	-0.116592	-0.169921
	-0.187755	0.223247	-0.243874	-0.252062
	0.0755959	0.163261	-0.129208	-0.204736
	0.114085	0.251214	-0.117537	-0.191286
	-0.0925988	0.322044	-0.3941	-0.032144
	-0.540274	0.416258	-0.2459	-0.0875
	-0.384793	-0.202695	-0.225264	-0.0318524
	0.0303543	0.571869	-0.140579	0.277039
	0.0391839	0.413967	0.718393	0.311972
	0.0561052	0.602774	0.723544	0.182577
	0.0470346	0.630266	0.721569	-0.0336451
	0.0227286	0.66029	0.76309	0.13746
	0.0609323	0.362389	0.785921	0.213833
	0.0605062	0.521058	0.825574	0.231309
	0.0365002	0.650805	0.857098	0.0491049
	0.0541521	0.422037	0.858531	0.0695499
	-0.0417652	0.521978	0.869509	0.291061
	0.0509273	0.677935	0.754576	0.249604
	-0.0196804	0.438438	0.911716	0.235537
	-0.125363	0.73876	0.872834	0.0432174
	-0.068799	0.765859	0.707853	0.148723
	-0.141342	0.778745	0.928731	-0.0347082
	-0.103553	0.723414	0.885013	-0.027911
	-0.0779895	0.586239	0.75529	0.0841231
	-0.233706	0.701135	0.897589	0.0747338
	-0.21329	0.745655	0.825018	-0.0121024
	-0.164369	0.53747	0.753362	-0.0402326
	-0.172282	0.583242	0.90146	0.137975
	-0.157938	0.672608	0.923369	0.117871
	-0.136892	0.690331	0.925149	0.103799
	-0.15753	0.454477	0.948909	-0.0355737
	-0.158773	0.233817	0.964151	0.14272
	-0.166821	0.161978	0.93745	-0.0606102
	-0.0729941	0.507208	0.823803	0.10861
	-0.048874	0.517412	0.96159	0.163343
	-0.0452059	0.452862	0.965276	-0.0321335
	0.121521	0.387845	0.921223	0.0136328
	0.0856554	0.486614	0.52371	0.0456746
	0.156308	0.54944	0.908859	0.19807
	0.152376	0.228834	0.326562	0.23654
	0.141208	0.603108	0.722143	0.0334545
	0.11749	0.483791	0.789745	0.283657
	0.0896676	0.396672	0.988675	0.208666
	0.0552536	0.677843	0.986407	-0.287062
	0.230784	0.662643	0.72789	-0.260687
	0.235403	0.236866	0.794391	0.217443
	0.238199	0.680545	0.607134	0.301074
	0.231404	0.467757	0.81812	0.0933185
	0.233641	0.688535	0.967563	0.150215
	0.235084	0.38039	0.0880416	0.331713
	0.214852	0.669443	0.685191	0.0586328
	0.211203	0.547404	0.930292	0.327034
	0.254106	0.345765	0.587977	0.226093
	0.246301	0.252147	0.728375	0.380865
	0.243349	0.421999	0.386279	0.076313
	0.243183	0.487385	0.49995	0.295165
	0.250604	0.473181	0.570427	0.353914
	0.225685	0.10007	0.633681	-0.0862226
	0.259547	0.0142879	0.39652	-0.118504
	0.240544	0.251659	0.449564	0.144053
	0.254811	0.270831	0.2021	0.450717
	0.237952	0.202302	0.385046	0.458379
	0.266521	0.0592063	0.256743	0.194104
	0.235092	-0.187632	0.409726	0.301643
	0.265735	0.0956001	0.305575	0.386781
	0.263069	-0.00597161	0.344577	0.156306
	0.257524	-0.0910607	0.402447	0.401377
	0.251669	-0.484756	0.332313	0.247197
	0.224676	0.0391354	0.0990321	0.319831
	0.247172	-0.298571	0.128721	0.385925
	0.25179	-0.165145	0.150745	0.167147
	0.235473	-0.240278	0.301395	0.465649
	0.210087	-0.421877	0.209092	0.471605
	0.221851	-0.545975	0.307811	-0.0153073
	0.221147	-0.247384	-0.143848	0.383622
	0.237617	-0.416608	-0.298089	0.212032
	0.231036	-0.324316	-0.283228	0.309712
	0.243451	-0.410662	-0.470391	0.043705
	0.240393	-0.38207	-0.323727	0.413112
	0.258272	-0.390374	-0.0657545	0.338028
	0.235767	-0.30613	-0.483099	0.441056
	0.255764	-0.296211	-0.527516	0.382725
	0.238298	-0.269409	-0.253995	0.0411337
	0.240143	-0.168578	-0.465781	0.413625
	0.24139	-0.223385	-0.58382	0.44997
	0.234202	-0.172073	-0.387664	0.343157
	0.212395	-0.139944	-0.570612	-0.152388
	0.223641	-0.131432	-0.595638	0.314367
	0.212251	-0.0916709	-0.586828	-0.00131315
	0.205821	0.049985	-0.67036	0.295856
	0.186337	-0.0528436	-0.700812	0.165628
	0.177495	0.117168	-0.667485	0.253502
	0.16205	0.0232085	-0.534085	0.336731
	0.17374	0.015563	-0.173255	-0.0635863
	0.196582	-0.0211377	0.22099	0.267214
	0.179065	0.189211	0.329309	-0.100273
	0.139072	0.179528	0.212126	0.312449
	0.172851	0.186027	0.196092	0.187015
	0.177646	0.123843	0.187939	-0.121637
	0.175845	0.234373	0.255099	0.0584768
	0.122659	0.254732	0.55976	0.123394
	0.0830247	0.185796	0.495666	-0.0396792
	0.132943	0.342494	0.554379	0.258606
	0.0959717	0.266108	0.368555	0.00477522
	0.13954	0.283387	0.388516	0.0804351
	0.10755	0.3633	0.283224	-0.0515817
	0.127098	0.458218	0.803315	-0.503044
	0.136935	0.413609	0.900823	-0.170844
	0.128728	0.48374	0.650456	-0.0790133
	-0.123381	0.480639	0.947074	-0.0871519
	0.0763633	0.480259	0.880057	-0.495354
	0.107573	0.422393	0.523544	-0.555747
	-0.00421654	0.396565	0.969043	-0.0924258
	0.0321592	0.47752	0.895757	-0.240027
	0.00703708	0.525246	0.548879	-0.185344
	0.101647	0.527857	0.95154	0.377272
	0.103592	0.49893	0.771079	-0.26817
	-0.101965	0.471151	0.919792	0.126951
	0.0637537	0.527433	0.834271	0.315754
	-0.0222486	0.544303	0.894228	0.191946
	0.0909381	0.560428	0.787331	0.235322
	0.0596773	0.553196	0.719531	0.186847
	0.0966819	0.50363	0.683011	0.112481
	0.0756758	0.596776	0.72608	-0.31663
	-8.4464e-05	0.611434	0.635662	-0.335163
	0.0641512	0.58258	0.807402	0.297484
	0.0661682	0.62424	0.773131	0.293586
	0.0659114	0.614943	0.725099	-0.360375
	0.0320593	0.654581	0.689514	-0.387213
	0.0357688	0.666226	-0.0551601	-0.39415
	0.0438026	0.690682	0.0154147	0.351111
	-0.0430773	0.695905	0.0699118	-0.479188
	0.0466384	0.636467	-0.0533951	-0.268183
	-0.0180601	0.675104	-0.0854595	0.346372
	0.0138415	0.656302	-0.106108	0.411089
	0.0338252	0.694099	-0.0833122	0.324574
	0.0459584	0.634243	-0.105959	-0.382778
	0.0405838	0.584295	-0.0929391	-0.291525
	-0.106333	0.575977	0.138035	-0.564442
	-0.0472351	0.619864	0.12643	0.1058
	0.0183983	0.630676	0.181842	0.280642
	0.0246849	0.580631	0.174841	0.264547
	-0.0206214	0.58913	0.169758	0.680467
	-0.0929504	0.536716	0.205475	-0.37936
	-0.106114	0.50822	0.146388	0.664282
	-0.00474765	0.637635	0.167595	0.226985
	-0.0208391	0.599165	0.200635	0.77644
	-0.103497	0.503909	0.175559	0.750713
	-0.0242962	0.471462	0.137124	0.0971376
	-0.191198	0.592776	0.117123	0.377484
	-0.0603757	0.548063	0.221985	0.632767
	-0.224236	0.55206	0.0824253	0.844033
	-0.1389	0.527952	0.0108069	0.546811
	-0.125839	0.465427	0.191618	0.0869815
	-0.152795	0.4585	0.231245	0.822892
	-0.0405905	0.200791	0.0235046	0.719537
	-0.089985	0.126787	0.271313	0.625588
	-0.170504	-0.313007	-0.106917	0.690082
	-0.229649	-0.663937	0.234828	0.66141
	-0.248067	-0.599594	-0.245026	0.403754
	-0.155165	-0.203083	-0.233263	0.539221
	-0.185646	-0.175644	0.104872	-0.0552135
	-0.120329	-0.141358	-0.115804	0.87745
	-0.197362	-0.18372	0.22951	0.800052
	-0.168835	-0.239524	0.186519	0.306653
	-0.153751	-0.111192	0.104557	0.532844
	-0.236416	-0.303641	0.157632	0.168417
	-0.192941	-0.0768822	0.337242	0.911461
	-0.192877	-0.311935	-0.27163	0.669507
	-0.251481	-0.0125368	0.0761493	-0.373142
	-0.213071	-0.0645246	0.268141	0.590937
	-0.166606	-0.0763853	0.214797	0.810365
	-0.207428	-0.294071	0.299079	0.889043
	-0.233686	-0.137735	-0.207791	0.769448
	-0.203534	0.0314713	-0.254684	0.910255
	-0.242693	0.0329828	-0.157145	0.818515
	-0.194265	0.0846735	0.0307396	0.622532
	-0.231826	0.0118189	-0.24627	0.843943
	-0.2471	0.0546858	0.31158	0.713782
	-0.24803	-0.151242	0.137326	0.776659
	-0.256689	-0.131041	-0.0917841	0.299048
	-0.197986	-0.324554	-0.146193	0.122245
	-0.209123	-0.243729	0.322865	0.365085
	-0.212342	0.130072	0.08624	0.906616
	-0.18443	0.149437	0.018315	0.907782
	-0.190311	-0.0536662	0.329134	0.633166
	0.0297645	0.0987906	-0.285659	0.84184
	0.109576	0.000866726	0.341161	0.599552
	-0.123267	0.154716	0.0669543	0.899481
	0.0464708	0.0701936	0.339235	0.905846
	0.149053	-0.0889623	-0.240368	0.70703
	0.0394234	0.226171	-0.232501	0.901551
	-0.000744245	0.219262	0.0264818	0.662551
	0.222255	-0.0355883	0.0427338	0.834159
	0.149155	-0.343874	-0.211382	0.864422
	0.138139	-0.150132	0.35899	0.830727
	0.180435	0.0551747	-0.275486	0.678161
	0.193353	0.256382	0.165639	0.734666
	0.15249	0.180123	0.31646	0.460043
	0.222685	0.183006	0.346286	0.738662
	0.227547	-0.274045	-0.25993	-0.0405621
	0.202276	0.0723979	-0.240522	0.385131
	0.156357	0.282172	0.172463	0.1759
	0.169663	0.0447915	0.208574	0.689209
	0.19954	-0.0142636	0.362771	0.200801
	0.175316	0.121121	-0.271646	-0.184943
	0.260361	0.313134	0.268123	-0.0682814
	0.237162	0.101576	0.29791	-0.106748
	0.252182	0.281901	0.320812	-0.0332611
	0.260648	0.345194	-0.0922932	0.0101421
	0.276559	0.230999	-0.279318	-0.00497745
	0.225892	0.286648	0.369821	-0.219361
	0.297914	-0.296141	-0.27614	0.0229665
	0.283892	0.222955	-0.250415	0.104448
	0.284552	0.353455	0.264271	-0.0631547
	0.305068	-0.199956	0.223959	-0.0494132
	0.301271	0.133266	0.341101	0.12494
	0.230502	0.34796	-0.130536	-0.0225984
	0.31951	0.38505	0.352155	0.249034
	0.286885	-0.249569	-0.255281	-0.160949
	0.320684	-0.22902	-0.158734	0.0836047
	0.338409	0.190692	-0.299049	-0.0312828
	0.273634	0.388487	-0.289775	-0.153583
	0.294843	0.165848	0.0985782	0.386689
	0.338382	0.368071	-0.257308	0.321341
	0.24287	0.327543	0.253934	-0.0912735
	0.326865	0.358874	0.375928	0.412115
	0.343255	0.283755	0.202219	0.548169
	0.34292	-0.183376	-0.261369	0.448881
	0.246	0.413248	0.0827411	0.029788
	0.32622	0.233093	0.143412	0.786695
	0.307001	-0.210453	0.358943	0.814177
	0.305238	0.341092	0.378701	0.51827
	0.3194	0.380436	-0.276343	0.949727
	0.312636	0.30603	0.338995	0.66042
	0.315026	-0.172845	0.272902	0.674837
	0.32756	0.356302	0.304852	1.16251
	0.318701	0.429957	0.236755	1.12571
	0.340147	-0.0466177	0.0813554	0.94634
	0.350509	0.290474	0.419742	1.11373
	0.35243	0.421774	0.391827	1.17377
	0.348338	0.429196	0.116176	1.02045
	0.296907	0.414155	0.229355	1.04452
	0.337899	-0.109075	-0.185733	1.02325
	0.275055	-0.139445	0.264832	0.898062
	0.27007	0.37391	0.0370234	0.652311
	0.283043	0.0877805	0.335619	0.906745
	0.117197	-0.122345	0.143081	0.903126
	0.227754	0.255737	0.396857	0.660417
	0.181905	0.331982	-0.175392	0.680747
	0.258358	0.425289	-0.0659502	0.647896
	0.307324	0.400013	-0.149863	0.365987
	0.287342	-0.0880982	-0.266038	0.228549
	0.181802	-0.0253879	0.0777221	0.144315
	0.193812	0.436391	0.173499	0.0524808
	0.143873	0.482971	-0.352835	-1.39932
	0.108762	0.301034	-0.0125574	0.638332
	0.245875	0.118197	0.148671	0.730697
	0.175666	0.510439	0.321555	-0.326688
	0.213067	0.509344	0.298484	-0.333682
	0.228152	0.47011	0.0494498	-0.314482
	0.194343	0.0922618	0.257533	-0.546655
	0.237855	0.337802	0.101011	0.378342
	0.202381	-0.0297812	0.00606772	0.584364
	0.185829	0.45305	-0.202048	0.547626
	0.163863	0.301757	0.158007	0.650952
	0.127926	0.496029	0.35665	0.522759
	0.171831	0.0824362	-0.156613	0.771169
	0.13858	0.331742	-0.139786	0.843352
	0.124873	0.423481	0.108923	0.764404
	0.135085	0.31232	-0.217869	0.760529
	0.0908693	0.520802	0.0675895	0.961309
	0.108031	0.479213	0.0111106	0.519764
	0.104766	0.431117	0.236975	0.909928
	0.0828366	0.196989	0.285491	0.836144
	0.0370224	0.474109	0.330735	0.460449
	0.0641136	0.527782	0.362837	0.747794
	-0.0263251	0.397737	0.083685	0.685583
	0.0299538	0.552277	0.164136	0.932314
	0.0289011	0.448587	-0.20703	0.970678
	-0.0503267	0.55495	0.120831	0.781711
	0.0133552	0.334226	0.177106	-0.19758
	-0.0298384	0.419989	0.322538	0.00267676
	-0.058687	0.27522	-0.300698	0.0332729
	-0.0896174	0.449764	0.15444	0.146943
	-0.0519283	0.481306	-0.00440814	0.0329453
	-0.0201393	0.502734	0.341423	-0.371698
	-0.0190313	0.524031	0.0530559	-0.980209
	-0.0607226	0.210075	0.319582	0.283134
	-0.0715335	0.507232	0.139259	0.307073
	-0.117148	0.262737	-0.0158239	0.324596
	-0.0627031	0.441117	0.175189	-0.411671
	-0.0851221	0.36166	-0.229682	-0.267682
	-0.144139	0.331085	0.260699	-0.743447
	-0.111292	0.208486	-0.265239	-0.26381
	-0.089511	0.127246	-0.0510997	-0.666458
	-0.10783	0.371911	-0.28164	-0.828357
	-0.0663719	0.452312	0.218979	-0.779255
	-0.0734907	0.468152	-0.296111	0.658356
	-0.37963	0.453568	0.151205	0.676877
	-0.561345	0.471554	0.238883	0.799195
	-0.241073	0.329431	0.281966	1.01206
	-0.0453637	0.355866	0.105901	1.05458
	-0.0338055	0.374688	0.128292	0.715329
	-0.0345401	0.29104	0.162451	0.410348
	-0.0411609	0.473078	-0.100677	0.711642
	-0.0350311	0.424047	0.213432	-0.169365
	-0.114915	0.423927	0.13188	-0.170479
	-0.022331	0.138044	0.0612658	-0.623742
	-0.129824	0.187914	-0.235694	-0.283102
	-0.108927	0.126982	0.0859712	-0.243709
	-0.189671	0.443119	0.0440605	-0.322287
	-0.0838788	0.414683	0.114108	0.151415
	-0.0723408	0.340889	0.161804	-0.446245
	-0.0186941	0.288673	0.116297	0.0578347
	-0.152692	0.373881	0.227881	0.17801
	0.0417419	0.250848	-0.208324	0.225063
	-0.0329617	0.222482	-0.0888939	0.307928
	-0.181011	0.106139	-0.016332	0.470793
	0.0681455	0.329121	0.0623126	0.94297
	-0.220433	0.377538	0.00743348	-0.137314
	-0.217011	0.376977	-0.10894	0.162126
	0.0557493	0.104715	-0.114917	0.769915
	-0.18895	0.286605	-0.0498387	0.628752
	-0.0762082	0.333868	0.00422422	0.707769
	0.0282187	0.316331	0.0160869	0.663437
	-0.0739094	0.158983	0.0891684	0.569324
	0.0457788	0.293002	0.124139	0.551101
	-0.0238692	0.240752	0.145002	0.220562
	0.0599077	0.180403	-0.0354667	0.0795683
	0.187307	0.266686	0.155787	0.238079
	0.1301	-0.110546	-0.00693572	0.250179
	0.0786828	0.180483	0.0208968	0.269011
	0.128404	0.120469	0.20488	0.279179
	0.0979937	0.122985	0.0323698	0.144819
	0.165705	-0.407442	0.207662	-0.131567
	0.140006	-0.413243	0.129235	-0.0696004
	-0.0211531	-0.280416	-0.0863506	-0.0661764
	0.0514971	-0.146383	0.024995	0.239154
	0.128794	-0.166682	0.121579	0.0128288
	0.0822149	-0.483171	0.250943	-0.0463205
	0.0882354	-0.130842	-0.354164	-0.0243993
	0.10247	-0.179815	-0.0049097	0.0407837
	0.116603	0.0491199	0.298486	0.128109
	0.100328	0.0994424	0.0738907	-0.00204632
	0.0646672	0.1341	0.255481	0.195523
	-0.0227797	0.31485	0.17158	0.0680992
	0.0437943	0.212799	0.314104	-0.153273
	-0.00488156	0.429507	0.124203	-0.103671
	-0.0281319	0.535085	0.22926	0.124941
	0.120076	0.432881	0.295492	-0.217511
	-0.0559831	0.625666	0.0700412	-0.251063
	-0.0121738	0.646836	0.168453	-0.038717
	0.151883	0.775587	-0.0999281	-0.237268
	0.171109	0.665186	0.236941	-0.564061
	0.161697	0.582992	0.170752	-0.458973
	-0.0616593	0.658272	0.23961	-0.159771
	-0.118579	0.810827	0.162667	-0.151381
	-0.0291831	0.718672	0.19774	-0.538288
	-0.150299	0.798356	-0.219049	-0.488446
	-0.162223	0.733138	-0.258968	-0.281219
	-0.0940695	0.644348	-0.230081	0.407408
	0.254932	0.508554	0.382909	0.249893
	0.141724	0.505894	0.138143	0.13323
	0.265357	0.323611	-0.0765753	-0.0739427
	0.178792	0.481749	0.09717	-0.396153
	0.203516	0.364536	-0.0171854	0.262987
	0.236862	0.488301	0.0143835	0.298187
	0.283791	0.16265	0.69827	-0.246376
	0.103616	0.526677	-0.0433464	0.297216
	0.0391777	0.531245	0.121671	0.0410026
	0.000311137	0.531927	-0.396031	0.292373
	0.216374	0.161232	0.751892	0.0188672
	-0.0768501	0.22057	1.06961	-0.170589
	0.0881728	0.40602	-0.257064	-0.242981
	-0.156447	0.528348	1.04658	0.257079
	-0.078874	0.476251	0.967709	0.108535
	0.0715835	0.0785144	-0.443105	-0.303826
	-0.423278	-0.133375	0.327688	-0.188286
	-0.334686	0.0601574	1.05979	0.166368
	-0.115189	-0.0677724	-0.741514	0.0489772
	-0.417083	-0.155245	-0.239499	0.46699
	-0.316775	-0.133403	1.04034	-0.00679883
	-0.121841	-0.121993	0.179198	0.405545
	-0.310706	-0.352191	1.03046	0.0886376
	-0.4532	-0.28111	-0.280376	0.491338
	-0.314648	-0.301553	0.862002	0.13371
	-0.280545	-0.235048	1.13125	-0.490565
	-0.0202595	0.692549	-0.378116	-0.3394
	0.0282345	0.476815	1.1305	0.254186
	0.354484	0.773993	1.01809	0.452164
	0.475803	0.764962	1.13372	0.326816
	0.487579	0.624485	-0.132246	-0.361588
	0.466058	0.789332	0.216579	0.407123
	0.239191	0.630931	1.09028	-0.0258358
	0.12346	0.860984	1.17571	0.373807
	0.279853	0.891368	0.490546	-0.293322
	0.25484	0.922478	1.08367	-0.155043
	0.280332	0.79025	0.925412	-0.0296767
	0.224099	0.922028	1.14334	-0.215149
	0.191892	0.933129	1.03274	0.226609
	0.304965	0.915246	1.07215	-0.270932
	0.237304	0.669508	0.932024	-0.189559
	0.326322	0.92124	1.02081	0.192282
	0.288534	0.726134	0.914215	0.24513
	0.339214	0.92349	0.977977	0.274785
	0.2932	0.738364	0.523482	0.435706
	0.278096	0.711959	0.654881	0.272678
	0.309486	0.616806	-0.354199	0.464693
	0.235166	0.863435	0.242828	0.392536
	0.347537	0.881959	0.0525252	0.334184
	0.213964	0.657145	0.0091719	0.148362
	0.324688	0.734069	0.691076	-0.253778
	0.251423	0.49053	0.732219	0.797799
	0.264822	0.866072	0.463218	0.991203
	0.348146	0.64994	0.700076	0.290253
	0.219602	0.678997	0.134886	-0.435452
	0.225922	0.722581	0.287687	0.123441
	0.208988	0.837162	0.360646	0.174214
	0.310135	0.28633	0.156675	0.163327
	0.23351	0.811912	0.30864	0.299894
	0.336749	0.811958	0.377814	0.441677
	0.311074	0.677808	0.428877	0.504998
	0.335707	0.76556	0.466747	0.487642
	0.268575	0.715334	0.172236	0.446405
	0.301876	0.79466	0.370068	0.424307
	0.258895	0.642522	-0.328163	0.191693
	0.270865	0.771817	0.45016	0.210878
	0.289657	0.540303	0.0502771	0.230528
	0.331586	0.468456	0.456131	0.13196
	0.315702	0.585012	0.208259	0.117128
	0.366924	0.570537	-0.192875	0.0887379
	0.315347	0.598846	-0.263832	-0.128527
	0.301188	0.359264	0.103023	-0.422781
	0.285164	0.107167	0.582657	-0.406768
	0.318603	-0.00565643	0.485855	-0.407054
	0.353149	0.458018	0.546687	-0.480507
	0.299803	0.139393	0.591871	-0.586434
	0.29523	0.382278	-0.294144	-0.511424
	0.327389	0.261022	0.523855	-0.47891
	0.340781	0.329128	-0.492777	-0.456556
	0.321077	-0.143647	-0.258844	-0.546867
	0.35058	0.117967	0.276893	0.647953
	0.33591	0.157205	-0.447509	0.470046
	0.345693	-0.138571	0.427519	0.871198
	0.330695	-0.195436	0.168447	0.972576
	0.301508	-0.410299	-0.635724	0.987783
	0.314302	-0.324117	0.495784	0.929295
	0.335961	-0.448906	0.774899	0.713509
	0.337978	-0.403693	0.905409	0.572121
	0.333196	-0.663401	1.01565	0.560503
	0.32371	-0.575956	0.786334	0.73325
	0.287897	-0.633935	0.739259	0.613615
	0.289709	-0.60643	0.360394	0.387442
	0.222837	-0.630572	0.251771	-0.327925
	0.274998	-0.391623	0.37784	-0.365191
	0.248164	-0.600676	0.511256	-0.00178544
	0.314723	-0.227678	0.338606	-0.231257
	0.316719	-0.232846	0.108934	-0.573442
	0.260742	-0.269527	0.538583	-0.681374
	0.291993	-0.125238	0.469149	-0.647166
	0.276937	-0.0613457	0.364219	-0.673868
	0.223436	-0.0123899	0.567037	0.266982
	0.201555	0.0312495	0.284641	-0.509279
	0.288094	-0.030652	0.313166	0.270288
	0.291649	-0.134501	0.594923	-0.228739
	0.206712	0.505265	0.263659	0.230017
	0.234876	0.369956	0.354894	-0.028227
	0.302892	0.259594	0.552835	0.13742
	0.225487	0.213384	0.342851	0.23866
	0.2856	0.564103	0.0867006	0.208414
	0.307023	0.33679	-0.152915	0.321378
	0.315823	0.551125	0.285905	-0.22803
	0.267609	0.644687	0.570757	0.329314
	0.201732	0.79021	0.523853	-0.490781
	0.221057	0.654407	0.687075	-0.363987
	0.292384	0.877277	0.467314	-0.31087
	0.272818	0.918755	0.715533	-0.28391
	0.246309	0.937759	0.450058	-0.300229
	0.259447	0.703907	0.5781	-0.176968
	0.14438	0.900789	0.130053	-0.135028
	0.171161	0.926731	0.684743	-0.0414203
	0.132691	0.995203	0.531978	0.378102
	0.252649	0.975484	0.466938	0.287951
	0.177518	0.894807	0.389334	-0.139351
	0.130555	0.747494	0.0285066	-0.191032
	0.208305	0.790123	0.283702	0.12561
	0.201428	0.889397	0.708024	0.0490379
	0.220549	0.824261	0.581142	-0.0290161
	0.0710524	0.805707	0.394744	-0.147036
	0.163951	0.802802	0.070698	0.181368
	0.0611923	0.759994	0.145164	-0.121295
	0.074135	0.766515	-0.26454	0.734859
	0.061517	0.713796	0.34369	0.802707
	0.164128	0.681189	0.549029	-0.394312
	0.0646551	0.709566	0.410035	0.808991
	0.175558	0.688421	0.508531	0.801187
	0.000589358	0.661204	0.865843	-0.339865
	0.0956634	0.231595	0.232853	0.69389
	0.166919	0.229227	0.434182	0.53671
	0.0068318	0.278627	0.330802	0.983003
	0.124404	0.15867	0.199809	0.992435
	0.0513952	0.200795	0.702512	0.96102
	-0.052489	0.217225	0.758892	0.304075
	0.061598	0.119535	0.726013	0.760896
	0.120657	0.190614	0.482418	1.02032
	0.0184676	0.198452	0.765187	0.895142
	0.0604395	0.177395	0.144337	0.411227
	0.107835	0.16267	0.685294	0.973687
	-0.121738	0.297025	0.633203	0.879823
	-0.0221586	0.146929	0.723007	0.734087
	0.0681347	0.263092	-0.516839	0.609569
	0.0537777	0.137348	0.136955	0.40673
	0.0715165	0.178943	0.754136	0.801415
	-0.155364	0.194279	0.266562	0.6786
	-0.112696	0.315274	0.083961	0.125068
	-0.114046	0.0841706	0.622032	0.214197
	-0.00148692	0.179752	0.678389	-0.771072
	0.0491292	0.106621	0.784441	-0.207014
	-0.124499	0.0820934	-0.187615	0.150436
	-0.133846	0.33514	0.419471	0.0471832
	-0.123205	0.171821	0.471532	0.336204
	-0.0134632	0.143662	0.612954	-0.153913
	-0.154527	0.193242	0.577854	-0.231478
	-0.0874774	0.153727	0.610037	0.307592
	0.00134036	0.313249	-0.595398	0.335088
	0.0120143	0.373378	-0.572443	0.192841
	-0.0791973	0.16499	0.673233	0.38
	-0.238048	0.0939871	-0.774897	0.414067
	-0.184297	0.334971	0.306523	0.252902
	-0.254346	0.283832	0.59662	0.377011
	-0.213799	0.352501	-0.323404	0.0908113
	-0.355834	0.379258	-0.490702	0.448317
	-0.405194	0.172947	0.156181	0.331228
	-0.461043	0.372695	0.293373	0.0461767
	0.107236	0.280528	-0.67441	0.274105
	0.185578	0.115702	0.0405323	0.400191
	0.224411	0.139948	0.758182	0.455225
	0.22666	0.10199	0.237059	0.185073
	0.252997	0.322346	-0.119347	0.351792
	0.0582652	0.0541752	0.576446	0.472421
	0.0564125	0.064466	0.181205	0.512178
	-0.00577412	0.374379	0.398588	-0.278962
	0.0683154	0.387728	-0.853115	0.367051
	0.0427588	0.364558	-0.263363	0.416442
	0.0618127	0.278433	-0.832281	0.49668
	0.062742	0.414265	-0.569772	0.39439
	0.0642309	0.17085	0.011332	-0.244087
	0.0475607	0.405926	0.311485	0.560892
	0.12301	0.112438	0.634418	0.297512
	0.0278246	0.407429	-0.632762	0.480422
	0.0958024	0.366065	0.107755	0.358824
	0.0369686	0.274596	-0.0959735	-0.0201317
	0.0481916	0.124799	-0.534124	0.606261
	0.143501	0.384735	0.603824	0.579265
	0.0846728	0.0615857	-0.198785	-0.0684122
	0.0335359	0.314346	0.576395	0.0600809
	0.138765	0.400977	0.0945577	0.564368
	0.0365442	0.297543	-0.484703	0.631951
	0.0227012	0.351968	-0.0956438	0.408212
	0.0329345	0.0911448	0.436766	0.682853
	0.0233785	0.428672	-0.875969	0.257032
	0.0246181	0.417704	-0.164521	0.580343
	0.0142839	0.0180867	0.438028	0.671233
	0.00716394	0.0777045	0.0145082	0.425938
	0.0038143	0.227113	0.324671	0.54
	-0.0315785	0.307805	0.518066	0.640382
	0.00200946	0.448056	0.51285	0.675774
	0.0749545	0.322125	-0.426884	0.0125984
	0.172199	0.0666369	0.00419004	0.232876
	0.18594	0.398834	0.085042	0.606663
	0.195312	0.226845	-0.370067	0.566521
	0.11605	0.028717	0.2881	0.741937
	0.177816	0.380559	-0.399316	0.641899
	0.207076	0.436306	-0.931927	0.0860007
	0.0464672	0.489016	-0.0936605	0.699021
	-0.0210044	0.236828	-0.305088	0.343159
	0.171531	0.0698891	-0.774807	-0.266499
	0.218859	0.199555	-0.180247	0.256583
	-0.025524	-0.0590866	-0.680477	0.485526
	0.0194662	0.214591	-0.0975848	0.684774
	0.0915767	0.106511	0.0587864	-0.0391068
	0.212231	0.476655	-0.625591	0.761733
	0.0836999	0.182716	-0.436322	0.586218
	0.0239839	0.132344	-0.753676	0.776062
	-0.0276167	0.228832	-0.6724	-0.185242
	0.053884	0.332572	-0.0911201	-0.110217
	0.194814	0.453793	-0.000489485	0.704138
	-0.0846843	-0.096154	-0.572219	0.300436
	0.141921	0.243724	-0.03767	0.445618
	0.0925118	0.1262	-0.0748791	0.358555
	0.0681028	0.203447	-0.318178	0.722836
	0.0174031	0.253611	-0.463018	0.119663
	0.0495505	0.484102	-0.497297	0.642857
	0.0897444	0.471416	-0.21771	0.562704
	-0.0836422	0.174521	-0.376886	0.225648
	0.092057	0.031859	-0.354911	0.291323
	-0.0434895	0.206856	0.115498	0.411979
	0.0565034	0.412039	0.357741	0.508753
	0.0739515	0.350166	0.871727	0.758837
	-0.139513	0.302064	0.84603	0.536732
	0.00700056	0.131476	0.903976	0.76165
	-0.0306237	0.246693	0.651386	0.682766
	-0.0528485	-0.177797	0.361332	0.554135
	-0.149844	0.424472	0.373534	0.667793
	-0.182451	0.181852	0.332384	-0.619477
	-0.12491	-0.148337	0.330063	0.380873
	-0.168948	0.0986391	0.318263	0.497285
	-0.142222	-0.123378	0.267108	-0.332784
	-0.108421	-0.044794	0.339774	0.465532
	-0.105246	0.309568	0.388145	0.258302
	-0.10531	0.416247	0.047651	0.568427
	-0.102373	0.444631	0.145397	0.695119
	-0.0899447	0.378306	0.432232	0.0290336
	-0.0869023	0.240688	0.289129	-0.159733
	-0.0741197	-0.0394259	0.231603	0.405294
	-0.0615966	0.0314467	-0.0939017	0.444213
	-0.0629501	0.33682	0.454264	0.188061
	-0.0370707	0.392353	0.359409	0.477613
	0.138972	0.343983	0.15183	-0.506154
	0.0754321	0.211948	0.389564	-0.534285
	0.136444	0.326704	0.110211	-0.290774
	0.103517	0.0410083	0.40901	0.586857
	-0.278103	0.235093	0.126639	0.249412
	-0.322116	0.356102	0.388251	0.502077
	-0.335889	-0.212665	0.46496	0.161202
	-0.309592	0.266484	0.259635	0.30327
	-0.265965	0.171177	0.512805	-0.459409
	-0.281966	0.305671	0.336392	-0.260277
	-0.385101	0.205758	0.402319	0.207571
	-0.369904	-0.313925	0.0633253	0.424794
	-0.270441	-0.179932	0.451628	-0.137854
	-0.31703	-0.0925479	0.284563	0.612106
	-0.230258	0.0545116	0.188157	0.596611
	-0.261992	-0.235692	0.514036	0.290745
	-0.350225	0.246896	0.375484	0.346218
	-0.235765	0.1732	-0.0734811	0.384981
	-0.227298	0.28264	0.403155	0.423178
	-0.239503	-0.22489	0.0961117	0.141303
	-0.317055	0.353136	-0.276958	0.508595
	-0.293472	0.0431675	0.319639	-0.0468394
	-0.265104	0.0766438	0.356403	0.338027
	-0.230836	0.311351	0.241743	-0.119266
	-0.163923	0.219588	0.28549	0.281705
	-0.215254	0.351401	0.552704	0.20525
	-0.257971	0.239242	0.331197	0.175312
	-0.246679	0.2672	0.268696	-0.440009
	-0.254838	0.102506	0.462345	0.208362
	-0.13499	0.145328	0.363763	-0.0866792
	-0.319172	0.0253737	0.40913	-0.152627
	-0.24511	0.0774178	0.488445	-0.263595
	-0.18891	0.145255	-0.290175	0.118573
	-0.033174	0.222844	-0.12871	0.201248
	-0.113205	-0.301807	0.0767729	0.257146
	-0.210301	0.251336	0.337915	0.0226792
	-0.284082	0.310002	-0.0254855	-0.178028
	-0.057587	0.311949	0.136672	-0.318238
	-0.263688	0.167502	0.266353	0.0907641
	-0.233218	-0.198876	0.271039	0.146617
	-0.308959	0.0736064	-0.432983	-0.3271
	-0.196666	0.173523	0.320056	-0.0448026
	-0.204127	-0.249462	-0.378227	0.0619655
	-0.184409	-0.301729	0.123435	-0.236052
	-0.0541021	-0.0184114	0.144091	-0.201558
	-0.0348553	0.243217	0.323835	0.195473
	0.0171378	0.255169	0.283453	-0.0677985
	-0.241159	-0.410486	-0.639209	-0.147991
	0.0329884	-0.0568203	0.244986	-0.159775
	-0.140244	0.0563757	0.428378	-0.0257516
	0.00502165	-0.109007	0.0906428	0.20247
	-0.267763	0.0982032	0.355153	0.0940689
	-0.0116297	0.229394	0.153835	0.491254
	0.012782	0.17919	0.392905	0.0352007
	-0.230918	-0.185311	-0.00693122	0.370202
	0.0899885	0.206249	0.0269073	0.125919
	0.0755245	-0.314609	-0.179469	0.52316
	0.0485008	0.233167	-0.553388	0.461191
	-0.182453	0.0369163	0.237911	0.411779
	-0.155341	0.175841	0.461991	0.30752
	-0.158311	-0.0140012	0.147147	0.396334
	-0.122436	-0.267541	-0.211296	0.0126127
	-0.104449	-0.0599244	0.188315	0.0881611
	0.123927	-0.425703	0.237312	0.578156
	0.138278	-0.122614	0.334893	0.487074
	0.13615	0.11066	-0.312776	0.426545
	0.0133109	0.231831	0.123501	0.389675
	-0.0736472	-0.196861	0.213069	0.588621
	0.158993	-0.0488187	0.0577007	0.138211
	0.125435	0.223863	0.323082	-0.0170196
	-0.0368135	0.19613	-0.0612918	0.185583
	0.106789	-0.0523227	0.0233901	0.390614
	0.0613423	0.0780979	0.115222	0.280734
	0.114279	-0.0892159	0.312085	0.371867
	0.201567	0.125899	-0.094834	0.28708
	-0.00569925	-0.220688	-0.106067	0.237962
	0.12239	0.139883	-0.529475	0.0351032
	0.0394649	0.121817	-0.168256	-0.106199
	0.178275	-0.194071	0.0617852	-0.268859
	0.00781889	-0.099459	-0.0955257	-0.0691316
	0.00622299	0.154357	-0.587567	-0.409199
	0.0771195	-0.0489105	0.218332	-0.180557
	-0.000187798	0.057124	0.109567	0.168983
	0.103479	-0.142187	-0.00669659	0.398638
	0.06415	-0.0238538	0.192122	0.416808
	0.145176	0.0840774	0.321948	-0.0237792
	0.0383456	0.0525642	-0.459345	0.021582
	0.101328	-0.192877	-0.146222	0.449022
	0.0745922	0.00642129	0.137803	0.466321
	0.100657	-0.151543	-0.00293804	0.450089
	0.0597543	0.104323	-0.153252	0.485648
	0.174959	-0.0427228	0.156025	0.502661
	0.0706976	0.0341193	-0.0186998	0.511262
	0.0887943	0.0243667	-0.420203	0.531904
	0.194218	-0.108885	-0.152458	0.454515
	0.10947	-0.129299	-0.0295965	0.532155
	0.174148	-0.278902	0.0310332	0.515096
	0.148327	-0.297931	0.00785975	0.332284
	0.0944631	-0.25537	-0.349165	0.55057
	0.0479094	-0.216136	0.0306137	0.425507
	0.1583	-0.239426	0.142013	0.481733
	0.151987	-0.284251	-0.173363	0.167996
	0.132776	-0.173306	0.148445	0.516579
	0.266021	-0.213208	-0.299707	0.397811
	0.291742	-0.245968	0.0301479	0.576438
	0.329308	-0.274829	0.0554486	0.53796
	0.321678	-0.273803	-0.220629	0.580673
	0.172561	0.0115939	-0.456454	0.333701
	0.210979	-0.080225	0.339516	0.467468
	0.100492	-0.309818	0.246365	0.23478
	-0.0288879	-0.0939508	-0.242051	0.294546
	-0.201776	-0.234649	0.41411	0.332079
	-0.392369	0.277134	0.503148	0.596449
	-0.37645	-0.23411	0.271274	0.585514
	-0.250961	0.153061	0.363896	0.429358
	-0.189088	-0.174444	0.43798	0.477127
	-0.171127	0.454848	0.504679	0.0600099
	-0.168941	0.404295	0.477207	0.512458
	-0.00323941	0.352328	0.364642	0.154399
	-0.0621655	0.257537	-0.0279235	0.586986
	0.0598329	-0.366305	-0.240692	0.62609
	-0.023797	0.0992129	0.315726	0.310188
	-0.0488024	0.385608	0.430828	0.529425
	0.201824	-0.052363	0.338961	0.634679
	0.212582	0.487297	0.48462	0.608982
	0.229129	0.381979	0.333414	0.511841
	0.134287	0.463828	0.106527	0.523475
	0.222927	0.238232	0.293079	0.639398
	0.313632	0.450642	0.530079	0.398698
	0.257493	0.293457	0.462118	0.644105
	0.362945	0.39992	0.113187	0.357798
	0.384	0.40875	0.0717018	0.578759
	0.444189	0.00169811	0.193871	0.658918
	0.456141	-0.117379	0.534254	0.656674
	0.184761	0.367399	-0.0772479	0.680662
	0.497169	0.314951	-0.0129555	0.467837
	0.500832	0.412058	0.41807	0.551579
	0.64509	0.0810162	0.36007	0.394298
	0.614945	0.228115	0.569523	0.672173
	0.615917	0.137304	0.694793	0.623366
	0.532424	-0.0833719	0.692722	0.498629
	0.650384	0.214479	0.645655	0.649472
	0.644217	0.189548	0.686407	0.632118
	0.709967	0.166284	0.631045	0.236271
	0.701804	0.244302	0.368402	0.511697
	0.724431	0.222035	0.481825	0.662857
	0.716777	0.23567	0.543884	0.317015
	0.674797	0.243544	0.570235	0.445362
	0.779923	0.258953	0.688502	0.673368
	0.580639	0.212001	0.738019	0.604106
	0.803914	0.274396	0.621207	0.654959
	0.659864	0.262998	0.751467	0.63533
	0.790681	0.260713	0.73818	0.496154
	0.340341	0.276725	0.671579	0.176489
	0.752745	0.216676	-0.298052	0.458571
	0.583853	0.292164	0.461231	0.638386
	0.745713	0.268118	0.834344	0.493233
	0.542012	0.298203	0.174088	0.534086
	0.722814	0.307673	0.22173	0.570621
	0.644476	0.257452	0.815084	0.593217
	0.67185	0.277952	0.32677	0.576355
	0.729974	0.308685	0.72616	0.524195
	0.693807	0.230921	0.56902	0.549996
	0.75733	0.29907	0.378453	-0.0259985
	0.631388	0.320373	0.296329	0.0572217
	0.691261	0.321212	0.732837	0.355748
	0.548034	0.23505	-0.00775061	0.565763
	0.632754	0.298537	-0.616489	0.565619
	0.648198	0.280787	0.906459	0.49013
	0.568813	0.2791	0.716641	0.516981
	0.603181	0.288936	0.787921	0.00346715
	0.55593	0.277533	0.846794	0.5488
	0.47778	0.278653	0.487417	0.563337
	0.640257	0.282894	0.583441	0.566297
	0.395982	0.307956	0.333277	0.312131
	0.368545	0.321518	0.860736	0.578491
	0.438947	0.321455	0.503871	0.135624
	0.462225	0.326563	0.761148	0.243433
	0.470852	0.287961	0.844021	0.542561
	0.335349	0.319773	0.710218	0.493695
	0.487803	0.267105	0.784422	0.479413
	0.523184	0.247782	-0.0338616	0.498727
	0.447649	0.265943	0.532863	0.10412
	0.49997	0.118697	0.83125	0.425497
	0.510122	0.227927	0.785079	0.47935
	0.456341	0.181483	0.673448	0.40045
	0.482144	0.25612	0.81338	0.520867
	0.428078	0.293322	0.120737	0.114814
	0.409677	0.267947	0.723352	0.148087
	0.333963	0.185681	0.579372	0.520257
	0.396123	0.198288	0.665253	0.194587
	0.358957	0.148663	0.496179	0.3961
	0.339314	0.113454	0.724168	0.30688
	0.0848923	0.232249	0.520449	0.126141
	-0.00473115	0.18146	0.378948	0.383091
	0.0486528	0.217463	0.677152	0.298536
	-0.251197	0.220746	0.583179	0.371097
	-0.0312035	0.175743	0.705987	0.268332
	-0.252077	0.222231	0.684876	0.422575
	-0.332928	0.194968	0.693945	0.0497946
	-0.166967	0.192071	0.696843	0.248303
	-0.0961373	0.136995	-0.167436	0.139452
	-0.183641	0.165573	0.349918	0.261516
	-0.151968	0.116907	0.584227	-0.244808
	-0.252988	0.169126	0.641043	0.185033
	-0.372215	0.128804	0.618596	0.306674
	-0.357676	0.133609	0.426475	0.200026
	-0.400053	0.143184	0.583019	-0.152131
	-0.261563	0.101841	0.329687	0.204548
	-0.441386	0.114906	0.082778	-0.128789
	-0.539775	0.114431	0.26691	0.0255879
	-0.389179	0.0893679	0.212617	0.111025
	0.0154684	0.0407197	0.450527	-0.249204
	0.0446579	0.0732482	-0.895722	0.18744
	0.0813471	-0.023759	-0.839471	0.141586
	0.107616	0.0400004	0.288593	0.206628
	0.107023	0.0382239	0.00238836	0.241168
	0.143584	-0.0534619	0.148629	0.0119056
	0.101181	0.0215439	-0.0731894	0.265076
	0.144419	-0.024714	-0.524443	0.0900008
	0.104204	-0.0556867	-0.299689	0.274147
	0.156045	-0.0885823	0.0930016	0.161451
	0.148233	-0.0444601	0.217737	-0.160225
	0.15807	-0.00932431	-0.261009	0.140415
	0.0777896	-0.00831822	-0.317239	0.0384649
	0.0992298	-0.0504344	-0.808666	-0.209954
	0.113664	-0.0619291	-0.458048	-0.105779
	0.055333	-0.109623	-0.596084	-0.0639571
	0.125248	-0.052141	-0.357397	-0.301423
	0.152723	-0.0769847	0.0133538	0.062209
	0.109958	-0.104112	-0.734436	-0.216005
	0.0441524	-0.137016	-0.0604715	-0.0289012
	0.0824411	-0.101793	-0.433923	-0.126858
	0.0237408	-0.0797704	-0.6413	-0.0919207
	0.148585	-0.098562	-0.565875	-0.16063
	0.0347357	-0.0575818	-0.0433405	-0.385288
	0.130702	-0.065014	-0.167556	-0.237638
	0.136809	-0.365966	-0.298801	-0.201966
	0.0970894	-0.524584	-0.214968	-0.0638614
	-0.0212196	-0.247444	-0.4951	-0.309553
	-0.00519123	-0.0472222	-0.36597	-0.112716
	-0.0323226	-0.0371082	-0.516548	-0.156781
	-0.0317146	-0.0449383	-0.391012	-0.265921
	0.0734426	-0.13432	-0.471831	-0.337198
	-0.0233686	0.0893173	-0.558051	-0.138163
	-0.064333	0.0666031	-0.0712924	-0.204163
	-0.0688074	0.170775	-0.348839	-0.264296
	0.0823919	-0.19881	-0.43379	-0.18952
	-0.0492343	0.116923	0.217969	-0.152808
	-0.0819997	-0.0189332	0.437544	-0.493117
	0.0402865	0.156189	0.634797	-0.308963
	-0.0341732	-0.125406	-0.234594	-0.278519
	0.00648124	0.191781	0.801912	-0.400837
	-0.0399368	0.168233	0.843389	-0.379041
	-0.245018	-0.297166	0.827528	-0.291063
	-0.311513	0.0552644	0.772891	-0.259996
	-0.199063	0.260003	0.80265	-0.302608
	-0.241743	0.213234	0.516391	-0.313902
	-0.119859	0.163556	0.565694	-0.399379
	-0.110742	0.31297	0.474533	-0.446928
	-0.432604	0.25173	0.589552	-0.198634
	0.153731	0.301006	0.745994	-0.325572
	0.366258	0.282079	0.5645	-0.277436
	0.302939	-0.0194279	0.856912	-0.46734
	0.402682	0.205013	0.871698	-0.411179
	0.349362	0.358161	0.617078	-0.211848
	0.20698	0.340013	0.924119	-0.31032
	0.0736505	-0.0639986	0.930567	-0.462633
	0.154049	-0.428361	0.947374	-0.266156
	-0.0750102	0.297042	0.55391	-0.447735
	0.171565	-0.062755	1.01299	-0.289938
	0.0247716	0.186856	0.855549	-0.183258
	-0.61333	0.32485	0.914547	-0.434101
	-0.247281	0.193417	0.983677	-0.319529
	-0.218025	0.434114	1.02456	-0.32073
	-0.150902	0.227557	1.00348	-0.464555
	-0.311407	0.337351	0.413645	-0.412207
	-0.194049	0.361425	1.09469	-0.388201
	-0.247264	-0.0770805	0.975382	-0.268853
	-0.322264	0.344401	1.12009	-0.238809
	-0.297039	0.14852	0.803661	-0.0990086
	-0.122282	0.342429	1.06083	-0.531344
	-0.0546073	-0.169762	0.678989	0.0289715
	-0.194536	-0.0166593	1.13014	0.33364
	-0.232804	0.0226716	1.10286	0.0250819
	-0.320431	0.111618	0.725366	0.448428
	-0.0518158	0.0881331	1.17532	0.527075
	-0.332615	0.45593	0.866374	0.0834109
	-0.137974	0.112228	1.05329	0.513375
	-0.187112	-0.0814343	0.743318	0.0756961
	-0.163825	-0.0243428	1.15176	0.462289
	-0.121756	0.230025	0.675527	0.271427
	-0.227802	0.189274	0.998607	0.138062
	-0.0586866	0.0790155	0.627468	0.258391
	-0.0231587	-0.0616603	0.880279	0.268963
	-0.0954255	-0.0986138	0.990542	0.0357005
	0.0136752	0.0638054	1.14725	0.305253
	-0.0345785	0.217141	0.601036	0.10531
	0.0672241	0.136614	1.16127	0.154497
	-0.0455878	0.218704	0.68355	-0.302858
	-0.0713936	0.0849768	1.16448	-0.152634
	-0.0442319	0.0516609	0.528679	-0.183047
	0.077831	0.142677	1.03469	-0.460774
	0.0555056	-0.0180362	0.000201407	-0.14912
	-0.0145852	0.0555599	1.13259	-0.205145
	0.117584	-0.0536591	0.659664	-0.0267812
	-0.0680861	0.0973232	0.590608	0.0418584
	-0.0200564	0.109585	1.17082	-0.414256
	0.206242	-0.091294	1.18703	-0.296625
	0.0173549	0.135785	1.21771	-0.515636
	-0.0864758	-0.105267	1.26105	0.136238
	0.026027	0.165521	0.79491	-0.447784
	0.179482	-0.0238709	1.20089	-0.2532
	0.263506	0.29047	1.23926	-0.356659
	-0.0418255	0.268783	1.1885	0.123545
	0.145381	0.324565	1.26283	0.0833207
	0.18604	-0.254607	1.20233	0.357374
	0.0353498	0.367475	1.07876	0.433694
	0.31057	0.348089	0.423941	0.373035
	0.200482	0.32747	0.917953	0.348969
	0.344178	0.109076	0.831504	0.284108
	0.216088	-0.101837	1.06075	0.304189
	0.286756	0.296662	1.10715	0.221135
	0.334124	0.123918	1.14358	0.200782
	0.283184	0.204268	0.816947	0.192471
	0.328293	-0.234524	-0.229542	0.254982
	-0.00626498	0.131809	0.750488	0.275743
	0.32518	0.085386	1.16038	0.305479
	0.267337	0.0995481	1.08064	0.364048
	0.399062	0.100982	1.16529	0.232128
	0.415548	-0.319626	1.12141	0.205836
	0.425727	-0.384014	1.20105	0.107063
	0.129087	-0.394852	0.708491	0.11272
	0.288367	-0.317225	1.01835	0.0441909
	0.372672	-0.311491	1.17484	0.0917436
	0.428625	-0.298585	0.904739	-0.050236
	0.0872885	-0.202066	0.988699	-0.125369
	0.443211	-0.311554	1.12756	-0.303716
	0.260273	-0.297798	1.18382	-0.400189
	0.450827	-0.260265	0.637676	0.0179236
	0.367548	-0.304061	1.12339	-0.265483
	0.397144	-0.293565	1.03685	-0.0299178
	0.343463	-0.25353	1.17756	-0.0850835
	0.453947	-0.252049	1.15234	-0.0941357
	0.25213	-0.22848	0.979241	-0.295556
	0.29862	-0.227669	0.828967	-0.333998
	0.433892	-0.196456	1.10091	-0.668165
	0.329127	-0.0152825	0.814237	-0.34894
	0.465038	0.0463988	0.989945	-0.635002
	0.27024	0.11714	1.04422	-0.289432
	0.444455	0.124149	1.06442	-0.503667
	0.399659	-0.148854	0.952164	-0.200839
	0.304164	0.192188	1.02479	0.337329
	0.432146	-0.118607	0.632917	0.0331037
	0.457274	0.28235	0.919062	0.591725
	0.433245	0.188822	0.995611	0.592637
	0.44882	-0.0713484	0.907332	0.556288
	0.239736	0.0295801	0.222012	-0.0827759
	0.42666	-0.0839586	0.753919	0.0556125
	0.357033	0.209524	0.832431	0.0990663
	0.383241	0.351393	-0.189331	0.0625205
	0.234488	0.299327	0.867739	-0.276951
	0.437659	0.388221	0.989407	0.108476
	0.316393	0.403184	0.65805	0.0899854
	0.397908	0.151632	0.847682	0.22317
	0.41092	0.381932	0.365761	0.262322
	0.343182	-0.0208372	0.652067	0.177965
	0.199237	0.129726	0.486351	0.246711
	0.358154	0.257611	0.807192	0.240589
	0.385721	0.423422	-0.16391	0.319819
	0.420367	0.0925324	0.516551	0.305263
	0.395763	0.0597326	0.621565	0.217121
	0.353081	0.264173	0.793381	0.126871
	0.391723	0.0788903	0.800753	-0.0988591
	0.244808	0.486718	0.0485597	0.278089
	0.147471	0.502845	0.588761	0.343342
	0.29206	0.487865	0.300836	0.252657
	0.323271	0.302398	0.389692	0.355769
	0.299625	0.453876	0.546041	-0.0204701
	0.198901	0.201135	-0.498239	0.113715
	0.35725	0.460691	-0.0436728	0.0837322
	0.140762	0.208786	-0.27922	-0.324242
	0.230305	0.251661	0.276129	0.235356
	0.33796	0.440375	-0.0955827	0.279401
	0.0401954	0.503242	0.179036	0.353068
	0.352444	0.490212	0.152588	0.232521
	0.0623526	0.475208	0.0429191	0.122357
	0.347105	0.250253	-0.0957168	0.0202399
	0.340437	0.423199	-0.293629	0.323953
	0.269717	0.457554	-0.439942	0.17021
	-0.0989791	0.32576	-0.385204	0.210644
	0.193075	0.450613	-0.35443	-0.411115
	0.0971042	0.183885	-0.540591	0.102232
	-0.0763944	0.243046	-0.450945	0.338889
	-0.118656	0.314204	-0.372513	0.381421
	-0.265477	0.462437	-0.369193	0.246855
	0.0570103	0.23234	-0.401354	0.34519
	-0.243931	0.169322	-0.474157	0.244852
	-0.274718	0.390995	-0.455538	0.157804
	-0.193267	0.213747	-0.26722	0.286455
	-0.167328	0.275761	-0.517163	0.220786
	-0.227369	0.173491	-0.501692	0.158294
	-0.195808	0.335209	-0.361115	-0.0533503
	-0.455398	0.284824	-0.49998	0.288278
	-0.284907	0.335175	-0.387869	0.192691
	-0.300794	0.424555	-0.419327	0.138621
	-0.557758	0.456924	-0.38654	0.109089
	-0.515787	0.464223	-0.437571	0.1708
	-0.5082	0.353299	-0.454621	0.283947
	-0.623726	0.459215	-0.412027	0.169056
	-0.407725	0.34216	-0.436337	-0.103077
	-0.391576	0.142167	0.125051	0.271941
	-0.446066	0.171273	0.203748	0.0838219
	-0.507725	0.038198	0.342093	0.160411
	-0.313771	-0.0309984	0.190401	0.232474
	-0.184675	-0.132529	0.594853	0.202966
	-0.121321	-0.101849	0.401015	-0.00907598
	0.369034	-0.0694948	-0.123147	-0.032693
	0.304529	-0.100915	-0.204183	0.180821
	0.330076	-0.2722	-0.362476	-0.0286988
	0.310257	-0.0547892	-0.260923	0.192101
	0.287302	0.018725	-0.452532	0.0976228
	0.457426	-0.26341	-0.237488	0.00828202
	0.545284	0.0411777	-0.172838	0.217312
	0.448516	0.0347851	-0.208669	0.468924
	0.350277	0.00531467	-0.207632	-0.0836995
	0.320042	-0.268279	-0.157829	0.4282
	0.0807276	-0.0369846	-0.185319	0.411529
	-0.189178	-0.0683681	-0.249259	0.440739
	-0.263182	0.00348479	-0.48135	0.377571
	-0.27165	-0.0398245	-0.47287	0.0349955
	-0.187556	-0.0708669	0.224531	0.558886
	-0.20499	0.0792226	0.314322	0.351568
	-0.0381249	0.00547424	0.289434	0.351052
	-0.0555283	0.101421	0.267598	0.00649408
	0.0892207	-0.332819	0.265364	0.0511114
	0.0668171	-0.0936579	0.501628	-0.0428991
	0.0223172	-0.431411	0.428898	-0.0859857
	0.182866	0.163159	-0.120313	-0.234345
	0.217216	0.13995	0.480613	0.0180864
	0.20412	-0.244435	0.527567	0.187444
	0.156159	0.133973	0.322026	0.361162
	0.201844	0.14319	0.468557	0.486503
	0.18238	-0.45186	0.0756166	0.655027
	0.198234	-0.253694	0.571503	0.503182
	0.284233	0.0433094	0.531959	0.822536
	0.279766	0.17319	0.472279	0.834419
	0.29822	-0.0230327	0.472298	0.844592
	0.249956	-0.329688	0.175707	0.896249
	0.259848	-0.188295	0.489813	0.998415
	0.246913	0.155181	0.672797	0.97831
	0.198736	-0.348619	0.720715	1.05283
	0.22031	0.0566501	0.723139	1.09322
	0.176765	0.103711	-0.35192	1.07679
	0.191607	-0.395179	0.670315	1.04624
	0.115562	-0.0322702	0.693531	1.17742
	0.0049796	0.129897	-0.0306565	1.19732
	-0.213742	0.19611	0.15078	1.21489
	-0.594634	-0.2363	0.346756	1.20269
	0.667529	-0.165846	0.116183	1.35117
	0.806945	-0.0699677	0.509977	1.38091
	0.751538	-0.516647	0.765532	1.33745
	0.505698	-0.31002	0.677716	1.41482
	0.812623	-0.228283	0.716019	1.49048
	0.391884	-0.300514	0.545075	1.47385
	0.15344	-0.382181	0.825793	1.30973
	0.019585	0.0201844	0.438214	1.467
	-0.697815	-0.417235	0.396375	1.45491
	0.0887102	-0.090498	0.7882	1.45496
	0.441034	-0.186149	0.887432	1.32279
	0.773108	0.407189	-0.0671805	1.33525
	0.621783	-0.33962	0.0224183	1.10813
	0.231118	0.29879	0.715568	1.30239
	0.158395	-0.454985	0.49997	1.14164
	0.291803	0.222587	0.664379	1.19079
	0.202036	-0.224284	0.258233	1.20567
	0.257955	0.0618724	0.432379	1.02947
	0.299136	-0.490804	0.864498	0.99272
	0.197536	0.374552	0.497922	1.00422
	0.276217	-0.0765276	0.595479	0.695729
	0.249762	-0.336247	0.286777	0.608545
	0.33752	-0.392793	0.659952	0.78633
	0.045165	0.37731	0.772293	0.708577
	0.20663	-0.216195	0.408966	0.557389
	0.322476	0.339994	0.696057	0.365576
	0.303562	0.151953	0.839107	0.442569
	0.0867915	0.392714	0.746912	-0.210189
	0.317202	0.205685	0.772874	0.0749621
	0.269472	0.347725	-0.110076	-0.212053
	0.126695	0.436337	0.550051	-0.835622
	0.208672	-0.403375	-0.164507	-0.212171
	0.309746	0.352105	0.204922	-0.0856826
	0.155153	-0.241238	0.572212	-0.128104
	0.166995	0.417307	0.0894578	-0.0260565
	-0.18006	-0.317146	0.653782	-0.118826
	0.0749152	0.293286	0.356252	-0.0749944
	-0.124181	0.251923	0.220634	-0.461642
	0.00229072	-0.39769	0.566317	0.132056
	0.0895602	-0.351833	0.442722	0.28112
	-0.0310124	0.387496	0.635198	0.229394
	-0.204449	0.170708	0.276669	-0.0643532
	0.00763237	0.38663	0.160306	0.280791
	-0.118273	0.452105	0.489214	-0.285859
	-0.17637	0.26907	0.280546	0.42123
	-0.110772	-0.150852	0.0859361	0.138084
	-0.0300617	-0.392615	0.412529	-0.588112
	-0.171888	0.387131	0.142929	0.352986
	-0.140195	0.319146	0.131591	0.448486
	-0.322123	-0.226588	0.691069	0.257909
	-0.386302	0.0569213	0.781697	0.493694
	-0.326005	0.313324	0.436857	0.40021
	-0.431754	0.424687	0.139164	-0.579617
	-0.172942	0.449271	0.239572	0.45943
	-0.45077	0.407914	0.25032	0.404328
	-0.378011	0.301192	0.570536	0.299542
	-0.218979	0.0893792	0.592729	0.483784
	-0.277598	-0.119136	0.66119	-0.27605
	-0.0797531	-0.0661086	0.651423	0.350694
	-0.329475	0.433183	0.815918	-0.0114122
	-0.165731	0.257602	0.993929	0.513682
	-0.229281	0.15102	1.00738	0.127843
	-0.052502	0.451981	0.729891	0.0617403
	-0.18769	0.296702	0.891689	0.364215
	0.32764	0.377095	0.770258	0.457948
	0.182759	0.386277	0.686811	-0.0555869
	0.306507	-0.28983	0.592363	0.246477
	0.251355	-0.290569	0.864754	0.580277
	0.386011	0.0972725	0.746688	0.0616604
	0.304335	0.358157	0.418353	0.380726
	0.321976	0.390794	0.457385	0.644726
	0.361369	-0.0117268	0.240488	-0.174888
	0.371246	0.451239	-0.545634	0.135153
	0.338565	0.197687	-0.756681	0.387787
	0.0946492	-0.14119	-0.304021	0.0441331
	0.213085	0.0433625	-0.124801	0.252262
	0.231882	-0.319292	0.218889	0.306856
	0.370074	-0.0344388	0.267469	0.00614837
	0.0278445	0.387657	0.223407	0.491595
	0.126441	0.1289	0.201267	0.544944
	-0.0889731	0.0208208	0.24101	0.633833
	0.259905	0.424229	0.0786252	0.565376
	0.0634282	0.291781	-0.0242326	-0.184224
	-0.230378	0.40764	-0.013342	0.175142
	0.201544	0.191328	0.236273	-0.0705502
	0.114376	0.111459	0.162753	0.478827
	-0.306471	-0.0172513	0.0898388	0.436669
	-0.0390202	0.0628344	0.554596	-0.257406
	0.00914631	0.0187239	0.254434	0.309464
	-0.255706	-0.176091	0.610627	0.366076
	-0.166766	0.303099	0.37209	0.324977
	-0.10695	-0.101509	0.052255	0.390708
	-0.296239	0.380935	-0.00445778	0.203185
	-0.425084	-0.204999	0.133627	0.363166
	-0.0981122	-0.20751	0.626533	0.264545
	-0.0293448	0.125198	0.127934	0.326928
	0.281612	-0.0900981	0.547029	0.21514
	0.286022	-0.200472	0.671428	-0.110531
	0.377966	-0.178506	0.513429	0.117063
	0.392971	-0.0214465	0.57946	0.0748087
	0.297107	-0.158164	0.128919	0.253682
	0.0988849	0.187487	0.508607	0.219921
	-0.213886	-0.167036	0.0169367	0.16127
	-0.553235	-0.107346	0.417876	0.180892
	-0.398094	0.141238	0.450765	0.0488083
	-0.733526	-0.140651	0.3765	0.100527
	-0.501962	0.0608546	0.319764	0.117228
	-0.677807	0.092622	0.552976	0.361885
	-0.600699	-0.0996103	0.629527	0.412919
	-0.578855	-0.134868	0.53166	0.329843
	-0.271288	-0.0493887	0.452247	0.132927
	-0.0733933	0.102476	0.312712	0.267015
	-0.0101939	0.278548	0.432244	0.630582
	0.0149815	0.117916	-0.130211	0.485479
	-0.111451	0.413775	0.47494	-0.282838
	0.407854	0.177709	0.520315	-0.239707
	0.352946	0.182361	0.5006	-0.19316
	0.465407	0.0799894	0.213635	0.161709
	0.418571	0.106281	-0.537104	0.467284
	0.661987	0.35057	0.235747	0.0814375
	0.620937	0.458026	0.40764	0.117874
	0.48667	0.597321	0.395147	-0.27228
	0.665577	0.514078	-0.0999473	-0.118865
	0.756561	0.527703	0.202818	-0.00919556
	0.732653	0.59068	0.374448	-0.0866544
	0.771103	0.434445	0.121337	-0.0644761
	0.585386	0.395839	0.308328	-0.0178386
	0.735556	0.606741	-0.717474	-0.201342
	0.713844	0.431202	0.185305	-0.119335
	0.681707	0.614327	0.104956	0.187922
	0.631454	0.394184	0.212985	0.0800481
	0.570636	0.593469	-0.0139387	0.184454
	0.420831	0.645381	-0.65112	0.31807
	-0.0641709	0.677802	0.0271804	0.0216814
	-0.0889228	0.690804	0.168495	-0.0555269
	-0.058847	0.696556	0.185164	0.0407847
	-0.140503	0.603693	-0.553532	0.498277
	-0.149919	0.520469	-0.654913	0.103834
	-0.137854	0.659527	0.0257278	0.514328
	-0.0902811	0.556961	-0.538493	0.172461
	-0.0953048	0.557324	-0.239104	0.427509
	-0.146496	0.573921	-0.537378	0.233267
	-0.183281	0.402519	-0.48182	0.363129
	-0.230664	0.641022	0.00827765	0.281124
	-0.136566	0.412736	-0.0466209	0.577704
	-0.246133	0.6384	-0.134898	0.602828
	-0.215931	0.639139	-0.480684	0.550318
	-0.296567	0.425793	0.275585	0.468021
	-0.194744	0.443272	0.30051	0.246437
	-0.151465	0.631562	0.373391	0.617938
	-0.267026	0.336591	0.624039	0.545385
	-0.252663	0.507377	0.549387	0.527146
	-0.264271	0.595638	0.368895	0.0801167
	-0.162421	0.617046	0.362108	0.353384
	-0.123249	0.530356	0.117405	0.577262
	-0.232951	0.357142	0.681548	0.682859
	-0.20481	0.548492	0.201831	0.533776
	-0.183143	0.364981	0.270077	0.658198
	-0.136628	0.544584	0.48395	0.686103
	-0.165837	0.28589	0.454875	0.638545
	-0.143812	0.403879	0.572665	0.361147
	-0.0844964	0.426229	0.592975	0.49525
	-0.0797158	0.536929	0.598867	0.432598
	0.0497339	0.560999	0.631859	0.517399
	0.0580699	0.208962	0.509254	0.49952
	0.0880903	0.469557	0.555574	0.25828
	0.135942	0.581672	0.622587	0.182937
	0.209768	0.273174	0.558327	0.423613
	0.206158	0.586994	0.601663	0.521661
	0.22261	0.562224	0.614968	0.171201
	0.169171	0.456712	-0.725231	0.418546
	0.0997144	0.305683	-0.572569	0.2315
	0.0224851	0.575847	-0.413491	0.318629
	0.726094	0.57529	-0.643195	0.0528673
	1.08435	0.439338	-0.810312	-0.248253
	0.992356	0.475883	-0.9303	-0.442188
	0.668862	0.213413	-0.8286	-0.117066
	0.358579	0.17545	-0.79901	-0.238501
	-0.036322	0.41311	-0.863079	-0.548251
	0.0479044	0.388788	-0.88486	-0.63093
	0.737136	0.338004	-0.872072	-0.455402
	-0.148583	0.0915496	-0.827412	0.316294
	-0.217896	0.282849	-0.826156	0.381299
	-0.258362	0.16907	-0.764085	0.708117
	-0.310838	0.000517787	0.488978	0.644589
	-0.26026	0.0640217	0.826457	0.334535
	-0.141486	-0.0122941	0.880267	0.709334
	-0.130412	0.184218	0.635873	1.17919
	-0.068297	-0.157249	-0.089979	1.07101
	-0.00113973	-0.0789055	-0.198266	1.25041
	0.0102052	-0.101205	-0.239923	1.29796
	0.139715	-0.0530029	-0.0853697	1.1719
	0.164219	-0.0802152	0.317497	0.601419
	0.196048	-0.224357	0.373198	0.942176
	0.0777236	-0.0780296	0.353067	1.35097
	0.213778	-0.100339	0.149368	1.32047
	0.237117	-0.122452	0.427047	1.48688
	0.290838	-0.00502565	0.494418	1.45327
	0.274325	-0.273865	-0.427807	1.59283
	0.233744	-0.193994	-0.261161	1.34847
	0.185	-0.226087	-0.510319	1.54222
	0.263968	-0.102123	-0.376787	-0.0249294
	0.248594	-0.315823	0.117372	1.3266
	0.212865	-0.393031	0.479735	1.34431
	0.296575	-0.32391	0.620585	1.56845
	0.204505	-0.412698	-0.0105889	1.49912
	0.374869	-0.452898	0.572964	1.67549
	0.255447	-0.354124	0.0973354	1.65868
	0.138365	-0.428797	0.436473	1.32469
	0.0910855	-0.491009	0.61018	1.51891
	0.16565	-0.526855	0.804352	1.68959
	-0.0634853	-0.50302	-0.242322	1.47174
	-0.139619	-0.454515	0.534444	1.20399
	-0.172459	-0.479436	0.719562	1.8037
	-0.168045	-0.598961	0.701813	1.61465
	-0.564337	-0.562044	0.668572	1.05664
	-0.442099	-0.556499	0.556365	1.66905
	-0.486474	-0.555588	0.76933	1.8178
	-0.412337	-0.46332	0.575345	1.13572
	-0.422855	-0.412976	0.857711	1.45544
	-0.286029	-0.301757	0.823321	1.68837
	-0.264174	-0.0585014	0.751003	1.83982
	-0.213505	0.199395	0.569381	1.00571
	-0.222114	0.215525	-0.294077	1.79656
	-0.174633	0.212873	0.623738	1.67868
	-0.177509	0.319833	0.937854	1.68502
	0.141755	0.543197	0.661735	0.655802
	0.299291	0.545779	0.464822	0.814971
	0.469789	0.674404	0.615751	1.17162
	0.430945	0.720296	0.590039	1.61719
	0.5148	0.639577	0.704952	1.27214
	0.534328	0.693736	0.672698	1.38611
	0.535709	0.850085	0.610573	1.57164
	0.548214	0.844705	0.854437	1.54792
	0.624443	0.858022	0.986352	0.914361
	0.610656	0.800677	1.06545	1.18097
	0.612001	0.646698	0.470121	1.50781
	0.598167	0.705123	0.700138	1.13369
	0.595124	0.597999	0.778302	1.48176
	0.530663	0.625984	0.0336938	1.39197
	0.538383	0.57372	0.755495	1.43987
	0.581986	0.173112	0.104823	1.43037
	0.52466	0.0386678	0.524777	0.88414
	0.638072	-0.054124	0.929669	0.0956962
	0.479123	0.22567	-0.25199	0.990017
	0.0214118	0.136409	-0.17822	1.34933
	-0.0688545	0.263391	0.156513	0.857345
	-0.114582	0.0484297	0.410132	0.579935
	-0.131893	0.196359	0.844195	1.03725
	-0.156175	-0.134497	0.769044	0.466571
	-0.206355	-0.0849898	0.657101	0.810289
	-0.150833	0.279133	0.278154	0.906955
	-0.213501	0.270344	0.214428	1.53282
	-0.197177	0.209474	0.734398	0.892431
	-0.170338	0.150331	-0.391943	-0.59958
	-0.160258	0.294875	0.391427	0.895013
	-0.158017	-0.144166	-0.116835	0.794546
	-0.156952	-0.0377091	0.185823	0.876088
	-0.140482	0.367034	0.453645	0.879058
	-0.171458	-0.1564	0.0254908	0.914023
	-0.104132	-0.26005	0.54098	0.919203
	-0.170709	0.300543	0.28775	0.987054
	-0.0921333	0.3511	0.211698	1.0299
	-0.0880139	-0.228034	0.607509	1.06932
	-0.0901439	0.199662	0.650941	1.00093
	-0.0833457	0.231109	0.708017	1.03255
	-0.0702365	-0.298505	0.135031	1.07959
	-0.0652747	0.359875	0.675054	1.09167
	-0.0272329	0.311636	-0.0198685	1.00938
	-0.0408931	0.352099	0.595952	0.929293
	-0.0325473	-0.310556	0.577199	1.05186
	-0.0273812	0.291275	0.124843	1.01933
	0.0198517	0.397759	0.316163	1.00233
	-0.018238	-0.0532569	-0.0497224	0.957996
	-0.00597152	-0.340536	0.506211	0.65742
	0.0327167	0.0231451	0.296992	1.02432
	0.0202592	0.227314	0.0109159	0.926639
	0.0272161	0.412746	0.422642	0.866271
	0.0842742	0.372023	0.57146	0.961262
	0.0982562	0.347995	0.52471	0.766766
	0.104385	-0.32599	0.632126	0.917813
	0.128199	0.325862	0.609863	1.01148
	0.0859345	-0.204914	0.0129597	0.942808
	0.122095	0.417479	0.623031	0.958853
	0.145724	0.023398	0.586512	0.621167
	0.154432	0.207535	0.262565	0.686694
	0.136261	0.286444	0.477382	0.918668
	0.152363	-0.234807	0.425479	0.957405
	0.155934	-0.370773	0.0658421	0.967413
	0.190414	0.360502	-0.533598	0.908099
	0.187023	0.417848	0.112855	0.600714
	0.155683	0.384109	0.336821	0.703745
	0.150701	-0.234215	0.385143	0.965837
	0.195357	0.302699	-0.31956	0.644137
	0.179361	0.362967	0.367668	0.827202
	0.102857	0.394716	-0.441937	0.880529
	0.105789	-0.345678	0.323561	0.809104
	0.0541433	-0.208834	-0.196797	0.191729
	0.0732028	0.00433451	-0.263882	0.867467
	-0.0223025	-0.229461	-0.385931	0.490791
	-0.0109652	-0.074603	-0.174674	0.642297
	-0.19328	0.163778	-0.0586152	0.612553
	-0.258177	0.108426	0.0561572	0.437388
	-0.246232	0.330985	0.161342	0.401287
	-0.219769	-0.264915	0.177654	0.262837
	-0.273733	-0.194958	0.312341	0.443385
	-0.258066	-0.367994	0.353387	0.332402
	-0.143152	-0.343677	-0.0754261	0.442948
	-0.294894	0.304111	0.395914	0.225129
	-0.0692525	0.334989	0.150181	0.275692
	0.0637651	-0.181141	0.0566616	0.237931
	-0.180448	0.269502	0.343352	0.147217
	-0.254388	-0.411126	0.169045	0.109131
	0.0705094	0.148124	0.124857	0.071062
	0.155559	0.108785	0.0324347	0.0603253
	0.104547	-0.129499	0.197443	-0.0848139
	0.144523	0.0523986	-0.256997	-0.290836
	0.188126	0.227305	0.320356	-0.275933
	0.199173	-0.409564	0.0288745	-0.196711
	0.184177	0.00875607	0.310865	-0.167339
	-0.215381	0.348334	0.212575	-0.361764
	0.228569	0.276225	0.10207	-0.23081
	-0.219197	-0.0973951	0.132938	-0.479667
	0.00355133	-0.33715	0.0266729	-0.502546
	-0.0015586	-0.313858	0.0368416	-0.660184
	-0.0686412	0.313516	0.162071	-0.703573
	0.226649	0.281961	0.0261652	-0.677047
	0.313841	0.339601	0.188215	-0.837358
	-0.248903	-0.119442	-0.0375811	0.0461423
	0.365676	-0.292595	-0.0118103	0.485938
	0.39128	0.147197	0.0122499	0.0404264
	-0.00142287	0.355895	0.0379065	0.698006
	0.361355	-0.208456	0.0829586	0.761888
	0.451589	0.0677508	-0.00250474	0.729662
	-0.130922	0.00537979	-0.072713	0.900161
	0.458915	0.304086	0.0211628	0.585642
	0.404323	-0.233375	-0.0134365	0.999362
	0.238036	0.0974948	-0.263486	1.09972
	0.443048	-0.144058	0.0394161	1.11879
	-0.149724	-0.0191589	-0.288618	0.654754
	0.363181	-0.0914748	0.0128575	1.04405
	0.437702	0.190854	-0.045934	0.994802
	0.312281	0.0505707	0.0256588	0.753832
	0.426135	0.218641	-0.0408558	0.790934
	0.448663	-0.0184121	-0.10587	0.689014
[truncated: 2,910 more rows]

## Sheet: 7f
Oral cavity and stomach					Larynx and stomach					Duodenum and stomach					Jejunum and stomach					Cecum and stomach
Real same neurons	Real different neurons	Shuffled same neurons	Shuffled different neurons		Real same neurons	Real different neurons	Shuffled same neurons	Shuffled different neurons		Real same neurons	Real different neurons	Shuffled same neurons	Shuffled different neurons		Real same neurons	Real different neurons	Shuffled same neurons	Shuffled different neurons		Real same neurons	Real different neurons	Shuffled same neurons	Shuffled different neurons
237.437	196.617	230.228	227.588		303.407	215.679	299.994	300.688		251.232	243.182	182.064	183.209		170.77	232.446	174.553	173.572		154.893	227.152	190.836	198.016
197.379	164.394	187.947	186.7		272.473	185.354	269.679	270.571		139.895	180.932	154.748	155.756		178.747	215.167	179.18	176.15		154.893	218.956	190.836	188.648
158.306	120.792	153.363	151.66		272.987	185.763	268.19	270.99		164.617	119.495	155.953	156.218		162.674	196.749	165.305	162.621		241.546	110.181	214.387	193.822
150.206	102.024	150.522	149.289		249.158	167.959	245.605	247.455		200.933	270.939	182.245	183.904		168.96	194.896	164.161	166.999		115.164	222.368	174.72	212.673
167.647	139.117	154.961	156.979		235.167	150.591	236.873	238.207		183.705	128.38	222.343	221.836		136.013	189.088	136.446	138.701		138.97	293.613	175.719	197.508
138.403	86.7873	145.131	147.734		230.288	151.583	231.674	233.231		125.186	234.814	160.495	164.591		126.512	182.208	127.573	127.152		138.389	266.055	203.801	169.325
168.924	114.678	154.272	152.761		226.106	153.168	226.888	228.92		172.412	113.943	156.211	152.218		118.87	171.141	123.587	122.5		231.748	204.497	230.875	226.388
153.188	98.1942	143.741	144.464		218.436	143.495	222.316	223.892		104.662	213.945	153.723	155.011		126.811	144.02	126.685	129.091		235.899	146.351	230.812	228.231
137.864	105.404	145.274	144.251		221.219	147.466	217.331	219.12		144.81	285.54	158.276	155.873		119.581	171.762	129.177	128.919		211.641	243.697	213.046	207.879
151.624	96.1189	149.016	148.547		244.728	161.374	223.739	227.664		98.049	186.983	156.317	161.469		138.948	192.454	130.771	129.693		185.034	132.204	208.674	205.293
176.077	120.776	140.064	141.312		220.505	159.269	235.81	235.472		127.774	267.286	145.534	147.17		115.973	127.802	118.021	116.912		164.031	159.202	179.341	177.877
124.147	79.6976	131.455	130.604		225.142	141.396	219.161	221.943		103.824	175.191	138.711	134.093		119.511	124.709	117.155	119.189		164.562	189.568	164.352	161.859
129.625	93.2931	134.049	133.937		213.678	128.996	218.556	218.388		116.899	210.292	194.196	199.661		114.288	161.829	111.133	111.325		167.866	131.976	165.81	160.452
158.685	139.206	127.468	127.382		207.174	143.215	208.99	210.126		187.864	219.996	207.626	205.795		106.116	146.2	108.688	109.017		157.107	166.696	163.822	160.632
118.65	65.878	120.453	121.458		204.826	153.09	205.011	207.692		301.847	164.934	180.267	183.277		101.303	130.514	115.199	116.781		155.028	151.214	156.694	154.36
127.922	92.763	116.996	116.298		220.744	140.234	207.151	210.025		301.847	205.855	180.267	170.683		129.528	105.148	109.87	110.532		152.878	205.429	155.183	160.096
130.753	75.0347	111.545	109.911		192.22	139.087	208.497	208.083		233.17	262.765	227.288	223.882		103.726	96.0179	99.3752	100.916		165.919	120.305	156.465	157.096
113.988	57.6322	110.494	111.015		211.441	130.818	197.033	199.301		175.691	175.416	177.281	173.392		97.2	108.211	99.2189	101.271		128.287	165.182	151.744	151.859
130.746	103.241	117.835	118.962		198.526	150.21	202.854	202.654		146.501	160.206	164.201	157.317		97.6427	109.432	106.458	105.85		157.692	236.904	141.376	145.031
140.336	120.039	129.933	128.89		183.764	120.529	192.817	194.827		162.422	171.383	156.749	167.37		102.166	119.112	114.588	116.499		123.708	183.277	145.347	144.493
112.074	60.04	133.328	132.295		217.278	184.381	194.146	196.642		149.999	200.156	157.907	166.29		122.677	68.0271	117.364	116.048		139.779	215.128	132.844	131.98
111.385	65.1716	126.079	128.635		178.353	120.73	198.608	199.874		144.657	192.737	151.057	158.655		113.153	132.839	112.11	112.189		124.485	141.204	135.596	135.973
138.785	120.248	117.249	119.749		196.134	114.479	183.819	185.028		145.255	159.556	163.96	167.133		100.82	82.6711	105.666	108.123		142.293	223.164	134.783	136.093
123.538	83.6768	119.556	119.929		185.99	138.289	187.96	187.167		177.067	160.934	209.522	201.801		107.776	105.912	112.95	114.783		127.014	203.712	133.878	136.845
108.417	67.7235	120.8	123.152		179.622	125.767	181.18	183.109		162.632	78.9646	173.954	153.979		126.31	57.8909	119.715	128.048		112.133	165.01	120.881	122.648
118.527	100.607	115.79	120.427		177.368	101.289	178.695	180.703		107.126	191.879	142.121	160.454		122.555	85.8657	131.394	129.739		116.325	185.416	123.403	121.085
170.379	168.161	123.343	124.327		187.454	148.415	179.337	179.331		141.32	257.581	152.614	164.19		145.993	63.5434	134.949	137.206		150.322	237.872	134.268	136.173
121.696	103.446	137.655	138.28		186.602	107.09	181.288	183.197		152.046	233.188	185.92	176.894		134.236	99.4615	138.861	138.314		111.474	177.38	128.045	134.386
117.859	103.657	131.234	133.25		192.396	114.703	185.314	187.49		89.3128	184.369	164.278	158.369		144.206	112.32	141.242	137.55		116.769	196.175	123.41	132.354
140.824	121.336	128.109	129.247		170.658	119.4	184.225	183.293		89.3128	196.438	164.278	169.389		156.659	125.917	150.726	148.186		145.646	120.273	129.672	133.424
122.643	107.487	127.811	126.575		191.153	159.119	180.828	180.167		217.287	239.948	217.906	218.142		146.774	96.6135	146.825	143.61		110.231	182.785	120.453	122.989
120.184	110.732	123.878	122.39		180.449	142.843	180.368	181.999		201.218	222.963	203.4	203.879		176.185	131.277	167.521	165.455		108.389	162.503	112.312	117.07
128.746	126.948	124.071	124.208		184.335	150.894	182.922	184.026		203.115	225.601	207.451	208.276		170.227	101.064	167.585	164.194		113.784	145.073	113.885	113.316
136.453	133.082	130.256	129.405		163.999	102.653	177.532	179.731		216.792	237.148	214.37	215.275		181.388	96.6348	175.855	169.546		111.665	183.874	122.985	120.16
161.608	165.264	148.304	145.702		188.338	161.617	174.215	175.906		202.06	223.877	204.545	205.837		176.025	112.33	172.998	167.857		135.321	225.778	126.073	129.552
134.676	136.773	143.707	143.317		160.706	111.323	171.289	173.009		208.625	228.002	202.389	202.757		115.285	120.788	134.865	130.12		113.112	183.84	121.198	128.57
158.49	166.327	151.576	152.754		161.113	92.6403	167.535	170.245		189.539	209.481	190.385	191.131		115.285	141.571	134.865	135.282		119.257	147.343	121.97	119.05
168.243	173.775	164.761	162.095		163.586	92.2326	161.933	163.978		187.86	207.447	189.381	190.27		303.02	280.662	300.716	299.512		122.388	204.672	120.647	122.241
178.588	192.889	176.738	175.347		191.367	119.141	168.379	168.735		190.162	210.059	187.668	188.692		272.363	240.896	271.005	269.342		113.599	167.97	118.766	123.072
213.303	229.999	208.847	205.856		168.843	95.3159	173.911	172.869		181.77	199.463	186.045	187.198		272.809	243.097	268.538	268.864		118.255	164.904	119.814	119.18
252.344	273.954	250.86	248.317		168.285	140.252	171.1	169.168		184.538	202.722	190.055	191.806		249.565	207.78	245.624	243.63		117.855	180.963	124.567	121.033
60.1375	110.727	157.131	152.844		157.286	120.17	162.423	162.891		189.854	207.754	193.325	195.733		235.014	198.566	232.439	232.099		125.241	205.521	140.894	151.042
82.626	112.951	126.45	131.514		153.607	115.406	157.931	159.399		199.159	215.672	191.168	193.476		230.606	187.356	227.65	226.59		124.55	179.545	137.19	135.378
59.6921	108.703	122.941	129.961		159.262	128.426	156.809	158.945		177.585	191.344	189.57	189.972		226.571	182.717	223.084	221.249		123.442	183.798	127.921	124.766
131.404	153.763	161.582	156.9		172.995	106.133	160.355	163.875		208.114	221.788	183.042	182.701		218.736	173.895	218.75	217.591		149.134	134.271	139.517	145.593
202.067	120.446	172.96	170.263		151.682	90.0156	162.343	162.764		176.875	189.222	172.261	172.911		221.609	177.167	226.043	226.076		169.891	136.975	160.479	161.311
137.134	159.283	166.656	164.409		179.262	167.479	163.364	161.649		170.02	180.399	171.258	172.412		244.029	226.477	234.915	234.736		141.422	148.293	149.845	145.639
164.551	202.84	174.548	173.99		149.021	115.709	164.229	165.882		165.902	176.919	173.033	174.884		221.087	177.266	219.847	218.55		207.043	166.819	187.874	187.707
122.252	125.566	181.7	184.43		188.409	128.861	167.196	170.504		179.635	192.492	172.131	173.891		224.474	203.567	218.043	217.217		139.316	205.909	156.262	154.411
201.762	136.374	166.97	171.363		182.179	178.102	168.032	168.256		162.903	172.907	172.806	174.91		213.114	184.209	208.152	207.659		189.184	178.318	179.391	181.929
117.265	117.134	151.492	149.364		140.42	93.9088	168.588	167.208		181.601	192.841	172.094	173.435		207.634	161.724	201.449	200.838		163.158	187.455	168.06	167.294
122.545	153.685	150.788	149.034		220.379	225.173	169.988	170.469		160.752	166.55	169.346	170.897		205.417	161.233	197.055	196.875		157.656	219.539	160.879	160.25
117.547	149.037	149.093	149.87		193.369	195.848	181.206	181.306		187.426	196.978	163.66	164.697		192.721	146.62	196.198	194.917		161.641	197.429	162.768	161.903
127.18	165.338	137.406	137.01		159.849	150.381	187.282	187.803		164.523	170.082	158.976	160.398		210.485	194.362	191.557	191.047		193.467	277.792	194.212	194.854
105.969	127.017	125.221	124.128		142.26	94.2474	173.725	176.513		155.514	160.868	158.557	160.645		199.106	154.852	198.398	198.249		281.718	262.987	277.701	278.644
245.409	173.086	130.185	128.532		136.789	98.1164	153.322	156.376		161.793	167.908	162.734	164.576		183.856	135.522	200.845	199.477		240.528	212.709	151.085	154.565
107.596	136.311	142.69	141.289		171.892	116.951	148.674	148.88		153.235	153.637	163.326	164.529		218.013	176.069	193.433	193.029		240.528	152.034	151.085	149.494
102.179	122.645	146.704	147.355		181.621	183.902	159.375	157.9		194.285	198.238	162.345	163.687		178.537	130.747	193.979	193.44		270.501	277.653	272.743	253.859
125.636	174.752	144.439	145.305		176.005	178.185	169.919	167.516		148.163	148.553	157.056	158.921		186.485	140.992	192.392	190.535		252.822	263.172	265.072	246.778
97.688	134.705	122.839	121.146		136.244	97.9643	166.869	167.522		159.6	160.074	155.537	156.654		176.546	140.467	180.163	180.015		276.717	277.17	260.774	248.221
113.087	164.027	116.425	115.273		152.444	143.72	156.662	158.671		152.935	152.379	157.241	158.742		188.003	144.247	182.85	183.305		240.936	248.978	237.787	233.627
121.594	177.392	118.804	117.869		167.255	116.455	154.113	155.393		151.47	149.927	159.147	160.723		207.326	197.482	187.344	187.937		217.141	219.228	209.97	222.475
95.8418	138.729	127.638	127.677		175.336	127.112	159.871	161.624		159.626	159.758	164.189	166.114		185.309	166.178	193.8	194.355		193.573	182.745	181.684	201.43
96.2027	126.2	142.663	144.384		147.621	101.779	161.981	161.892		168.218	169.377	169.989	172.609		190.995	176.083	190.592	189.563		178.866	146.762	172.834	184.993
98.9069	148.038	142.099	142.721		157.451	108.863	158.985	156.956		140.976	134.002	171.81	173.289		170.806	124.571	183.237	181.999		183.802	125.301	175.428	178.599
105.995	121.096	133.856	132.902		174.942	183.999	158.173	155.711		173.978	174.397	170.897	172.538		191.755	148.946	180.698	179.618		191.274	148.691	179.981	181.642
94.2285	129.467	115.431	114.287		131.904	107.602	160.663	159.166		225.719	222.555	162.895	164.752		180.936	136.801	180.915	179.987		199.007	136.085	182.015	181.549
119.158	182.115	107.724	106.641		210.73	227.068	165.638	166.164		140.416	132.182	150.714	152.766		184.877	141.521	180.698	179.646		193.106	139.828	187.494	195.713
98.098	152.036	111.975	110.567		134.828	105.815	167.583	169.916		168.78	165.744	146.668	149.177		163.392	122.324	175.587	175.439		259.37	206.222	213.712	224.01
102.211	133.188	118.099	118.268		132.47	109.995	156.844	158.363		158.11	153.72	145.182	148.107		188.932	146.236	173.238	173.031		250.5	195.585	236.441	233.825
92.8094	151.103	127.677	130.686		157.815	165.862	144.361	143.322		135.054	123.396	148.961	150.354		160.524	116.148	170.944	171.047		264.334	213.037	249.277	242.042
102.644	171.24	125.695	127.746		137.019	109.027	141.138	138.989		136.966	126.101	152.38	153.594		174.034	155.327	167.6	168.066		294.279	247.989	278.97	270.978
93.8779	149.891	118.817	117.94		143.385	112.412	142.727	142.193		169.665	167.957	156.467	156.417		159.248	125.535	163.568	163.617		320.297	236.423	266.163	242.374
111.112	143.425	109.864	108.537		134.479	116.07	140.59	140.104		148.483	138.761	155.093	155.967		159.804	129.538	162.225	162.215		170.71	176.37	185.505	209.598
108.84	146.945	107.065	106.989		145.306	119.834	138.561	138.968		154.765	146.414	148.257	150.711		162.076	138.111	165.235	165.604		164.242	183.101	186.34	199.079
95.648	164.341	108.573	109.098		135.143	131.008	138.558	137.855		187.482	181.377	142.489	145.474		189.659	180.555	170.821	170.476		204.475	211.692	254.476	228.88
255.37	214.038	115.354	115.938		151.153	163.012	139.07	137.7		133.687	118.44	136.68	140.077		167.209	147.448	172.045	171.235		89.6743	128.41	110.982	104.24
103.758	180.198	132.43	131.136		129.775	130.035	140.76	138.029		130.448	111.899	135.931	139.069		168.647	124.132	166.001	165.372		109.999	172.956	110.223	104.616
114.793	196.041	148.506	147.829		191.167	215.864	142.146	141.286		135.222	119.009	138.018	140.154		157.306	112.14	159.366	159.09		77.1713	113.455	106.265	103.634
101.205	175.864	147.048	146.13		174.71	198.134	149.507	148.854		134.612	116.028	139.163	140.29		153.482	108.509	156.617	157.18		64.6181	116.351	90.6249	90.8651
158.522	178.965	137.653	138.231		139.458	125.865	159.79	158.25		144.184	130.945	139.566	139.903		159.425	114.043	158.071	159.394		70.5599	133.127	87.0749	85.7201
107.106	178.1	134.025	135.566		143.029	131.885	166.443	167.86		131.686	110.325	136.584	137.151		171.13	162.485	160.732	161.49		69.6933	113.22	88.3132	88.5082
122.002	209.605	132.85	133.022		133.6	131.608	157.921	160.659		165.854	161.107	137.305	138.222		150.193	124.886	162.532	162.167		84.6112	119.538	123.608	137.332
108.77	189.283	129.983	127.961		129.099	131.663	144.946	145.239		128.312	104.606	138.655	139.779		179.817	136.775	163.174	163.499		168.58	143.885	191.725	182.638
126.515	180.184	128.696	127.707		140.851	155.708	137.471	135.869		129.481	101.498	143.563	144.133		148.847	103.04	166.121	167.653		144.836	101.358	112.05	101.971
117.21	204.844	129.284	127.938		130.516	135.922	134.907	132.134		153.346	142.881	147.371	147.948		186.606	185.336	168.263	169.885		128.054	94.1	90.6747	98.2547
138.913	192.797	134.461	133.558		160.737	153.438	135.424	133.676		147.214	128.97	149.627	150.33		160.347	150.389	169.886	170.163		237.661	194.895	129.303	136.357
121.077	206.389	136.895	136.115		137.767	139.46	140.456	140.023		159.286	151.17	150.806	152.762		182.78	140.29	170.101	170.282		238.766	325.29	240.597	239.342
137.795	207.784	141.317	140.358		172.968	204.191	145.279	143.379		132.669	107.779	149.663	151.108		139.143	109.179	177.248	177.145		177.043	262.27	180.256	179.888
132.319	219.566	144.347	141.625		152.587	180.56	152.723	149.009		166.095	148.581	145.906	146.083		221.206	181.555	183.399	182.656		149.685	222.526	160.339	157.256
176.956	217.483	165.297	164.721		130.746	149.672	154.727	152.728		164.617	157.105	141.198	140.716		194.062	152.825	175.56	176.01		166.073	248.354	188.452	187.682
139.479	229.63	160.383	156.081		132.112	148.103	150.934	152.012		140.526	120.047	136.656	136.992		160.179	113.774	159.134	160.67		236.802	319.334	206.217	212.723
198.268	242.586	192.311	192.443		146.568	154.588	142.253	142.757		139.286	114.854	134.049	136.053		140.801	119.385	150.631	150.709		129.059	196.627	132.14	131.431
180.98	248.548	192.288	188.691		130.879	149.758	138.28	137.226		143.951	120.658	135.617	138.576		135.725	99.6684	156.373	155.746		123.978	180.907	128.403	124.711
123.373	181.081	164.433	159.6		133.606	158.211	137.333	134.788		127.444	95.7027	137.964	139.708		170.118	167.894	164.446	163.197		122.865	190.132	127.859	125.643
115.457	171.559	140.171	140.592		135.295	151.849	136.471	133.203		135.164	107.542	141.494	142.832		182.232	139.806	165.132	164.907		119.136	181.345	128.619	128.06
112.39	176.383	129.493	130.359		182.503	220.116	139.279	136.714		143.564	124.245	142.555	143.144		176.568	133.286	158.411	160.021		132.428	205.014	124.104	131.87
124.545	194.188	122.39	125.989		132.877	158.502	148.746	144.597		164.165	154.632	141.805	141.499		134.992	105.954	155.656	156.627		113.725	173.109	111.649	114.036
163.77	103.837	120.5	124.464		132.232	156.796	150.018	148.092		134.404	102.564	141.313	140.993		152.655	104.012	157.344	158.946		105.916	129.106	108.229	104.401
209.07	244.462	126.41	129.209		160.175	173.556	146.57	146.573		147.071	129.148	145.501	145.504		165.557	163.796	160.192	161.273		104.751	151.443	106.149	110.454
172.979	188.438	135.714	137.495		175.839	180.504	149.181	147.915		140.108	116.497	152.52	152.606		173.645	174.744	159.27	159.272		104.798	150.005	104.278	106.723
167.707	90.1496	162.837	158.272		143.192	160.495	157.045	154.643		126.875	88.5106	156.302	157.719		146.115	135.421	158.728	158.86		100.262	106.914	105.665	109.064
336.872	149.723	327.576	320.92		156.505	193.923	158.146	154.96		152.176	136.331	154.246	155.405		155.853	151.329	158.142	157.266		102.042	137.43	107.058	108.918
295.249	135.531	314.681	309.604		141.198	164.825	155.01	151.337		193.081	168.562	150.353	151.29		175.508	131.871	161.68	162.759		114.126	94.7217	103.077	98.0823
204.336	149.364	285.759	283.234		135.278	165.727	148.148	145.965		156.378	125.932	144.145	145.208		131.101	87.4196	158.235	159.573		105.145	90.0656	99.1156	96.6254
177.609	186.151	265.646	268.602		136.452	165.058	142.515	141.051		163.767	152.018	142.262	142.95		211.527	172.168	147.399	148.96		96.8452	109.139	99.043	100.329
143.604	210.313	195.064	196.32		138.428	166.709	138.942	136.008		130.285	88.4144	139.81	140.267		133.608	112.127	138.449	139.186		100.086	115.159	99.919	102.915
285.676	141.999	173.072	174.022		149.364	170.448	140.03	136.589		170.299	159.528	139.245	139.39		130.065	100.016	133.286	133.198		102.026	77.416	120.579	127.2
130.18	260.24	185.599	179.742		145.855	169.484	143.857	140.164		140.565	111.961	140.749	140.764		131.342	107.572	137.471	136.913		101.285	84.2507	143.569	147.504
148.891	329.418	225.226	240.21		145.542	176.88	146.315	143.316		130.417	84.0218	143.089	143.392		158.19	110.071	139.406	139.319		203.948	135.146	137.766	130.865
128.758	307	143.794	147.285		181.938	228.196	152.655	150.389		165.83	151.462	147.105	147.443		135.83	119.882	138.806	139.745		103.984	94.0391	115.586	111.956
130.027	332.683	148.849	147.856		159.257	185.165	162.451	158.147		135.149	91.6066	150.499	151.651		142.155	133.487	137.956	138.69		113.285	71.1658	110.219	110.245
113.374	309.62	137.755	138.922		141.448	178.84	162.246	160.649		154.715	113.257	153.46	154.568		133.454	117.062	137.336	138.828		117.149	69.4595	117.219	110.678
215.105	154.416	141.011	137.599		178.482	227.366	159.253	157.285		174.804	162.203	152.467	152.466		144.157	138.775	138.118	138.027		124.12	132.72	116.84	116.791
98.2898	275.504	157.249	154.292		155.805	188.364	162.77	159.903		141.564	109.512	152.474	151.995		134.984	80.2957	139.088	139.088		113.998	83.1742	122.347	118.26
117.601	323.444	154.425	162.716		213.542	263.729	173.754	170.706		168.387	152.224	152.808	152.418		151.443	100.678	141.976	142.093		129.341	131.563	120.319	121.137
101.02	256.528	116.043	116.155		147.379	187.921	179.775	177.833		167.38	125.565	154.413	154.037		129.368	83.2132	147.976	147.958		118.481	87.7902	125.356	131.796
108.417	313.967	117.599	117.638		165.865	202.105	172.472	171.869		145.003	96.6416	160.056	160.266		191.868	151.206	158.928	158.936		135.466	75.557	126.886	125.136
100.206	293.751	113.633	113.513		151.682	203.951	162.494	161.424		182.278	138.81	167.141	168.609		175.296	131.728	161.452	163.289		130.795	76.5226	142.274	142.484
119.207	334.143	116.961	116.902		158.329	200.81	159.462	156.85		212.804	173.598	170.482	171.809		142.093	138.12	151.93	154.646		155.508	81.661	173.774	171.68
101.816	250.947	118.061	119.371		174.318	208.324	162.687	157.742		159.92	135.518	167.05	168.911		132.818	119.462	141.357	142.739		190.971	106.982	160.09	155.889
112.892	231.92	117.44	118.416		156.219	209.587	165.283	161.779		155.764	105.325	160.584	162.403		128.439	102.418	134.979	135.282		160.695	85.4605	182.29	179.583
99.1668	309.905	114.5	114.495		188.332	245.195	171.346	167.898		149.446	114.521	155.2	154.894		140.956	86.8718	134.996	135.876		193.994	96.6314	197.808	192.086
122.919	343.606	117.853	118.865		159.485	207.058	172.739	169.858		145.048	97.1855	154.993	154.591		129.858	110.108	138.836	140.155		124.488	95.6139	149.459	145.325
91.8033	281.301	117.974	119.437		154.214	208.783	166.025	164.691		179.681	131.79	156.507	156.622		159.593	165.824	146.016	146.097		100.832	126.485	109.129	122.297
110.117	333.871	114.016	114.959		156.514	213.815	159.442	157.152		145.369	98.8751	159.802	160.208		136.99	130.249	149.853	148.656		151.314	201.103	141.445	137.665
92.7723	298.595	109.877	111.183		157.374	209.983	158.563	154.557		177.329	158.33	161.144	161.831		173.547	130.212	152.849	152.861		124.423	162.622	130.297	125.37
92.9398	273.619	105.392	108.171		161.114	220.907	160.304	156.797		161.883	136.115	160.192	159.904		152.94	102.725	146.866	148.537		111.316	145.172	123.21	119.587
90.4999	294.189	117.835	120.191		161.311	215.969	162.154	158.334		166.786	141.105	157.884	156.853		130.451	96.4806	138.621	140.528		126.077	171.613	128.053	126.477
94.9061	314.962	152.544	153.283		202.559	264.429	178.944	174.625		153.372	102.551	155.885	153.891		131.583	115.199	134.643	135.852		121.353	166.32	108.636	110.725
98.401	321.091	162.429	162.673		170.717	233.609	183.29	180.709		156.941	104.63	155.664	154.326		145.724	147.569	134.745	135.432		88.3349	122.925	94.373	95.2782
94.6747	270.046	124.096	125.525		163.937	226.001	174.763	172.767		155.796	119.325	156.104	155.307		130.472	106.311	135.21	135.003		82.7769	105.712	101.766	101.009
90.3796	292.089	105.165	107.238		182.916	235.995	176.048	172.946		169.097	115.581	157.951	158.08		133.482	93.5504	135.194	134.853		87.2312	99.0418	109.214	106.108
100.022	326.403	103.911	104.419		205.034	271.053	192.219	187.733		154.236	105.841	162.99	163.113		134.704	125.357	140.101	139.574		83.8122	116.062	92.3665	90.5096
97.4417	268.009	105.938	107.047		172.498	238.825	187.715	185.635		158.124	116.829	171.996	172.082		183.155	142.882	148.016	146.733		76.558	89.5895	80.7549	79.1088
93.645	313.49	106.855	108.635		181.805	238.911	183.247	180.193		183.214	161.47	183.594	183.445		132.686	99.8395	149.199	149.449		74.0824	88.9002	83.9406	81.7141
104.193	335.294	107.528	107.245		172.915	236.037	178.587	174.5		198.049	177.709	190.758	189.987		131.946	105.548	143.523	144.76		78.4089	99.625	91.6046	89.4463
91.7004	300.394	108.798	109.676		190.639	259.483	185.707	180.861		215.85	198.335	192.828	192.133		159.205	168.461	142.315	144.165		79.0181	82.1606	93.5738	93.4573
94.1176	289.497	106.113	109.486		181.184	245.036	185.645	182.49		179.04	121.84	189.172	188.683		174.65	187.168	149	150.35		105.271	135.172	88.372	88.4503
104.747	338.354	106.971	108.088		195.958	252.555	192.541	188.005		198.239	175.438	183.167	182.086		142.48	142.708	154.99	155.093		92.9078	116.736	83.1604	84.4112
110.43	347.201	114.5	114.591		187.769	249.541	191.72	186.793		177.628	142.704	178.889	177.795		156.92	109.642	155.256	154.952		74.9903	79.195	81.4622	83.6332
130.285	371.16	126.374	126.463		211.887	281.595	205.397	200.388		174.892	133.629	177.253	175.604		140.597	138.732	150.592	150.861		78.7173	75.675	93.8151	97.8814
120.627	257.151	132.31	140.126		184.236	254.242	194.426	192.459		182.429	145.806	179.826	177.886		134.994	117.224	144.004	144.79		91.5748	74.2138	109.586	111.887
105.035	280.759	124.905	129.986		195.08	254.995	195.433	190.698		178.621	133.382	183.051	180.868		136.053	124.919	139.186	140.214		96.5479	87.5402	109.653	110.735
98.3136	302.091	114.565	113.759		192.158	263.782	194.757	190.768		194.105	164.367	183.259	181.269		137.965	131.156	137.688	137.979		121.107	95.9486	107.167	108.798
130.735	254.012	120.485	124.742		184.014	252.844	188.807	185.037		186.627	132.515	185.54	183.434		148.603	153.489	140.032	140.221		120.078	103.39	114.279	113.544
108.547	343.58	125.777	123.213		189.537	261.637	190.822	186.629		195.554	137.081	196.239	194.626		145.175	147.675	143.321	143.595		151.751	125.813	132.724	131.519
101.215	295.121	117.873	118.42		195.971	261.643	196.478	191.782		217.059	193.402	203.544	201.994		144.985	146.307	148.109	148.631		139.98	124.668	139.079	136.032
115.573	353.718	120.095	119.326		239.933	309.177	232.435	227.89		206.611	179.316	200.367	198.969		182.584	144.733	155.672	155.554		146.007	133.085	143.542	138.872
107.814	336.538	121.242	122.166		201.675	276.472	210.673	208.465		195.642	145.311	196.118	194.445		158.416	168.431	160.575	161.454		129.928	149.652	118.799	112.982
127.331	367.593	130.699	130.697		203.811	272.002	206.318	202.069		198.508	144.832	204.924	203.782		141.141	133.755	158.86	159.59		121.342	81.0633	95.9646	96.8699
117.426	350.575	131.59	133.195		203.605	274.276	205.999	201.119		217.51	171.025	211.767	210.593		179.102	141.785	154.397	154.867		96.9592	77.636	89.2303	93.0483
153.629	260.05	147.195	163.568		201.771	275.886	204.437	199.741		219.95	176.774	215.384	213.275		155.096	163.492	157.325	156.963		123.357	155.999	95.6422	102.455
168.954	254.455	166.288	171.818		206.428	280.353	208.487	203.605		226.049	177.208	219.75	216.88		214.331	181.971	165.824	165.742		100.518	101.124	128.353	121.721
123.026	321.979	145.4	139.053		213.52	290.027	215.592	210.871		225.895	180.242	221.978	219.103		146.996	146.817	175.9	175.967		189.788	302.054	192.825	192.6
152.488	281.928	152.427	158.734		222.365	288.94	224.351	219.177		247.294	217.409	238.371	235.529		165.065	177.658	173	175.016		200.685	328.923	205.448	205.307
140.651	295.408	150.106	150.154		200.525	238.576	207.995	197.883		236.746	198.401	235.714	232.911		151.955	129.09	164.98	166.471		232.478	368.63	231.513	231.539
149.467	304.142	155.427	156.037		123.849	181.969	161.901	168.023		240.126	203.621	237.061	233.535		157.762	166.154	158.377	159.543		175.614	291.139	183.056	182.261
186.139	280.74	185.597	188.292		113.707	155.712	146.607	158.113		236.189	193.587	233.447	230.161		173.384	188.534	159.23	159.689		223.527	359.067	222.166	226.736
174.903	305.251	182.117	181.027		138.827	153.38	157.702	162.946		164.42	149.527	202.998	191.531		156.599	127.671	162.526	161.927		187.019	255.731	192.02	187.564
260.924	284.496	257.888	258.567		154.947	134.832	192.601	182.275		141.789	139.824	178.422	172.913		188.996	157.948	167.019	166.205		209.63	343.601	203.268	207.715
185.029	321.619	167.485	174.446		351.202	226.159	343.597	342.29		108.837	127.066	161.431	160.197		159.031	166.623	170.006	170.467		154.753	256.473	157.716	158.477
146.081	285.599	128.802	127.458		322.2	190.874	314.629	313.992		107.097	129.782	150.615	152.783		154.286	148.064	167.073	168.499		158.134	248.164	157.949	158.14
252.388	252.07	150.312	142.394		297.047	191.834	305.528	303.529		93.1203	127.9	145.043	149.114		156.792	144.051	159.499	160.128		146.821	241.466	149.409	149.424
168.35	215.524	204.193	199.25		287.509	198.521	298.975	297.419		91.0342	128.31	143.863	148.742		157.172	159.924	156.923	157.321		147.141	235.797	151.763	150.789
154.463	198.112	171.697	169.526		263.639	143.594	302.036	301.925		99.8099	135.016	146.749	152.504		161.51	145.463	157.625	157.346		158.44	282.501	154.801	156.96
119.68	164.554	168.25	164.201		248.835	150.375	287.966	288.755		123.86	157.903	153.49	158.355		161.094	166.134	159.456	159.475		134.185	230.62	136.615	137.149
117.246	153.335	147.484	146.871		239.979	132.004	273.76	275.133		133.887	178.931	165.073	167.978		203.269	177.226	171.082	169.663		134.46	246.735	137.239	140.446
135.975	200.843	123.244	120.108		252.815	146.205	252.126	249.967		141.397	184.459	184.293	183.824		171.225	151.943	180.018	179.826		131.969	208.853	142.119	143.485
112.844	153.155	126.594	123.131		260.386	205.729	240.659	240.671		182.559	219.786	215.06	207.605		164.259	158.653	175.125	175.8		161.702	199.589	151.536	148.985
111.344	158.856	129.422	128.51		238.662	135.635	236.431	236.655		184.808	120.428	175.085	162.375		182.188	198.648	173.496	174.938		126.954	213.954	132.851	134.553
129.904	196.325	120.174	117.528		242.097	144.12	241.017	241.332		168.271	103.217	156.749	146.872		205.726	183.904	185.378	184.044		138.167	200.805	138.977	139.617
129.521	202.531	137.063	137.125		231.472	141.196	249.029	247.945		154.338	99.9515	146.304	138.981		181.234	196.5	190.069	190.546		137.379	191.504	135.554	134.833
105.407	159.88	175.355	178.634		212.373	167.178	245.484	246.321		185.567	126.114	147.96	145.669		172.881	179.661	183.027	184.254		131.076	195.061	127.811	128.276
104.682	178.49	170.892	165		199.549	153.728	232.858	232.728		149.992	130.985	145.959	151.256		191.231	175.772	182.634	181.334		118.073	203.323	123.361	124.075
101.583	160.845	141.221	145.125		229.039	145.378	227.213	227.493		153.811	153.269	147.834	168.436		180.967	192.557	183.939	184.594		124.003	188.863	131.814	133.25
126.532	213.247	159.872	158.872		187.661	130.3	215.053	215.316		190.142	195.585	197.718	223.124		195.143	214.049	188.441	188.836		134.228	179.765	141.698	142.496
130.879	144.066	143.382	138.604		216.917	202.533	206.707	207.377		293.239	300.669	243.729	235.629		187.301	202.839	190.324	189.824		155.542	278.646	137.963	137.701
101.17	185.083	115.56	114.772		206.778	193.571	206.257	206.816		264.137	279.574	266.096	251.505		206.541	227.557	197.582	196.365		112.732	203.923	117.572	118.228
118.904	219.004	124.324	124.144		181.4	137.436	206.794	207.214		159.571	180.505	179.101	150.5		212.564	195.261	206.91	205.197		113.638	210.779	125.749	127.277
110.741	156.494	123.583	123.871		217.096	218.372	200.598	201.524		126.566	144.792	150.024	151.448		184.499	188.785	197.474	198.375		133.238	172.294	138.166	139.774
92.8402	186.297	118.698	116.655		185.173	169.322	204.009	204.839		131.292	140.626	157.238	186.338		194.414	212.458	192.959	192.796		135.194	252.869	142.48	142.868
92.8453	171.245	114.978	117.355		191.974	186.444	196.214	197.499		298.571	205.095	237.149	233.424		192.697	184.319	193.088	192.254		154.988	166.971	136.324	135.966
127.414	154.991	109.005	110.252		171.365	125.542	195.121	195.924		207.982	341.386	244.908	242.446		184.134	191.275	187.792	187.734		118.894	168.575	120.331	121.436
145.525	255.741	107.273	106.774		170.014	127.463	192.848	194.041		183.483	317.111	204.456	204.291		190.002	187.243	188.403	187.545		119.572	229.274	121.741	121.558
96.0885	169.739	119.249	119.184		215.084	148.961	182.245	183.931		135.396	250.732	185.751	183.651		195.59	211.483	193.937	193.722		111.009	212.981	126.238	126.381
109.98	165.289	129.919	129.702		182.56	126.698	179.777	181.26		141.555	269.518	184.448	184.639		240.688	222.563	226.699	223.618		140.604	258.442	132.75	133.785
102.932	219.7	121.127	123.258		195.265	208.432	182.085	181.992		128.866	250.538	177.43	177.498		202.095	202.442	210.858	211.874		107.327	203.365	136.902	138.383
90.1908	182.297	111.748	112.576		205.269	222.212	191.402	190.869		179.598	308.059	167.309	166.899		203.484	219.612	204.459	204.587		161.746	281.663	142.825	144.207
113.496	170.79	108.45	108.684		161.793	139.847	193.309	192.956		125.977	228.875	163.094	162.045		203.454	217.361	204.25	203.59		132.07	156.415	124.821	124.063
93.179	210.358	106.717	108.033		168.303	178.689	188.299	188.993		121.059	236.067	161.46	160.547		201.985	209.11	202.633	201.674		123.882	158.77	115.228	115.337
98.1915	179.62	107.295	107.837		156.48	148.976	182.214	183.415		119.965	230.201	159.234	158.645		206.519	216.592	206.396	205.311		110.692	161.125	111.625	111.655
107.602	177.512	106.48	106.922		181.771	203.578	169.759	170.468		118.021	219.194	159.776	159.255		213.846	218.105	213.361	212.184		102.967	192.363	122.648	123.328
143.03	272.59	112.921	113.332		156.719	164.424	163.872	164.367		124.985	215.943	160.789	160.285		221.803	241.347	222.242	221.558		113.235	217.832	135.37	136.952
94.0986	222.741	122.576	122.253		156.167	134.561	165.132	165.544		112.015	215.141	162.033	161.608		176.5	195.771	219.053	208.2		165.591	282.272	126.235	128.473
89.2063	202.665	120.67	122.56		198.538	233.412	166.72	167.51		127.154	202.188	164.997	164.984		161.804	187.575	176.341	176.947		99.5509	181.853	117.172	119.797
106.754	189.306	109.218	112.65		181.627	215.531	166.482	167.472		142.226	203.909	167.942	167.318		100.716	128.658	156.157	161.78		109.48	209.386	126.36	127.219
96.4896	202.576	105.637	107.881		151.972	141.937	168.173	169.217		109.971	218.583	170.174	170.421		93.158	134.64	147.915	153.348		148.664	135.932	119.62	116.856
93.1773	214.478	105.356	106.954		212.377	158.99	170.83	172.067		112.781	223.31	166.187	167.175		100.629	133.55	151.617	153.489		107.951	145.646	118.538	117.223
116.689	204.392	108.658	110.246		160.117	133.076	175.302	176.347		155.192	201.013	163.109	164.905		106.299	143.452	169.785	167.014		97.7283	173.738	137.484	137.784
101.288	243.014	112.924	113.29		145.556	157.121	178.973	180.545		118.251	226.136	155.279	157.323		128.448	152.54	199.932	187.808		154.077	265.716	141.227	143.045
111.314	211.797	115.746	117.194		186.418	232.598	177.923	179.9		113.516	219.946	149.338	150.716		348.196	336.212	346.412	344.235		139.384	247.826	126.372	128.706
97.0055	235.902	113.469	114.499		155.327	189.032	172.687	173.327		125.519	231.043	147.963	149.156		319.368	301.472	316.618	315.069		132.627	239.362	114.064	115.536
134.309	280.802	123.27	122.558		188.787	151.071	170.444	170.186		214.584	320.406	147.136	148.801		293.818	288.247	292.504	291.302		98.2818	180.85	111.646	111.537
98.0169	233.754	122.208	125.056		141.569	160.59	168.069	168.655		116.381	217.607	147.342	149.939		284.07	285.665	280.848	281.491		120.362	220.905	113.144	112.637
106.785	231.738	117.13	120.33		150.515	147.404	167.955	169.142		104.73	189.097	154.301	159.004		263.269	190.547	258.524	256.535		96.0816	172.46	117.339	117.466
120.909	227.115	121.135	122.479		160.748	217.059	172.255	174.133		174.387	266.938	159.166	163.447		246.131	228.927	246.32	245.995		126.402	228.956	113.9	116.803
123.091	276.177	129.522	130.057		139.28	158.382	174.205	175.594		107.129	175.383	170.518	174.974		238.364	194.701	248.146	246.589		112.66	207.642	104.664	107.84
121.908	271.575	132.289	136.968		143.223	153.117	174.635	174.912		107.93	170.81	171.487	173.496		244.887	248.463	239.012	238.241		105.947	195.737	98.614	99.7694
140.147	297.255	143.887	143.949		136.207	169.744	174.56	175.047		113.409	164.325	175.161	177.504		253.29	173.726	246.662	246.9		95.0353	146.165	98.0615	97.4981
129.812	277.465	143.243	147.035		172.449	233.44	170.214	170.229		141.544	225.512	169.368	170.773		256.701	270.983	251.183	249.136		95.8848	169.415	101.825	101.597
137.258	283.783	145.869	147.741		134.995	168.136	161.67	161.469		111.234	164.096	164.202	166.086		221.499	171.228	246.005	246.804		93.8395	150.363	103.033	103.914
149.023	273.427	155.104	156.818		143.682	204.233	152.464	152.528		111.503	172.865	163.371	165.513		242.847	162.282	226.793	227.001		111.331	199.23	100.522	102.846
141.161	283.178	152.617	152.401		165.966	233.434	147.704	148.588		114.633	159.429	164.841	168.106		241.507	264.081	238.763	237.278		94.0868	156.412	104.23	107.424
147.702	278.327	156.431	156.81		139.087	199.436	148.161	149.283		120.091	165.993	172.986	175.48		209.421	213.858	228.583	228.052		94.9495	162.287	106.61	106.422
159.569	289.467	168.243	167.997		221.561	191.045	150.052	151.08		300.019	240.893	184.065	185.55		197.058	193.316	206.455	207.43		116.865	106.712	106.293	105.03
193.045	206.975	147.555	143.647		133.805	184.945	152.658	154.033		133.191	143.794	195.674	195.934		230.101	146.009	206.733	207.317		102.658	117.32	116.99	118.527
180.236	171.203	119.723	126.092		150.259	219.484	153.786	155.44		277.646	213.659	206.331	204.316		186.336	155.94	210.79	208.342		93.6419	143.687	122.513	122.037
177.007	237.25	114.671	119.798		178.209	170.693	159.479	161.182		151.168	178.044	211.108	208.316		213.659	237.931	198.029	196.977		142.61	100.202	109.888	107.451
178.738	231.299	140.999	133.045		132.24	175.416	164.973	166.561		158.599	128.385	214.995	210.937		203.695	225.394	207.022	206.43		122.8	100.399	102.502	100.237
261.544	190.193	258.982	256.054		145.742	219.244	167.013	167.905		163.83	126.407	218.463	215.007		179.787	160.522	195.556	194.831		95.3761	129.935	108.931	109.926
252.926	178.985	251.248	249.252		135.066	203.229	165.172	165.738		265.653	138.782	248.197	246.042		213.95	245.619	193.617	192.751		93.9456	143.033	111.387	112.441
261.524	207.581	256.823	257.92		161.986	240.195	157.872	159.606		241.293	134.299	296.64	294.266		182.641	192.47	197.437	197.196		121.537	205.384	108.538	107.591
236.791	114.903	232.241	229.863		222.622	200.807	154.505	154.628		260.191	139.379	321.448	315.077		189.18	209.266	183.676	184.706		107.677	100.478	106.609	106.76
230.113	174.622	228.046	230.929		198.655	181.685	151.644	152.664		232.063	129.506	224.308	219.128		170.932	128.669	179.06	181.085		103.864	175.436	103.627	104.695
227.725	95.8218	230.893	233.353		130.31	184.29	153.56	154.519		227.904	142.419	191.125	187.085		169.343	133.371	176.487	176.459		108.49	181.829	107.034	109.545
272.942	158.586	255.748	254.791		168.202	249.797	163.12	164.468		251.606	124.08	177.502	174.12		216.311	130.547	190.145	189.812		97.3384	147.43	114.597	116.877
212.182	80.5464	207.872	208.593		140.064	172.566	176.083	177.567		206.986	105.704	170.232	167.498		182.94	117.61	195.855	192.903		103.096	166.774	117.36	117.504
213.376	88.7756	209.078	211.672		129.97	183.309	182.95	183.01		236.304	148.015	164.671	161.59		192.46	223.647	190.86	189.546		125.131	81.1973	115.164	112.174
237.882	219.851	214.574	218.535		154.15	238.326	177.983	177.865		158.003	126.144	165.111	162.07		202.398	238.052	196.101	197.149		113.89	86.5379	107.607	106.56
166.257	94.6415	218.979	217.51		138.973	219.961	171.639	172.487		145.861	134.823	164.704	162.393		160.633	142.098	189.071	189.563		121.859	78.0539	104.378	102.902
182.942	152.602	176.674	179.331		148.096	231.993	168.039	168.192		191.224	145.254	164.294	162.693		166.004	182.686	171.859	169.721		102.16	156.312	105.42	105.123
159.943	85.6516	168.871	169.843		131.097	206.386	161.848	162.773		129.953	172.468	162.119	161.746		155.144	145.331	163.309	162.245		99.1147	112.948	104.081	104.385
221.126	129.287	177.266	176.539		199.247	193.631	153.655	153.643		135.234	170.219	159.411	159.702		179.204	209.593	163.291	162.79		109.84	170.565	104.384	106.294
173.614	83.6002	178.341	179.667		176.748	265.661	148.423	148.856		140.092	170.094	157.419	159.176		154.904	159.761	166.089	165.36		99.7412	135.177	118.212	120.254
191.436	105.186	198.957	200.892		127.694	196.394	148.549	149.716		124.131	190.709	152.94	155.53		155.813	121.247	165.724	165.795		103.348	147.708	149.277	148.818
145.009	87.7142	174.4	176.428		231.771	220.882	153.721	155.601		132.008	219.576	154.429	157.731		195.958	237.091	166.903	165.607		107.044	89.7361	150.53	148.415
191.797	112.276	171.8	174.183		131.829	216.158	159.527	160.941		124.351	200.219	161.01	166.099		179.166	215.099	178.845	177.904		150.357	67.8395	120.552	118.723
152.374	84.4976	160.712	159.686		129.308	212.326	166.716	168.555		135.087	222.949	160.241	165.304		151.276	128.336	179.885	182.691		186.366	82.404	114.088	113.934
140.569	88.6459	167.693	172.246		138.95	229.431	172.438	173.558		137.982	246.714	167.032	171.823		213.769	131.001	172.485	175.219		106.865	90.4528	119.208	118.355
139.541	105.157	143.928	147.53		147.094	186.043	169.802	170.762		147.894	262.39	166.715	171.517		160.306	109.982	177.07	176.101		102.4	108.511	122.091	118.279
135.338	94.0789	138.595	140.258		127.865	213.097	165.338	166.699		146.968	219.166	169.785	174.043		144.488	136.814	167.94	164.825		130.914	60.5445	140.893	141.136
180.809	115.712	142.556	139.818		224.773	222.761	155.603	155.939		153.598	270.457	177.491	180.913		184.088	226.359	159.948	158.307		116.196	72.5842	143.549	144.459
135.414	99.8284	153.183	153.104		133.889	227.426	148.136	149.404		148.1	264.472	190.832	192.14		153.237	175.201	164.667	164.728		126.964	183.508	124.701	123.608
151.628	95.9507	153.976	156.833		172.601	271.468	148.309	149.349		155.862	277.87	204.118	202.642		147.698	166.809	161.321	162.881		169.84	63.5655	118.836	117.375
140.905	92.4912	142.639	141.858		166.231	194.74	154.513	156.071		247.11	367.072	219.35	216.51		190.064	112.024	159.646	161.996		125.283	59.5057	116.27	117.886
169.09	174.26	148.839	155.215		150.155	191.992	162.026	162.046		239.239	377.644	252.622	250.333		140.672	132.67	160.238	159.632		110.778	136.367	111.177	110.793
138.917	96.7854	151.054	153.975		127.085	213.304	169.644	170.853		233.814	372.522	304.489	298.139		150.978	101.982	152.946	152.525		122.469	166.015	123.156	122.981
128.055	100.139	145.462	141.224		156.936	258.411	166.441	166.386		237.034	450.823	317.74	315		158.784	195.536	149.841	148.968		110.225	100.617	123.588	121.963
130.736	99.5114	131.25	132.888		150.276	252.669	162.326	163.408		248.838	461.926	268.626	270.614		139.004	118.992	149.891	150.203		108.987	113.644	116.048	116.012
137.208	102.592	131.542	132.019		144.313	246.352	156.85	158.032		276.362	309.475	232.427	231.343		143.384	108.885	147.543	147.85		141.552	43.2909	119.53	119.244
154.734	159.866	138.744	145.496		195.419	212.055	153.321	153.229		210.565	281.34	214.486	213.175		135.447	130.713	146.672	145.146		113.231	121.044	121.811	120.256
132.55	119.093	143.396	146.56		218.864	227.734	153.304	153.566		126.544	298.73	201.19	200.307		170.464	213.809	146.938	145.62		113.95	110.137	118.767	116.99
150.636	114.176	142.569	136.195		128.876	208.667	159.048	160.308		118.241	289.688	204.891	203.745		134.64	122.438	147.963	146.94		126.487	61.2447	131.526	129.821
124.351	112.762	140.789	143.428		131.014	232.909	168.24	170.526		107.258	291.128	209.088	208.983		142.056	169.332	149.213	149.084		121.918	75.6274	131.326	130.099
201.924	237.945	152.503	162.514		147.078	204.752	173.673	176.022		107.174	287.342	210.037	210.455		164.148	207.413	147.427	146.922		117.079	92.8344	129.282	128.527
138.856	150.273	157.558	159.347		227.592	240.174	171.123	172.994		233.842	257.837	209.039	207.951		134.349	147.077	148.801	148.283		125.316	141.921	143.844	143.038
119.281	117.309	146.597	143.774		128.928	216.993	164.38	164.75		143.743	344.639	200.844	200.042		137.61	160.034	151.208	152.366		129.386	152.546	132.985	132.687
157.017	141.452	131.968	129.317		128.645	228.773	161.982	161.742		100.839	287.978	201.821	201.147		223.167	148.632	157.866	159.268		156.21	36.704	129.513	129.101
118.219	129.145	135.198	132.701		142.602	252.476	162.737	163.41		104.496	296.196	195.458	194.442		132.739	140.484	164.706	165.597		122.7	119.349	129.095	128.89
117.435	131.717	133.133	137.506		134.52	242.121	162.273	162.298		101.576	260.064	194.626	194.091		148.637	184.787	163.974	162.362		130.988	138.595	179.19	175.892
120.73	133.294	125.507	129.324		136.951	213.483	153.603	153.56		94.3116	276.868	184.271	184.25		179.61	109.406	157.027	156.149		129.389	93.4184	156.625	155.678
129.123	138.147	120.409	119.142		221.102	244.04	148.588	148.87		93.573	261.31	177.701	178.367		144.274	178.955	155.557	156.929		142.661	52.4964	135.817	135.799
151.623	151.771	127.071	124.682		183.672	221.594	148.795	150.006		108.459	239.117	169.049	169.729		133.844	155.275	153.83	151.783		132.459	122.67	147.84	145.683
125.022	138.369	135.681	135.021		191.486	230.484	159.368	160.563		203.864	395.844	167.241	168.801		160.425	205.489	157.507	158.22		142.899	76.7243	143.522	142.336
122.364	139.506	134.988	137.425		136.28	250.847	173.09	173.69		90.0705	262.107	165.41	166.751		224.254	152.428	173.894	175.497		142.375	108.726	141.647	141.503
118.906	141.175	127.276	129.921		140.189	255.336	180.474	180.678		160.524	350.618	166.028	166.3		200.195	128.211	186.025	188.403		141.627	118.511	141.168	140.03
117.512	142.481	121.24	123.41		147.786	265.848	176.195	176.034		91.9921	270.32	165.087	165.157		129.813	128.755	176.567	175.197		145.952	138.601	145.07	144.145
138.12	153.814	122.429	122.145		131.494	229.111	165.996	166.378		88.2488	250.758	164.336	164.181		166.68	214.832	158.193	155.776		149.324	130.45	148.465	147.474
118.623	151.398	126.988	127.245		156.775	225.297	155.661	156.701		95.1242	273.791	159.701	160.068		140.772	102.838	149.983	148.902		148.204	98.4178	147.231	145.283
217.042	277.59	142.589	150.279		162.884	284.225	151.058	153.02		102.557	283.613	156.182	157.191		129.813	121.944	143.227	143.504		190.942	51.0784	183.978	180.642
118.55	150.956	162.362	166.326		179.862	233.99	151.762	152.808		87.6952	248.096	154.108	156.15		152.795	195.985	141.826	140.466		150.937	119.999	152.593	152.98
159.376	170.938	156.763	149.038		153.928	276.667	158.105	158.989		91.0173	231.335	154.17	157.851		137.805	169.273	143.963	142.836		157.331	145.665	156.769	155.929
122.965	156.699	146.224	140.924		139.38	262.217	163.572	163.325		89.1755	237.74	154.791	159.686		146.807	186.487	144.671	145.33		183.02	204	183.018	182.508
152.78	206.73	139.969	147.212		174.789	241.425	165.952	166.65		93.1174	252.22	157.063	163.198		130.201	148.521	152.269	153.681		54.1532	144.463	144.183	142.293
136.118	189.075	142.72	150.888		137.05	244.98	163.512	165.275		109.464	204.268	160.907	167.953		200.817	132.114	161.352	161.62		81.1632	203.95	114.196	122.192
124.121	164.552	138.156	135.02		234.593	273.645	163.583	165.433		252.54	212.502	167.06	173.72		175.38	227.533	169.712	170.505		61.7059	154.275	139.524	131.454
161.026	222.385	140.302	139.024		138.061	263.379	168.848	170.24		98.6136	257.563	174.771	179.719		127.406	127.736	171.466	171.462		115.654	106.341	114.814	113.3
213.119	280.732	166.968	170.306		140.473	246.449	172.502	172.933		92.61	237.154	182.667	185.685		233.44	165.078	167.157	168.131		114.539	117.277	114.276	111.965
203.792	271.388	195.946	196.226		152.408	285.393	172.06	173.326		95.5302	217.104	189.968	190.908		131.012	154.196	160.795	159.599		108.831	105.048	114.997	114.858
167.594	231.662	195.373	192.591		193.742	260.661	165.992	166.447		99.9044	208.957	195.287	195.52		128.654	146.099	144.017	141.925		135.53	148.918	126.263	124.396
126.424	177.517	166.269	162.865		142.357	257.108	163.944	164.682		98.7014	237.871	202.422	202.11		137.995	172.044	135.337	135.555		106.343	109.602	105.349	106.9
130.808	189.024	141.05	139.22		140.294	268.155	165.534	165.96		98.6529	218.131	210.092	209.654		127.428	124.838	138.44	139.592		110.186	119.844	95.0973	98.2957
205.878	278.906	159.468	158.83		146.793	258.416	161.978	163.815		110.428	231.713	220.646	219.515		127.412	140.879	152.025	152.643		81.9834	63.8043	82.4182	82.3774
143.883	187.391	169.256	165.996		158.651	297.096	157.923	159.201		108.21	202.495	233.568	231.399		226.43	160.635	162.16	161.882		87.8239	57.8207	83.2335	82.1623
130.237	186.618	150.771	149.783		145.405	280.194	155.472	156.112		129.521	174.989	246.391	243.538		133.176	161.626	168.02	166.465		88.3719	53.5488	80.2375	79.7066
132.296	188.114	137.041	136.983		143.468	271.729	155.617	156.617		129.863	184.78	263.379	260.861		171.529	224.379	163.176	163.351		80.617	69.014	77.6433	78.9135
139.277	206.958	137.087	138.741		176.82	266.79	156.703	157.167		133.355	194.881	289.26	286.35		167.645	106.628	157.806	159.671		77.8805	48.6243	76.8453	76.8185
134.658	201.142	138.13	137.779		146.331	281.07	159.909	160.47		138.957	184.417	310.323	304.718		151.441	102.959	150.443	149.747		74.2299	45.9187	75.1816	75.5819
138.729	196.447	139.25	135.672		154.043	293.91	161.402	161.664		212.918	138.674	330.067	323.368		126.82	135.87	146.739	143.292		71.8412	47.8382	75.9228	75.8608
136.727	200.827	139.337	137.927		154.631	275.8	161.788	161.976		314.199	146.445	306.308	303.712		156.024	203.864	148.074	145.744		94.6823	49.5739	76.4971	75.904
206.134	288.017	173.226	175.323		149.307	274.273	160.226	161.628		277.508	118.583	251.085	250.812		149.454	194.072	155.284	156.239		75.2279	39.2949	72.4254	72.2267
140.69	210.045	166.557	164.834		170.405	313.001	161.079	161.475		276.416	272.562	223.036	219.086		143.562	184.164	168.322	172.546		71.7194	40.4849	70.6456	70.972
149.481	212.864	154.312	151.462		151.192	286.308	163.344	163.283		252.675	231.644	207.299	203.882		196.978	134.189	178.781	182.865		79.1957	41.3184	72.2597	73.486
162.423	243.945	158.635	160.405		184.609	328.472	167.507	168.076		213.205	114.791	205.394	203.754		220.502	157.82	174.356	174.854		71.318	44.176	75.8548	78.2795
158.831	239.862	161.874	160.716		172.969	319.209	173.543	173.799		188.235	142.221	208.661	207.016		129.169	122.323	161.904	161.461		89.1622	89.9527	80.3172	82.0919
154.493	215.299	158.807	153.437		162.749	281.71	177.659	177.979		217.331	102.514	207.026	205.619		130.698	153.307	153.158	151.664		96.5812	101.763	84.1269	84.7699
145.328	221.514	151.446	151.197		153.379	286.924	174.267	176.1		167.395	146.35	202.801	201.263		148.279	107.761	156.961	156.881		78.7508	51.035	87.2639	87.2495
194.189	280.53	180.68	181.09		173.886	283.344	170.657	170.875		152.868	162.043	198.403	196.135		229.245	168.347	165.013	166.39		81.5755	55.831	91.8749	91.2059
152.559	228.27	165.789	163.36		154.572	294.034	169.684	170.073		127.289	209.375	190.954	189.126		129.261	126.563	161.396	160.977		79.2472	56.255	86.018	85.5228
156.531	239.549	159.592	157.94		157.314	300.879	167.815	167.978		122.887	216.617	182.631	181.204		128.543	142.725	148.233	146.159		91.13	91.3726	83.4679	83.3325
174.138	228.941	171.699	166.414		161.441	307.894	166.335	166.357		124.998	212.277	175.436	174.783		142.131	181.748	139.437	137.395		100.963	106.852	90.3619	90.525
159.265	243.861	164.661	166.342		172.291	321.377	169.336	169.41		134.822	276.281	171.941	171.739		134.207	163.606	140.693	140.797		83.7632	61.2481	90.988	91.0974
195.727	284.397	191.913	189.84		185.236	333.721	176.928	176.567		118.141	236.02	167.312	166.292		137.824	116.176	154.412	156.216		258.603	285.071	161.202	159.77
161.018	245.762	168.889	166.686		179.379	292.09	183.841	184.041		121.227	228.447	165.407	164.581		222.722	165.031	171.857	173.413		97.7444	73.0268	151.5	155.842
160.444	241.849	163.735	160.92		163.257	310.404	182.594	183.689		121.72	278.706	163.298	161.753		185.151	127.935	175.9	176.25		101.01	99.423	115.332	115.554
182.51	272.759	183.142	180.563		165.389	300.03	176.909	177.489		129.571	238.677	160.27	159.947		192.984	137.711	169.001	168.024		115.264	87.9212	108.452	109.532
179.186	261.282	182.177	179.972		172.257	299.564	175.198	175.472		116.659	269.564	158.018	158.108		136.165	167.164	161.132	161.658		106.407	83.5055	105.807	103.756
214.085	311.067	215.353	214.084		204.242	306.352	184.928	184.981		117.543	276.627	155.711	158.534		139.963	176.733	153.607	151.845		124.492	128.164	121.286	119.48
231.849	331.146	234.657	231.449		235.772	320.232	207.509	206.534		119.599	271.447	156.594	161.378		147.523	191.202	146.771	145.706		153.246	134.277	148.37	147.588
113.569	209.799	178.264	180.147		168.579	307.707	207.925	207.377		122.795	286.95	160.91	167.082		132.049	131.299	143.215	143.264		60.0917	85.909	104.25	97.701
97.5907	183.572	137.973	151.986		176.122	328.118	193.172	193.105		124.776	304.524	167.44	173.774		158.034	116.489	145.224	146.448		52.1498	70.7928	83.3033	85.1744
177.653	124.989	170.425	161.695		179.027	331.117	186.84	186.698		126.059	302.035	175.523	180.081		162.61	214.286	153.394	154.617		73.5884	73.4055	89.9321	93.7459
301.627	179.443	289.606	287.906		173.48	324.044	184.363	184.866		141.718	340.45	185.017	187.912		181.268	131.044	162.671	161.298		83.5748	111.001	112.354	111.175
257.147	125.891	264.582	262.764		175.824	327.892	183.07	183.094		150.727	353.532	193.67	195.245		153.773	201.217	164.052	164.822		191.588	258.81	207.529	196.191
255.542	218.639	250.377	248.532		186.495	314.151	187.146	188.067		145.938	303.201	202.17	202.814		139.527	172.95	158.804	159.046		76.8515	205.322	157.449	181.503
212.581	155.081	247.228	245.515		180.058	313.016	188.369	188.165		139.036	335.512	214.213	213.983		176.119	132.047	158.395	159.815		73.1201	210.063	122.978	112.739
252.042	256.305	247.619	246.587		178.008	315.105	186.685	186.15		174.862	389.522	229.444	227.649		137.854	139.459	158.87	161.179		82.3018	197.02	133.105	122.758
206.624	169.016	239.041	239.327		192.471	314.805	192.344	191.621		184.122	401.568	245.513	243.136		236.196	185.94	163.156	163.676		101.308	216.357	233.945	243.305
213.563	191.317	239.29	239.995		212.822	364.182	208.409	207.523		206.86	426.459	269.956	267.239		138.491	166.273	174.07	172.769		366.986	173.786	169.466	166.228
215.561	126.358	236.437	233.987		180.031	331.093	199.02	199.752		184.465	395.492	298.088	293.197		141.391	138.156	171.859	172.191		366.986	261.243	169.466	176.371
242.396	145.118	219.853	220.305		183.38	337.091	193.053	193.155		213.289	433.488	326.459	318.873		152.713	197.742	159.724	159.449		144.63	164.072	148.775	145.2
192.405	160.895	223.683	223.316		244.501	336.508	226.832	227.218		244.388	458.204	341.237	325.273		195.1	154.19	155.965	155.793		182.83	241.508	179.396	177.101
253.541	280.912	224.467	221.971		219.33	327.862	228.672	228.056		229.9	439.89	276.358	273.364		143.293	147.429	162.586	162.974		127.442	116.86	127.15	124.632
231.521	250.8	209.223	208.683		251.52	341.431	247.681	245.922		321.645	262.372	244.395	232.436		141	164.725	161.298	162.548		128.785	102.934	131.911	129.974
172.313	167.28	214.84	214.377		195.829	351.454	216.889	216.625		174.03	318.853	224.316	235.745		147.82	146.049	152.376	153.306		142.253	195.207	145.458	142.773
221.236	253.734	217.382	217.163		184.18	334.27	196.526	197.103		198.974	246.449	216.546	244.436		159.14	207.128	149.031	148.387		145.458	202.591	134.022	141.24
169.239	160.751	221.943	222.056		190.97	328.748	197.105	196.955		176.524	297.703	226.956	246.864		146.076	179.86	151.202	150.298		110.788	79.7476	112.804	113.126
169.041	149.187	222.759	222.574		205.542	330.048	209.713	208.721		187.643	292.941	251.439	248.719		144.343	164.191	150.757	150.802		125.727	61.649	120.244	114.485
166.857	156.646	216.776	215.379		189.915	333.973	198.514	198.077		344.87	117.024	272.906	253.748		178.011	150.45	153.536	154.023		107.885	73.7978	132.804	125.98
172.484	186.1	197.058	196.769		229.23	383.654	235.317	236.049		317.71	150.954	336.989	333.176		147.185	175.452	157.934	158.73		156.437	217.585	147.45	146.025
164.274	175.032	188.219	187.918		180.594	312.583	246.039	239.35		196.27	221.554	273.776	279.75		154.692	197.902	157.646	157.023		140.671	197.753	139.622	151.887
180.103	146.806	181.023	181.349		175.594	303.297	191.321	192.287		173.155	300.343	243.124	236.308		155.738	160.785	156.101	155.603		204.789	128.453	152.36	156.755
166.523	148.3	181.902	181.973		208.727	310.521	170.372	173.233		148.729	282.703	224.407	236.156		150.343	161.905	154.331	154.933		102.183	113.234	139.503	131.533
187.858	151.317	191.971	191.201		153.928	238.978	161.975	165.701		135.083	371.452	217.794	244.211		171.011	224.033	157.691	156.838		127.105	174.934	115.784	115.248
165.651	150.511	192.587	191.279		145.513	162.412	157.231	161.944		135.276	346.779	228.927	243.113		152.209	176.239	160.244	159.497		106.335	59.0997	113.093	119.088
216.33	165.239	177.997	177.875		141.709	166.911	161.732	165.408		142.25	382.782	256.573	241.862		185.251	242.607	166.385	165.668		119.991	54.9862	107.851	106.679
156.576	155.79	171.987	172.558		160.505	180.594	167.266	167.971		138.427	376.87	281.364	246.007		173.751	226.605	173.986	172.889		102.489	65.1644	103.89	103.301
155.874	156.893	174.268	174.346		199.05	220.183	182.432	179.143		133.005	132.536	130.86	126.966		163.909	164.459	173.302	174.414		106.073	60.313	105.764	105.856
144.595	174.931	177.123	176.793		215.572	208.711	204.534	195.49		130.149	157.932	125.677	123.28		154.449	174.94	166.176	167.535		109.615	135.4	125.949	122.655
143.167	172.229	178.128	177.999		326.268	183.672	311.624	308.533		107.299	121.913	119.947	119.872		175.052	164.835	164.495	165.54		142.933	188.359	123.204	129.955
179.056	243.737	173.049	172.769		318.226	182.357	302.251	300.371		121.596	151.781	110.896	117.21		155.612	184.648	164.055	163.829		110.548	73.3287	119.053	119.128
172.163	164.701	164.136	164.423		303.604	153.26	291.907	289.993		102.445	79.1349	103.464	108.098		158.33	194.14	161.498	160.605		121.464	138.761	129.669	136.308
137.436	178.936	156.849	157.31		283.16	156.199	293.901	290.989		79.6718	93.437	90.7127	90.9059		162.416	204.82	161.315	160.142		133.549	139.873	134.57	131.943
163.995	171.798	157.495	158.121		279.696	160.138	273.456	271.589		81.3604	75.5235	84.688	83.6745		173.24	223.689	166.435	164.883		168.862	83.2185	153.89	158.041
138.267	207.927	161.664	161.678		278.145	142.433	275.5	273.559		98.4722	78.0124	85.5268	84.6793		198.443	179.855	179.916	180.83		130.483	96.6319	136.374	134.625
132.653	196.595	162.412	163.029		250.537	127.607	269.727	267.314		75.6075	84.0616	87.0696	88.0471		186.115	242.372	188.051	187.423		240.987	156.979	214.498	214.864
179.002	187.529	157.784	158.95		247.825	182.296	262.108	260.821		83.2136	80.7771	89.1367	91.102		180.554	173.345	186.006	186.561		140.58	100.693	149.552	150.684
129.119	211.275	152.755	154.167		227.226	153.133	262.34	260.571		88.2603	87.5628	98.4319	98.0108		164.326	204.244	176.448	177.108		137.194	126.83	137.067	133.965
152.836	249.493	151.714	153.476		232.441	160.808	268.852	266.401		99.5436	105.756	114.481	114.825		166.589	184.33	169.589	169.915		109.294	115.418	134.248	134.409
129.57	219.545	151.237	152.359		201.898	143.931	267.794	265.821		138.705	140.176	134.719	130.33		173.478	181.521	170.344	171.222		109.294	138.151	134.248	135.809
134.918	190.215	152.594	154.352		202.235	153.584	259.212	258.048		117.061	121.583	128.98	123.771		205.397	190.04	186.707	187.044		223.881	370.749	241.25	231.84
159.885	196.479	150.293	151.501		174.817	143.269	247.785	248.53		108.424	103.856	114.24	116.766		237.19	211.41	214.382	214.117		203.853	347.528	222.344	216.767
147.834	251.441	148.524	148.614		179.416	151.93	240.923	242.857		105.448	120.672	99.4758	103.333		169.805	192.571	199.287	199.199		208.173	342.322	209.089	220.046
121.18	213.137	147.55	147.202		206.634	175.876	235.106	235.975		95.5294	70.7365	90.1087	90.9702		177.248	225.446	182.516	181.313		167.131	288.769	167.786	180.648
122.643	205.29	147.488	148.381		193.977	169.203	226.448	225.83		96.0994	102.853	88.9269	88.7061		180.123	230.893	180.841	179.315		141.132	213.577	152.894	146.171
135.098	241.234	146.317	147.467		246.732	230.69	217.815	217.807		117.155	110.789	98.4435	98.4994		174.686	215.703	178.376	178.409		142.547	221.532	151.993	158.315
157.592	205.286	142.807	142.885		175.665	165.284	207.771	209.468		151.475	117.22	125.525	119.417		177.006	222.309	178.02	177.258		151.491	209.309	143.928	151.483
119.269	224.298	140.793	141.093		168.903	162.834	198.214	199.916		226.433	107.285	185.865	176.43		187.763	195.052	183.864	185.375		135.364	171.229	133.838	138.967
182.354	218.099	144.219	144.811		191.373	174.821	192.071	192.991		129.596	145.069	169.928	167.427		181.333	194.751	183.521	183.862		131.577	134.737	134.171	129.779
120.759	219.712	148.123	149.261		174.524	163.808	187.652	187.902		135.018	167.386	162.414	161.419		179.289	197.745	180.999	180.428		133.68	126.856	135.604	129.647
134.901	213.944	148.694	150.404		169.543	161.717	189.253	190.639		127.077	182.062	152.289	154.86		193.723	195.561	188.999	188.873		138.811	104.741	153.253	142.433
118.437	234.104	147.276	148.727		160.733	162.085	196.484	196.534		117.764	173.37	143.395	152.496		213.927	274.563	207.857	204.925		172.249	154.425	152.373	150.619
119.797	228.206	142.721	144.49		169.198	172.092	198.444	200.147		103.707	176.55	141.636	150.181		181.316	220.314	191.923	192.302		150.326	100.755	157.285	159.703
182.674	312.119	140.527	141.432		227.035	228.515	193.527	194.457		99.4735	149.866	139.414	146.838		184.651	229.848	186.471	185.95		168.349	117.217	263.706	270.426
118.852	237.015	143.4	144.179		150.294	158.953	183.091	183.542		105.747	160.824	135.133	140.254		245.943	225.585	230.613	232.863		310.705	195.03	279.044	267.422
123.433	254.102	146.072	147.054		169.876	187.684	174.096	174.792		99.7538	169.258	133.446	132.899		220.615	211.051	224.114	224.165		201.142	131.493	175.133	176.604
126.211	232.185	144.569	145.502		150.603	163.768	173.487	174.363		111.884	174.466	136.413	130.827		253.001	231.568	246.425	245.55		201.142	281.677	175.133	182.632
129.928	232.754	141.465	141.941		163.559	189.015	173.756	174.662		115.162	198.134	144.685	137.167		197.105	249.968	207.225	205.953		132.834	343.72	147.072	143.907
145.766	231.257	141.504	141.294		141.82	164.981	174.538	175.411		172.379	240.016	181.279	174.687		185.507	221.371	188.929	189.275		138.042	339.235	153.319	150.87
155.725	297.05	145.087	144.867		157.115	187.018	176.69	177.195		129.58	235.025	185.126	174.669		192.308	210.298	192.358	192.721		157.032	332.685	160.523	160.921
126.021	262.771	147.919	148.352		140.86	171.905	182.818	184.109		122.381	226.86	167.412	164.73		206.851	210.7	205.899	205.601		112.966	327.83	126.623	126.309
121.192	246.542	146.448	146.863		139.347	174.387	182.985	184.736		111.238	178.76	157.96	157.45		191.272	217.072	192.613	192.046		108.783	329.534	129.314	132.34
132.903	236.863	146.646	145.821		135.053	176.816	175.751	177.123		177.32	159.987	145.537	153.189		215.817	251.84	220.809	214.75		132.043	360.689	139.557	134.928
171.642	313.368	148.428	147.705		144.856	187.691	168.141	168.69		124.47	226.031	139.649	149.362		137.146	197.335	169.24	172.678		106.634	331.066	132.338	133.601
131.407	244.502	151.51	151.754		177.986	213.146	160.706	161.77		101.71	169.341	136.867	145.938		114.239	157.48	154.658	160.147		139.977	364.25	140.017	136.686
138.829	286.724	152.078	153.43		150.533	197.507	156.904	158.62		100.398	168.813	134.865	137.451		132.09	169.546	154.318	160.067		105.316	332.443	125.476	125.145
136.954	248.561	149.635	150.664		160.191	208.217	155.162	156.373		145.347	154.436	136.028	132.469		177.901	129.807	166.122	165.66		115.03	304.228	132.034	132.326
127.515	269.223	145.487	146.406		182.612	215.728	152.756	154.437		177.255	90.5568	143.618	135.425		150.9	161.85	193.442	183.106		132.088	350.925	126.178	124.929
128.533	268.786	144.394	144.412		130.59	184.219	150.267	151.989		193.453	93.761	177.765	170.553		321.939	425.616	323.477	321.325		94.1025	309.298	111.729	110.15
131.279	278.006	148.384	147.254		138.295	198.266	148.353	149.667		236.022	142.07	215.138	205.388		314.217	411.165	315.231	314.134		102.253	299.148	112.605	112.004
168.567	254.589	153.763	152.951		169.412	223.567	148.579	150.025		114.299	180.919	192.037	188.232		298.376	420.78	299.377	298.139		97.6265	316.345	112.614	110.563
147.222	300.15	157.167	156.891		129.233	194.106	152.358	153.693		101.045	198.072	175.652	183.722		279.116	377.65	280.423	279.34		93.9937	310.847	117.516	116.477
139.006	290.629	154.925	154.46		158.094	220.423	158.607	160.365		108.175	224.066	166.486	179.265		276.073	365.071	277.041	279.992		105.972	324.922	119.668	118.841
133.906	258.906	152.831	152.314		130.908	199.04	161.834	163.604		97.3332	213.383	169.44	175.453		271.883	412.168	271.59	270.512		112.511	330.7	117.681	116.414
137.509	289.232	153.182	153.242		162.983	227.415	162.709	164.802		139.687	188.26	172.046	176.152		245.252	370.136	246.88	249.147		91.2869	302.544	119.121	118.374
154.893	261.215	154.78	154.435		129.896	195.571	160.822	162.976		115.424	244.045	172.772	173.158		243.983	304.084	245.186	246.561		114.728	325.086	117.642	119.438
151.397	307.74	156.631	156.356		125.842	200.27	157.474	158.409		110.144	212.686	176.419	172.3		245.17	385.214	247.156	247.172		103.721	314.92	115.368	113.206
137.997	269.855	155.326	155.746		134.475	209.893	153.683	155.309		182.201	267.046	202.738	196.312		246.386	291.001	243.433	244.999		98.451	280.251	114.854	113.955
136.037	283.462	162.54	160.924		148.863	219.504	152.772	154.46		190.686	265.836	219.644	209.994		221.367	358.112	224.085	225.127		109.469	315.213	117.129	115.782
154.099	312.73	177.778	176.255		133.487	198.715	151.859	153.927		168.747	259.614	196.943	190.161		226.502	364.595	223.262	225.429		88.8491	287.455	114.36	115.051
140.41	284.226	181.08	181.609		126.864	203.683	150.465	152.319		168.696	209.347	184.064	183.621		196.673	325.277	198.914	201.317		121.713	322.39	105.967	105.98
146.145	272.78	170.385	171.328		139.341	216.041	149.598	151.875		192.964	210.513	173.343	182.924		200.638	256.552	195.497	196.737		91.0849	279.686	101.987	103.874
141.765	281.79	161.723	161.348		202.071	255.308	145.284	147.293		140.087	203.814	166.083	177.723		170.58	283.038	173.596	174.137		89.8689	289.224	102.438	104.991
171.061	272.961	161.026	159.656		162.058	235.058	144.769	146.696		172.375	192.977	170.324	174.75		174.709	297.296	183.574	185.051		89.224	271.403	105.672	106.242
165.558	325.443	168.814	167.604		133.342	219.832	143.691	145.454		155.322	201.838	174.074	176.821		206.181	238.079	202.532	201.883		91.2778	261.964	108.592	109.241
152.386	283.899	171.414	171.283		184.645	243.898	144.189	146.023		149.704	142.214	172.946	173.784		188.896	319.723	185.998	188.584		95.1751	251.419	121.208	126.872
149.914	305.887	168.016	168.244		125.178	213.183	147.627	150.173		187.389	226.575	174.629	171.344		170.992	295.688	169.074	170.777		101.772	261.553	131.76	135.101
147.767	300.354	164.582	164.651		141.448	228.49	155.003	157.008		179.845	199.457	177.541	171.873		156.972	255.23	161.295	161.359		98.0393	239.749	124.189	123.363
173.049	334.112	169.59	168.093		128.443	217.351	161.905	163.195		178.701	174.04	209.449	203.651		164.431	285.26	173.295	176.372		152.746	219.411	121.657	122.306
178.684	285.511	179.731	177.581		123.737	213.783	162.897	166.043		242.229	199.771	282.82	277.543		191.149	219.871	186.219	185.659		107.571	218.089	124.723	122.918
161.563	321.927	180.812	180.001		123.467	212.906	162.893	165.163		186.881	177.31	238.581	234.602		173.92	215.866	172.607	172.119		110.448	213.99	125.38	124.364
153.976	302.818	174.062	174.753		160.676	241.533	160.52	160.973		121.3	229.172	233.351	236.065		168.866	214.575	166.158	165.845		123.279	198.089	141.292	146.486
155.588	299.94	169.531	168.948		132.116	216.626	153.534	155.538		102.453	220.452	203.668	214.86		156.601	271.304	163.308	164.507		117.452	223.678	193.227	204.51
160.91	319.926	171.25	170.116		132.526	229.84	146.454	148.14		80.3154	213.002	177.609	189.079		164.737	287.304	184.78	188.081		120.191	202.956	199.031	201.54
191.743	353.417	190.088	187.021		125.21	228.279	143.445	145.054		84.2641	225.607	163.072	172.351		228.645	213.928	200.77	199.845		158.463	186.019	190.466	183.867
158.434	315.404	182.048	181.338		142.141	238.023	141.487	143.674		75.7744	218.606	152.223	156.655		149.124	214.704	151.896	152.185		239.178	141.131	191.539	193.019
156.95	310.229	172.84	172.215		123.47	224.639	143.49	145.766		77.6466	224.663	144.073	143.145		151.423	265.527	158.331	159.859		189.819	121.455	209.484	209.145
165.505	305.276	175.551	174.851		133.516	225.595	143.895	145.804		83.3086	209.873	144.329	139.131		165.632	288.049	163.985	166.598		189.598	166.621	245.763	246.263
162.787	311.782	175.62	174.293		136.701	239.56	143.126	145.56		80.1671	218.946	147.427	140.32		159.527	279.079	153.968	156.264		198.779	114.987	229.225	222.107
171.681	326.671	183.386	181.756		152.337	253.489	142.944	145.6		86.5889	234.731	155.36	150.211		140.176	215.596	146.192	146.029		223.084	117.159	303.226	305.256
179.313	314.699	190.221	189.119		160.866	259.239	142.739	145.117		105.66	200.806	171.356	165.417		153.262	269.485	147.98	151.107		337.573	122.818	323.135	318.235
144.28	277.073	240.059	230.315		147.174	253.411	143.187	144.905		90.032	227.481	183.114	172.878		138.161	232.417	137.807	140.043		120.137	262.268	145.831	128.488
135.683	260.541	196.927	196.643		127.439	234.332	146.517	147.744		282.771	334.45	271.684	264.949		133.1	215.625	140.649	139.809		197.897	224.78	121.444	128.112
134.176	261.343	169.621	175.037		134.766	241.22	150.625	151.87		274.923	229.26	225.286	228.188		141.626	248.02	156.448	157.5		140.731	321.392	172.122	179.621
143.122	247.475	152.6	161.207		126.829	246.488	153.887	156.3		219.492	256.19	194.209	207.891		174.116	293.575	163.781	166.555
132.55	243.847	144.479	152.996		133.395	250.351	153.989	157.823		234.978	282.971	167.011	181.305		147.191	257.696	155.469	159.209
169.213	225.512	148.169	152.351		129.944	243.3	150.756	154.764		256.509	189.47	151.716	158.448		156.741	270.425	166.427	174.506
200.655	252.619	157.772	157.223		160.38	270.238	147.025	150.69		220.196	210.726	147.18	146.123		184.058	165.634	157.223	152.887
296.272	139.265	169.613	164.063		131.714	253.449	145.422	147.772		227.292	155.665	149.587	142.952		129.468	196.688	137.388	138.799
322.263	229.861	185.519	174.191		128.221	251.275	145.21	146.459		230.605	145.978	162.504	156.063		135.667	234.32	154.905	157.948
310.184	178.113	306.43	302.504		144.941	267.075	147.188	148.38		255.022	134.042	180.436	170.258		171.303	159.674	165.03	160.276
301.104	158.451	298.975	298.28		153.112	269.776	150.141	151.109		145.616	198.603	155.538	143.687		166.092	278.346	149.538	153.21
330.209	258.802	323.48	318.668		177.419	276.604	151.244	153.742		140.124	195.613	141.285	154.67		127.51	208.229	141.242	141.215
272.784	169.305	269.11	266.313		131.276	255.233	153.04	155.432		65.4646	123.743	110.636	113.377		155.075	262.999	145.559	147.981
272.569	185.697	263.253	260.501		133.56	261.495	157.053	161.059		79.9897	119.054	81.2027	75.8346		128.936	215.431	144.39	147.705
265.72	206.802	268.88	267.576		163.623	272.976	159.946	164.692		66.0561	126.603	80.4488	79.897		160.002	267.314	142.371	148.195
237.648	177.839	257.998	256.473		134.38	259.224	160.416	163.508		70.4012	126.465	77.4563	74.6694		129.877	169.363	128.897	126.14
201.784	95.6644	228.411	228.34		194.919	294.532	160.277	163.917		63.3522	120.066	76.1366	72.1758		124.707	193.264	132.808	130.788
226.621	167.272	205.199	202.487		145.095	272.16	162.218	166.476		68.3186	118.417	79.2357	84.1549		132.368	223.177	140.047	144.27
222.91	130.825	222.616	226.303		135.527	270.767	169.154	172.217		78.1899	118.381	90.0961	91.2473		146.205	248.131	138.039	142.532
194.496	101.753	212.133	207.643		155.78	280.155	174.377	176.402		90.3544	120.008	136.74	139.015		133.862	159.752	131.54	127.303
190.843	93.1322	190.819	190.646		138.027	275.811	173.66	174.888		149.412	145.762	149.66	145.391		125.447	200.881	145.801	152.839
189.994	101.312	190.838	192.32		152.751	286.307	168.599	168.333		236.542	128.127	107.96	109.929		137.077	231.619	172.819	174.849
246.017	215.409	203.606	201.416		160.693	290.624	163.557	162.813		236.542	146.912	107.96	103.547		205.023	146.959	170.548	163.396
172.826	85.0087	217.006	217.77		141.834	279.44	161.771	160.946		183.325	190.975	183.203	184.513		159.369	261.798	152.27	162.12
175.331	98.9677	173.723	171.361		141.43	282.623	161.898	161.712		169.045	199.062	169.398	169.515		131.607	215.795	157.473	160.246
203.48	158.48	182.325	181.248		147.18	283.373	162.18	163.564		161.12	169.605	161.516	162.581		187.318	136.462	147.255	140.544
173.118	93.9087	186.251	189.372		267.57	366.015	163.377	166.705		165.252	161.971	163.968	164.839		124.158	191.153	133.666	134.176
170.758	99.5883	167.298	169.562		157.177	290.948	171.534	176.668		150.508	156.707	150.283	151.532		139.478	229.035	130.78	134.197
161.754	97.1001	169.002	169.312		145.338	289.707	185.666	190.177		145.792	158.348	148.068	150.094		127.083	202.636	125.096	128.185
159.877	88.4119	164.199	162.917		221.197	332.267	191.411	193.41		165.235	146.296	162.237	163.496		123.092	180.426	132.292	129.342
156.291	85.086	158.606	159.933		288.35	386.247	198.999	200.217		146.045	175.948	146.056	146.114		123.212	169.548	143.906	148.474
172.922	114.301	158.334	159.173		182.427	310.118	212.324	214.74		142.937	127.613	141.62	142.223		158.275	255.475	139.907	142.529
177.504	124.86	164.422	168.331		194.527	316.891	223.457	226.159		136.894	154.294	137.425	139.009		133.031	139.042	130.901	129.645
227.838	214.851	180.81	180.433		169.585	302.577	221.387	222.281		136.87	163.479	139.406	140.889		131.229	206.129	131.39	131.359
161.63	118.36	193.101	189.158		154.103	300.197	211.663	211.383		145.879	182.898	144.069	143.556		124.737	178.218	133.165	136.58
152.17	92.1642	187.884	188.794		211.227	332.865	198.235	197.443		135.685	167.439	134.502	135.902		140.502	223.299	133.473	142.202
151.366	93.8671	154.863	156.218		203.234	327.458	196.34	196.452		129.76	122.635	129.422	129.679		123.658	157.122	136.892	138.433
166.073	120.019	152.843	154.294		281.975	387.877	210.236	212.014		127.809	153.032	130.135	134.329		144.41	121.259	137.394	130.286
152.867	102.589	155.974	159.299		169.543	309.477	225.115	226.386		135.927	111.053	131.879	131.673		134.773	128.371	140.907	137.081
155.484	119.493	157.324	156.161		157.343	307.503	224.469	224.701		124.27	157.625	124.49	124.372		135.497	208.465	151.535	152.514
157.476	113.903	154.12	155.498		166.037	313.259	203.03	203.093		117.145	133.046	122.473	121.728		150.801	230.789	154.632	157.199
169.875	135.558	158.891	162.802		267.259	378.726	201.966	202.465		119.791	148.423	118.454	119.707		159.167	241.868	143.332	153.043
176.243	144.653	165.003	167.405		195.475	331.175	217.45	218.43		117.759	101.222	118.911	120.488		145.923	219.688	134.295	142.2
140.813	100.521	166.416	167.107		183.697	321.91	218.371	219.573		111.621	121.293	116.024	116.33		128.563	130.356	132.054	130.491
220.887	195.228	170.381	172.76		165.199	315.756	206.643	208.312		125.381	166.093	117.947	120.252		136.576	113.045	131.393	126.186
145.114	126.987	172.793	175.731		193.991	330.276	196.834	198.466		127.744	103.726	128.245	127.892		127.503	146.465	131.912	136.434
139.948	118.956	164.874	166.226		162.601	315.07	193.092	194.999		147.637	120.257	132.97	133.894		133.077	183.017	142.615	138.163
133.6	104.795	138.736	139.552		162.594	315.826	184.75	185.713		110.888	106.706	134.688	133.227		131.475	119.33	145.368	145.731
133.656	102.78	136.311	137.241		196.889	338.445	189.933	189.842		161.01	130.913	130.105	131.834		159.215	229.617	134.963	142.303
164.282	145.116	142.296	143.59		168.779	321.371	193.115	194.907		115.795	99.1591	141.735	141.103		131.834	168.993	136.274	134.387
145.243	135.438	149.514	152.13		310.455	419.389	241.487	243.119		153.202	123.981	128.933	130.454		129.322	133.821	146.589	142.934
147.204	133.817	149.533	151.586		185.743	334.62	244.404	244.901		104.918	120.309	128.868	129.565		144.596	195.095	143.564	153.038
141.694	128.405	143.329	146.08		171.953	327.476	205.731	207.771		116.88	99.524	110.009	109.178		152.34	213.681	135.958	137.419
130.481	112.187	140.095	142.551		261.436	383.745	240.878	242.267		106.486	103.438	111.227	113.764		132.992	115.265	148.091	157.326
153.207	158.741	139.467	141.529		192.186	338.842	223.166	224.452		109.208	143.579	111.555	112.765		134.098	158.373	149.372	148.983
128.885	114.319	138.829	140.117		174.016	330.28	196.936	197.35		130.541	106.358	117.687	115.32		167.62	83.7127	167.673	171.435
133.127	123.748	134.414	136.409		183.377	335.773	197.321	198.516		102.189	109.524	114.064	117.573		136.464	105.42	168.294	166.782
135.17	135.866	130.281	133.169		203.836	347.496	216.016	216.314		107.453	144.469	105.462	108.662		199.775	87.0519	146.752	139.973
128.914	134.013	130.912	134.066		172.774	319.01	277.562	269.67		104.533	137.56	106.098	101.952		148.156	84.3871	148.121	151.714
131.884	140.904	131.331	134.378		182.88	286.915	230.284	230.186		103.111	103.737	107.339	103.477		137.264	119.811	147.401	142.908
163.05	176.005	135.584	138.475		148.88	289.242	198.434	199.814		120.642	101.03	113.217	116.525		159.616	76.1954	148.002	142.737
142.108	174.671	143.95	148.131		142.349	263.215	176.934	178.269		113.482	156.662	119.244	124.288		139.478	133.107	156.578	155.191
136.669	159.909	147.856	152.246		145.25	278.17	163.268	163.676		127.762	177.027	120.142	118.712		153.069	184.139	151.297	160.699
163.522	186.605	146.882	149.145		149.755	281.879	156.554	156.114		107.966	147.191	119.757	113.619		160.67	201.095	144.422	145.996
145.456	172.193	149.556	150.351		160.971	288.136	153.589	153.56		130.749	105.305	117.675	113.637		144.412	94.8713	146.497	148.753
127.215	159.496	147.828	151.867		154.946	267.496	153.816	153.595		101.968	104.934	113.834	117.994		143.543	112.584	216.834	225.345
154.665	202.113	142.804	148.808		158.625	236.669	157.725	157.826		119.463	166.242	118.397	121.867		150.336	80.0625	200.182	195.19
140.608	180.253	143.294	147.149		168.302	209.263	166.278	166.318		128.051	177.143	122.727	120.156		272.985	131.992	158.379	150.481
134.649	175.174	143.526	145.011		157.232	158.387	181.515	179.891		112.238	154.982	125.078	121.84		161.15	70.1344	193.74	202.26
165.176	221.056	145.651	148.906		202.5	189.671	198.444	194.008		139.113	190.141	133.464	131.541		147.275	123.967	261.625	261.904
171.868	212.564	156.442	158.171		180.421	152.535	208.821	203.01		136.712	106.829	129.573	128.084		226.752	78.5619	223.373	218.75
134.897	187.201	159.943	162.753		311.46	185.453	217.945	210.052		112.782	154.731	119.881	120.515		293.834	151.691	198.179	195.144
141.24	191.316	150.232	153.432		296.879	162.892	286.322	284.143		118.625	163.22	114.494	113.287		187.792	66.4324	181.433	177.58
201.899	238.529	157.321	156.195		282.554	145.951	289.535	287.599		107.473	141.657	111.364	110.92		200.108	67.0935	162.436	156.791
133.01	185.096	165.779	167.408		267.878	134.488	274.122	272.085		111.799	99.9526	107.769	105.674		174.362	66.5581	195.45	200.689
145.302	205.155	155.541	162.847		259.164	116.756	278.853	277.828		102.973	114.873	107.055	106.576		155.619	148.51	207.54	205.966
139.004	201.626	145.644	151.496		269.172	156.404	255.118	254.912		109.691	102.453	114.634	112.219		217.026	66.0351	262.08	259.466
135.434	197.664	140.844	143.745		268.86	105.129	254.517	253.89		121.767	164.873	128.287	128.779		209.019	65.6422	203.016	199.876
144.59	203.775	140.965	141.33		261.488	151.465	262.959	260.632		139.311	103.865	128.633	131.409		287.661	137.912	168.165	166.2
138.076	204.758	141.983	144.307		271.156	180.066	259.222	259.613		120.703	153.768	127.748	127.734		174.232	65.0835	160.183	159.044
201.61	270.24	160.387	164.235		242.559	128.457	258.834	257.308		129.932	168.182	123.004	123.418		159.425	132.553	165.314	164.879
137.576	205.641	166.965	169.646		239.566	117.112	257.182	254.761		116.874	115.862	121.297	119.068		167.396	165.829	245.414	246.725
177.19	250.889	165.658	168.236		253.081	161.182	249.449	248.358		122.441	149.546	142.768	139.158		273.052	117.701	238.505	235.957
154.327	218.628	164.216	164.11		230.74	111.771	245.967	244.7		162.52	112.083	135.834	136.214		195.787	223.819	203.907	204.681
141.931	215.958	155.491	158.518		232.005	140.977	242.929	241.467		119.909	128.855	125.376	124.868		189.208	65.1876	189.412	189.197
145.054	215.602	148.388	150.086		206.114	122.495	233.601	232.53		124.321	113.37	125.794	123.911		167.003	150.644	170.522	171.16
162.398	239.259	153.203	157.14		227.309	87.5357	231.368	231.274		126.817	146.936	135.697	134.934		165.808	96.1939	165.264	165.77
195.264	270.139	173.813	174.595		207.954	82.9093	226.659	227.357		140.608	167.509	161.368	156.155		165.426	111.068	164.639	164.23
162.793	230.736	177.495	177.707		184.644	96.9574	217.961	220.1		175.439	118.686	147.544	147.942		197.621	213.676	193.323	192.415
179.155	258.705	176.418	179.884		203.311	85.7852	212.607	213.384		135.067	154.204	135.841	134.184		172.551	82.757	174.188	176.025
181.606	244.839	180.234	179.895		195.661	155.438	207.325	207.992		133.924	116.404	138.137	134.777		316.313	162.604	298.709	296.721
156.531	229.636	171.473	174.439		186.451	135.38	202.905	203.7		140.836	108.081	133.77	131.613		187.124	184.391	197.803	197.816
148.792	230.542	158.321	163.651		196.649	89.0958	198.799	198.713		131.234	135.592	141.563	136.917		175.404	99.8582	175.459	176.787
178.028	248.391	166.476	166.323		243.644	241.811	191.614	191.04		145.961	100.632	155.677	153.749		267.501	102.081	259.513	256.478
148.661	231.418	161.745	166.336		187.115	89.2211	187.219	187.447		156.559	179.845	157.425	159.674		197.768	70.3534	199.35	197.958
155.285	233.61	157.171	158.976		178.979	150.485	186.659	186.862		151.868	170.454	153.485	150.948		176.815	126.093	176.708	176.387
182.77	266.606	172.314	176.479		166.693	110.179	187.704	186.966		150.356	150.663	150.903	147.948		188.083	76.2907	186.231	184.9
167.728	241.333	173.715	171.617		185.03	173.336	187.603	187.739		149.606	144.343	149.756	145.95		130.048	162.745	175.299	178.063
154.86	241.352	163.316	168.692		172.1	100.214	188.61	188.982		158.319	137.416	156.469	153.384		130.048	232.076	175.299	171.734
153.091	235.869	157.124	158.839		157.076	137.013	195.593	196.809		163.926	174.74	163.207	161.323		200.307	221.278	202.492	196.718
162.414	243.225	161.395	161.75		162.319	110.433	199.198	199.484		168.163	139.543	167.138	163.088		202.006	212.193	207.519	207.059
197.795	285.425	186.871	192.811		205.158	230.185	197.774	196.851		177.374	192.622	176.787	174.789		231.343	299.094	232.842	228.2
157.464	246.878	171.186	172.284		176.189	191.894	189.123	189.537		179.515	184.025	179.558	175.661		219.239	287.832	205.278	210.969
189.804	279.45	184.224	186.778		147.503	130.205	180.306	180.112		183.682	157.435	182.984	178.911		154.779	190.008	154.176	158.996
168.442	254.791	175.616	175.067		171.798	117.504	175.299	176.248		209.385	231.975	209.221	206.296		149.035	202.132	142.168	151.555
168.93	261.695	171.88	175.838		151.55	156.878	171.809	172.753		198.278	123.726	132.044	131.657		129.543	109.611	126.248	126.395
177.949	270.997	178.192	179.935		145.711	139.975	168.642	168.906		198.278	159.4	132.044	137.215		124.675	161.656	118.336	128.331
162.69	254.779	168.401	169.658		152.359	122.897	167.304	168.388		257.491	275.485	257.704	253.753		111.402	96.8365	117.046	121.526
187.174	268.29	184.65	184.446		146.584	130.24	168.074	168.097		245.082	256.243	245.179	241.866		110.059	128.655	131.42	141.385
197.947	291.331	197.85	202.253		162.253	126.395	171.547	172.958		240.425	239.146	239.63	236.643		115.672	66.5163	129.431	119.777
190.394	284.895	194.04	194.94		139.93	144.192	176.064	176.896		229.565	223.817	229.369	226.333		112.79	143.218	117.09	109.319
177.947	274.721	182.337	183.917		152.801	190.341	174.922	175.316		227.77	232.413	229.381	226.457		122.096	164.961	122.456	133.829
226.841	318.346	223.617	223.336		140.914	173.088	169.847	169.466		238.962	256.093	237.108	233.026		198.007	71.0108	144.213	159.104
175.917	269.248	182.532	186.595		171.702	224.296	161.697	161.921		223	224.815	223.074	219.988		112.545	128.356	150.956	151.294
175.518	272.582	178.29	180.064		158.501	146.493	154.788	154.761		222.952	219.171	222.548	219.802		113.108	83.572	124.201	126.039
175.328	271.368	177.907	179.786		147.956	149.108	151.55	151.595		220.98	226.866	220.92	217.991		122.066	67.1899	114.146	115.145
185.312	278.669	187.583	189.683		138.152	179.1	150.069	150.284		218.61	212.191	221.345	219.464		123.771	85.9812	118.464	120.105
179.688	263.547	190.745	193.852		143.488	193.013	149.571	150.294		232.399	250.66	228.327	223.853		123.36	142.008	122.744	122.614
118.623	165.723	147.704	162.434		166.561	158.311	150.05	151.45		213.808	217.948	215.274	212.329		125.086	106.08	123.824	124.175
171.43	126.136	181.07	167.687		153.77	152.388	150.796	152.374		213.053	212.62	222.435	222.079		135.263	154.033	132.349	131.253
264.127	162.137	257.631	253.689		138.411	158.773	152.941	154.139		252.828	279.769	239.599	234.464		135.756	143.964	136.219	134.998
241.062	128.777	235.659	231.404		147.263	207.022	154.843	155.295		208.379	200.715	208.107	205.182		139.494	130.118	138.32	137.181
245.5	147.556	240.955	237.156		135.639	189.605	155.821	155.933		205.763	201.175	208.826	206.901		181.616	136.765	171.764	172.701
247.288	155.818	244.592	243.477		151.979	161.196	154.342	154.132		217.209	232.487	212.471	208.788		186.273	149.079	183.431	176.812
262.893	198.797	249.161	249.9		172.506	241.747	152.057	152.688		203.637	205.427	202.512	200.825		47.995	163.349	147.198	155.829
264.945	222.145	223.049	218.307		132.779	165.265	150.503	150.381		199.118	195.081	201.71	200.144		47.995	131.222	147.198	140.61
242.049	199.662	251.61	250.129		128.417	176.573	150.95	150.866		207.698	189.946	204.052	201.447		336.627	380.845	329.322	328.588
187.321	106.807	217.194	218.664		136.128	172.266	151.931	152.42		199.779	192.474	198.748	197.338		216.746	270.834	220.423	219.329
182.25	120.183	179.161	177.217		159.627	176.648	150.42	150.995		199.868	184.841	196.236	194.118		213.94	268.611	217.609	215.916
179.992	132.749	181.765	182.867		143.559	173.469	149.162	149.12		190.897	185.465	194.862	193.659		207.668	262.549	219.034	217.901
185.1	114.233	180.164	175.394		128.484	179.553	150.152	150.538		192.337	181.766	205.186	206.233		211.928	265.059	238.582	237.895
145.759	94.7009	177.488	181.232		154.044	232.545	150.506	150.821		221.807	245.165	217.702	213.973		202.043	255.567	239.889	240.072
181.215	138.909	173.995	179.244		143.033	221.56	149.286	149.979		217.515	185.665	211.011	209.119		212.249	261.854	212.781	210.749
138.775	89.1766	164.063	163.572		152.481	181.285	147.496	148.016		194.629	202.566	210.882	209.093		210.053	262.126	210.36	210.453
153.523	125.069	156.795	157.726		129.095	183.6	145.409	145.413		239.752	269.709	214.005	209.701		195.169	249.597	212.908	212.859
159.893	134.895	155.742	149.877		131.49	184.681	145.193	145.219		186.269	175.336	193.392	192.442		209.033	258.478	207.233	206.73
140.029	112.146	147.188	143.804		165.544	195.265	146.127	146.216		206.256	224.518	192.994	190.165		182.691	236.939	202.245	202.478
157.415	137.331	152.037	153.163		149.528	239.614	147.091	147.616		183.331	168.244	182.849	180.956		203.778	253.927	199.745	198.845
134.098	113.449	147.39	151.739		154.531	194.622	148.484	149.123		179.503	169.147	187.088	186.023		175.994	231.391	192.782	192.799
127.249	118.26	143.943	146.582		125.378	198.333	147.847	147.909		179.498	176.524	202.649	201.846		172.823	227.214	191.608	191.535
152	147.667	138.608	138.898		138.058	193.357	148.025	147.954		228.52	257.405	207.319	203.705		212.854	263.623	188.12	188.992
121.788	117.118	133.952	138.053		177.745	273.597	147.568	147.793		197.643	214.185	191.522	189.478		185.664	232.275	193.138	194.754
130.48	136.759	135.585	135.709		146.871	196.251	149.203	149.543		181.446	185.916	193.744	193.307		171.675	228.071	191.87	190.31
121.331	118.115	130.319	129.526		143.23	239.962	151.467	151.776		188.618	159.33	209.587	208.537		170.994	227.688	183.558	183.604
119.673	130.507	124.851	124.303		126.585	203.441	151.625	152.151		236.577	268.128	206.891	203.46		190.264	234.589	188.239	188.915
124.505	126.262	122.871	121.716		169.967	271.849	151.907	151.956		194.389	160.509	187.186	186.113		217.881	268.78	198.521	197.297
113.805	126.287	120.881	120.864		138.348	240.055	152.252	152.447		188.486	199.543	181.17	180.299		179.068	235.222	204.869	203.748
115.056	140.287	119.013	120.216		131.765	212.184	154.166	154.586		173.112	157.991	180.712	179.439		225.185	275.474	205.478	205.458
111.175	136.343	115.878	117.868		139.173	212.147	155.569	155.994		178.61	185.171	183.974	182.445		192.197	246.628	201.594	203.713
110.195	134.933	114.609	114.616		149.273	215.852	153.375	153.594		193.933	211.77	185.482	183.923		180.882	224.406	197.612	200.498
130.042	160.811	118.869	118.622		127.522	219.848	152.755	153.474		171.847	150.715	185.775	184.686		216.1	253.646	190.307	191.459
171.703	195.104	131.866	131.952		214.919	321.744	150.73	151.364		204.711	228.44	186.548	186.523		172.314	216.44	181.905	180.263
121.755	154.354	141.471	141.734		126.418	227.196	150.221	150.745		175.438	144.849	184.799	182.949		152.655	205.67	172.21	170.218
116.491	156.092	137.445	137.142		156.992	226.962	150.646	150.778		182.775	195.104	178.658	178.025		172.234	229.481	166.385	165.391
110.584	153.379	123.629	124.412		127.067	234.591	151.984	151.948		165.972	147.614	185.105	185.975		152.825	209.413	168.338	168.987
119.498	164.037	117.904	118.774		142.579	227.175	155.804	156.354		186.166	150.385	203.633	203.602		149.779	205.114	175.448	177.609
123.148	151.403	118.088	118.473		131.639	228.945	162.139	163.031		288.528	329.605	218.035	215.299		176.727	233.563	187.048	188.875
131.317	177.566	121.803	120.942		133.73	249.755	157.545	158.223		158.254	149.043	192.582	189.363		243.113	273.228	189.468	192.009
153.301	193.978	129.63	128.708		150.034	229.166	157.697	157.704		171.351	176.253	167.29	166.208		150.659	193.466	183.841	183.689
145.504	189.434	140.222	139.116		128.04	231.996	149.778	149.965		160.545	155.671	172.184	171.84		203.839	239.806	172.889	172.168
110.394	154.054	142.796	143.381		153.988	276.117	147.384	147.353		188.941	208.867	176.132	176.524		145.884	198.093	166.019	164.247
169.411	206.007	139.676	143.033		139.506	236.101	145.322	145.33		172.219	140.743	180.72	180.048		159.544	201.004	164.195	163.228
111.83	162.917	139.522	141.042		147.843	270.266	147.005	147.036		156.221	141.099	192.002	191.735		154.95	212.827	164.756	163.847
126.509	179.692	136.329	135.153		164.826	240.713	148.425	148.333		257.746	296.472	202.473	202.223		161.1	219.225	165.797	167.305
119.711	173.433	128.418	126.077		142.945	267.232	151.012	151.59		179.178	143.913	191.584	188.426		181.758	237.906	164.78	166.795
121.261	168.557	125.014	126.201		150.305	239.408	154.125	153.975		204.989	233.573	184.864	182.134		148.333	204.843	166.096	167.189
114.987	174.112	122.552	124.313		131.016	251.375	156.345	156.583		210.287	240.863	194.045	192.395		185.67	220.735	168.613	169.101
129.366	189.673	123.743	122.808		135.645	260.017	157.56	156.71		171.588	182.294	188.339	186.846		157.097	215.153	172.291	173.602
115.9	174.919	124.646	123.882		131.111	252.008	156.642	157.151		151.613	143.192	171.005	171.015		149.381	206.912	177.055	179.493
120.735	182.371	124.067	123.262		147.174	246.047	152.785	152.972		150.571	132.043	170.037	170.467		215.345	245.227	176.983	178.725
189.951	238.575	142.756	145.501		159.317	247.032	149.77	150.053		259.673	299.575	188.077	187.497		172.671	208.428	172.442	172.779
119.104	184.021	150.348	151.03		131.282	249.214	148.261	148.198		152.425	130.844	197.296	196.331		163.054	199.604	168.216	168.276
120.59	186.802	138.283	136.584		138.001	247.314	149.556	148.764		203.518	233.225	184.845	184.693		142.871	198.496	165.011	165.551
122.957	190.163	127.568	125.965		145.308	278.028	151.355	150.395		160.195	131.827	177.635	176.572		180.412	213.646	164.901	166.333
122.09	184.864	125.922	125.516		144.521	253.483	151.456	151.288		184.759	206.857	171.548	169.694		146.928	183.376	167.776	168.771
195.717	249.507	156.052	159.463		138.639	271.423	151.521	152.331		147.581	138.908	165.883	163.255		175.072	208.607	168.211	169.547
123.496	191.007	153.906	151.776		136.133	263.667	151.201	151.749		170.225	183.032	162.882	161.467		150.889	186.457	168.651	169.968
128.276	198.635	139.126	135.685		139.771	263.442	151.054	151.966		150.235	145.326	168.727	166.798		198.914	227.173	164.197	165.803
133.997	205.239	135.527	134.131		141.405	279.48	150.645	150.635		215.221	248.371	174.277	174.909		176.641	204.758	160.421	161.448
178.014	239.573	160.285	165.918		154.824	265.935	150.585	151.092		147.657	140.688	171.848	174.754		147.841	180.277	153.901	155.282
216.048	277.975	198.669	200.056		152.943	296.82	152.013	152.186		156.186	129.033	163.462	167.912		144.214	200.251	151.504	152.351
146.937	226.573	174.873	171.077		140.891	277.923	155.077	154.899		174.329	137.694	167.837	166.98		132.087	179.017	152.066	153.752
191.957	260.069	184.017	184.459		153.717	273.273	157.982	158.261		186.105	210.599	172.005	168.509		154.09	182.64	156.581	159.108
147.604	223.908	163.571	160.962		175.532	279.876	160.116	159.855		149.17	148.102	172.921	170.401		166.643	190.069	163.565	165.385
178.143	247.916	175.447	174.125		169.335	279.321	163.793	162.683		197.12	226.385	169.494	170.716		132.908	183.857	172.599	173.77
214.887	281.876	208.871	206.26		147.723	292.645	168.939	167.82		142.134	125.606	169.572	169.59		221.061	269.052	180.165	181.317
156.507	238.134	171.543	172.238		149.317	287.245	171.079	171.063		188.492	214.854	168.243	168.562		156.035	211.047	179.584	180.734
156.506	239.193	161.569	160.491		164.257	284.04	169.19	169.991		143.54	123.663	175.911	173.801		204.195	223.109	173.063	173.709
156.298	239.08	160.923	159.653		154.361	284.226	167.443	167.693		219.161	254.141	181.503	179.844		147.107	201.473	164.109	166.23
257.101	331.777	256.717	255.999		170.259	287.786	168.142	167.294		179.012	201.408	174.956	178.765		130.366	178.535	157.449	158.948
107.398	213.492	185.724	185.17		185.233	295.118	171.853	170.387		140.576	130.408	161.798	169.547		158.048	178.201	160.589	161.853
99.8197	179.959	134.893	144.962		152.652	301.65	176.393	176.114		160.7	127.691	158.371	162.458		150.864	203.423	163.862	165.184
101.159	184.517	138.553	139.527		187.453	340.868	180.855	183.146		168.946	132.062	159.635	157.754		167.024	183.726	164.911	167.111
178.569	117.109	167.527	158.503		182.374	339.796	183.443	187.333		158.033	167.86	155.705	154.016		210.017	222.181	166.479	169.005
282.774	263.174	277.462	263.694		174.812	308.245	188.544	190.051		145.072	122.189	151.668	154.444		130.754	177.15	163.076	163.693
264.834	250.233	268.026	255.379		163.08	317.486	188.713	187.725		145.777	144.823	156.274	159.238		133.538	181.701	164.078	165.4
288.567	261.113	259.428	253.102		171.16	330.379	185.28	184.611		173.904	134.694	167.53	167.96		197.613	209.779	163.582	163.914
252.706	235.224	232.841	235.543		169.017	327.912	182.825	183.242		150.813	122.928	186.218	179.953		150.256	201.024	157.286	159.887
227.428	204.654	211.457	220.44		198.739	357.938	187.486	188.316		239.21	277.372	199.606	197.376		184.708	196.872	149.205	151.321
200.946	166.322	199.587	205.47		167.703	318.789	191.09	190.583		196.062	225.524	191.622	195.618		128.368	162.783	143.746	146.19
182.358	148.763	191.181	198.535		393.694	521.612	237.661	236.953		181.555	139.259	174.445	175.082		128.631	169.648	141.672	142.698
182.965	164.976	181.347	190.621		181.177	345.145	259.458	260.489		155.024	163.163	160.313	159.03		135.337	182.391	142.3	144.225
189.386	161.857	178.106	184.575		232.711	395.253	265.246	266.184		160.232	172.416	153.595	159.171		136.286	158.371	144.499	145.537
195.047	181.816	183.638	189.679		191.356	358.36	232.413	232.423		138.771	128.636	154.875	162.89		150.097	198.327	148.919	149.723
188.86	168.154	194.555	205.327		185.456	345.356	217.344	215.249		160.081	125.359	162.778	164.137		138.918	184.275	155.085	155.882
247.414	236.885	214.86	222.449		243.897	405.521	222.109	221.998		174.732	133.513	165.454	161.938		132.264	173.077	154.605	154.722
237.468	223.691	230.605	227.041		229.004	395.07	237.402	237.852		175.625	197.282	159.423	160.321		153.621	200.58	153.297	155.666
233.315	220.745	236.767	225.552		196.85	348.604	230.372	227.537		140.765	121.057	160.123	163.751		200.197	205.55	151.671	153.826
248.112	237.332	243.282	230.441		224.853	393.687	229.109	228.946		141.054	135.133	172.415	174.722		133.04	156.411	151.073	152.895
279.596	271.307	271.761	259.872		196.151	359.398	221.016	219.94		222.105	169.381	175.33	173.656		134.006	172.053	149.315	150.464
269.799	247.647	274.875	250.528		195.914	360.688	213.529	212.001		167.912	185.441	165.158	167.071		136.124	155.215	148.982	150.793
203.22	194.279	219.12	225.405		216.914	388.19	222.327	223.286		139.233	130.391	165.476	166.553		173.376	178.422	150.847	152.826
219.828	231.742	183.17	205.718		219.977	392.858	231.245	231.044		168.608	128.912	179.548	174.685		152.697	196.055	157.905	158.915
171.428	172.46	182.248	202.944		224.729	398.919	237.328	236.075		185.75	211.578	184.469	186.582		132.141	160.055	165.913	166.48
232.368	201.945	214.272	215.69		240.737	415.134	251.057	250.092		216.706	250.782	174.228	184.164		135.843	154.275	169.959	171.023
268.816	225.52	260.858	237.61		239.869	415.659	254.44	252.807		150.054	121.391	167.5	174.686		149.196	189.235	168.816	170.155
238.333	224.568	230.875	229.036		290.498	458.931	299.938	298.838		142.426	121.443	170.956	176.193		209.368	249.29	165.064	166.079
176.75	197.143	190.759	187.491		193.62	300.281	256.97	248.403		207.536	156.136	172.502	175.395		177.939	218.352	162.639	163.351
149.247	141.724	170.659	170.401		201.606	296.026	218.425	216.315		168.935	127.936	164.256	166.059		164.24	164.972	163.373	164.86
165.876	203.242	159.258	160.175		118.377	278.17	186.792	188.465		155.06	122.386	154.828	155.281		136.346	161.152	162.119	164.164
236.762	290.185	176.093	172.468		120.841	280.553	167.364	170.875		164.031	125.058	148.471	148.723		172.509	171.017	162.352	164.924
128.67	134.869	181.408	180.9		125.483	250.296	155.945	159.655		138.989	128.067	149.724	153.766		151.154	155.439	163.535	165.3
123.527	116.759	188.552	188.429		93.9351	229.946	150.345	154.263		153.949	123.015	160.645	166.468		190.831	186.523	164.955	167.026
122.55	144.036	162.464	163.42		93.4223	216.029	150.348	152.508		204.062	152.385	165.357	168.465		145.25	175.989	168.656	169.812
118.783	133.428	126.134	123.656		105.561	190.833	151.169	153.148		141.108	132.589	161.565	159.359		142.524	151.358	166.1	168.064
132.204	167.78	124.502	121.391		94.5059	187.307	155.259	155.434		143.914	138.384	165.191	160.413		190.957	226.81	161.521	163.065
113.519	152.605	125.035	122.791		98.1867	201.314	162.39	162.112		191.223	217.87	177.225	175.718		142.912	159.348	159.318	160.14
105.471	113.445	125.375	125.579		102.448	195.169	180.457	179.57		206.611	237.505	182.902	189.143		197.713	230.171	158.579	159.549
104.559	145.391	120.991	124.547		115.836	176.992	203.357	200.597		150.389	125.161	181.078	191.282		148.693	150.329	160.885	162.252
104.675	153.58	113.462	115.875		120.759	179.477	239.101	231.159		203.257	151.521	177.57	182.131		156.901	181.15	162.252	163.36
99.9084	123.495	109.074	109.906		225.335	153.507	297.643	295.166		159.779	170.408	170.472	170.296		146.999	157.2	164.476	165.606
101.992	157.078	107.81	110.079		207.901	230.589	221.52	214.593		146.079	127.761	158.623	159.39		168.247	155.97	171.913	172.82
113.419	112.639	107.468	110.492		162.67	162.153	226.145	234.677		143.913	130.912	149.163	153.297		149.015	162.357	176.045	176.138
104.664	121.908	108.252	111.59		116.68	203.614	188.143	197.108		142.207	132.793	144.777	147.176		182.266	209.403	173.459	175.136
96.7987	147.955	108.249	108.289		98.4112	245.888	143.772	150.968		146.469	144.496	149.817	147.904		152.158	157.956	170.805	171.965
100.203	164.142	110.033	110.39		109.336	223.221	121.69	122.231		191.835	218.016	160.795	160.735		156.925	170.524	168.24	168.874
119.106	133.131	118.965	124.189		91.2394	265.577	118.466	115.508		158.241	128.094	163.936	168.197		197.09	221.235	169.628	170.182
102.189	150.128	126.162	130.698		86.0106	294.242	113.889	122.463		145.013	141.568	166.342	172.72		188.964	165.931	170.434	171.388
101.61	161.981	121.084	121.055		86.9096	308.69	111.119	114.691		211.267	157.659	170.165	174.814		155.638	154.712	176.47	177.46
203.643	170.559	127.425	127.763		90.2788	302.532	114.072	107.757		145.688	142.66	171.72	175.887		166.311	182.93	182.395	183.271
104.395	174.168	139.039	139.897		90.6139	324.062	116.689	112.191		184.762	139.438	181.438	186.252		162.764	176.613	181.669	183.018
114.006	159.446	137.645	138.731		101.096	342.838	123.953	121.241		232.012	173.603	188.952	191.848		172.946	190.743	178.059	179.357
124.596	210.843	129.897	128.757		115.827	366.159	138.634	134.083		156.351	163.457	182.857	183.9		178.327	152.333	191.759	192.112
114.727	182.702	127.946	129.52		108.908	358.837	140.958	130.985		152.405	135.306	166.324	169.4		165.505	146.773	198.194	199.649
129.892	218.253	131.233	129.956		143.56	394.875	166.913	157.463		147.151	139.828	152.941	157.282		213.565	187.311	188.674	190.729
119.239	191.825	132.545	134.205		122.796	345.155	152.224	145.814		150.601	138.379	163.317	167.75		168.528	172.295	182.788	184.398
136.218	186.996	135.458	140.915		99.2156	319.467	152.26	173.765		226.884	169.42	185.832	190.512		181.141	195.054	178.995	179.77
131.621	188.281	138.704	139.678		99.2156	245.775	152.26	135.852		211.643	158.718	192.797	195.468		168.776	151.045	176.932	177.674
156.091	198.938	152.2	152.965		209.727	131.434	308.865	301.293		148.429	146.186	191.207	187.897		247.186	218.711	182.008	181.635
191.187	204.895	180.908	179.498		210.283	136.509	257.44	255.747		215.812	246.968	185.908	181.491		173.026	154.877	186.291	186.912
161.417	217.544	173.55	171.722		233.826	161.335	232.109	227.8		170.309	185.961	189.231	188.057		183.571	185.718	195.616	195.347
194.642	246.542	197.294	195.025		155.544	168.625	218.001	216.331		202.382	229.454	184.949	190.613		176.692	151.307	192.688	193.472
124.256	202.485	173.585	171.003		128.89	184.402	200.623	198.251		163.555	142.014	174.037	183.026		177.213	164.619	197.705	199.263
86.2514	184.373	133.256	135.832		126.453	182.341	185.427	187.928		152.418	151.202	160.954	165.745		190.179	195.524	198.113	199.797
88.2629	184.083	117.411	123.859		107.166	205.816	176.049	183.931		152.481	154.459	157.391	158.097		204.236	212.384	197.497	198.127
124.564	125.954	127.454	130.099		107.064	203.798	157.995	166.344		165.076	176.877	158.685	162.226		186.782	175.492	206.5	207.401
161.279	156.189	162.074	151.912		109.05	222.295	142.737	147.219		158.146	148.599	158.796	164.799		199.967	156.852	211.834	211.778
131.459	163.364	133.356	127.47		109.946	208.216	137.298	138.232		156.21	151.396	160.277	166.01		200.087	164.236	219.045	219.241
118.593	147.163	123.138	118.803		120.52	208.807	140.313	137.737		168.798	148.936	165.235	170.402		215.059	164.789	224.308	224.28
131.137	168.284	132.44	128.569		187.699	314.195	149.765	145.968		173.813	150.935	166.907	169.24		224.92	173.728	267.325	267.667
125.631	161.956	118.913	119.953		104.627	248.77	164.427	166.55		159.939	165.95	165.157	165.406		301.248	228.101	224.926	218.864
94.3354	122.129	94.7057	95.1537		103.018	257.567	174.835	180.734		163.799	173.254	171.789	176.072		324.239	251.945	194.665	192.309
89.4166	109.768	92.5951	89.6785		111.329	265.926	171.223	175.657		194.919	157.82	181.764	188.004		205.041	143.232	179.868	180.129
94.0416	106.649	92.5085	89.3347		112.2	279.44	162.859	163.774		187.184	156.478	179.474	183.21		192.61	140.278	169.925	171.623
88.7419	113.369	86.2081	89.0392		113.794	274.664	155.109	153.899		161.904	159.428	194.338	197.406		215.349	173.816	162.119	166.54
82.4528	96.5753	82.2647	79.6343		113.252	287.756	155.8	153.787		165.329	173.228	198.297	200.645		160.237	176.671	158.518	162.854
79.2138	94.4163	86.5418	84.2032		124.848	294.096	160.432	157.766		164.703	168.364	182.902	186.182		162.783	190.032	158.133	161.356
81.7358	96.1994	96.4205	95.2771		124.328	301.304	167.027	163.437		165.249	164.833	169.111	173.022		172.551	206.502	162.449	164.193
105.303	127.957	94.1436	97.3317		127.119	309.363	172.817	168.979		237.931	182.68	189.006	193.153		190.262	214.81	168.969	168.26
93.5704	108.866	84.9316	85.1662		168.06	352.767	197.973	196.218		178.151	194.157	198.232	198.773		190.332	227.654	183.929	179.644
78.1741	88.923	82.707	84.8231		172.655	360.055	220.536	213.788		199.384	165.982	196.504	200.678		227.9	274.432	209.631	200.479
80.7389	88.3726	84.9468	94.763		206.955	355.936	263.783	252.863		173.775	166.508	186.852	192.635		277.959	321.827	278.508	275.136
91.3427	89.2681	115.723	121.906		167.151	307.165	198.011	200.831		171.022	179.838	177.6	180.839		246.776	312.555	249.208	246.442
88.7857	90.2827	119.39	117.053		193.218	256.702	162.58	172.025		172.059	173.169	172.796	176.109		246.535	229.287	246.379	242.414
134.05	157.701	118.873	114.142		143.297	245.355	151.097	160.371		196.837	169.924	181.755	186.091		246.55	318.016	248.108	244.459
92.4611	103.08	109.481	117.167		182.825	263.861	153.63	158.642		180.795	196.511	185.112	186.014		238.238	307.744	239.193	236.134
117.904	111.057	108.711	117.674		149.848	188.867	160.617	161.71		234.901	186.219	205.936	208.988		228.442	290.61	231.982	231.443
106.173	118.195	109.995	107.388		265.796	193.485	171.973	166.193		176.257	187.285	198.443	202.003		234.593	219.747	236.944	234.815
115.394	119.235	113.414	115.331		282.627	122.362	202.604	188.711		208.549	178.978	200.052	204.966		216.052	267.766	239.045	234.034
148.054	135.356	140.235	141.154		189.551	148.691	231.906	227.775		178.018	177.246	189.31	193.556		212.722	257.847	217.206	213.929
134.967	137.144	136.708	135.081		187.232	158.12	179.362	175.164		177.563	183.888	182.213	184.976		216.036	277.648	215.257	211.814
140.393	144.954	140.564	137.966		178.002	157.398	178.87	177.189		203.643	178.038	190.637	194.329		201.476	253.454	212.895	210.566
176.739	82.1703	110.989	104.745		164.083	117.625	181.971	179.708		184.385	177.707	189.845	193.451		198.528	244.259	203.167	200.342
176.739	157.851	110.989	111.58		161.419	162.821	184.377	184.771		243.141	195.18	216.167	218.401		207.169	283.719	203.681	200.571
192.239	180.053	193.237	189.367		154.037	176.198	181.9	183.205		193.349	178.76	208.907	212.907		195.988	257.674	206.088	203.369
202.728	176.199	225.684	221.78		163.036	121.781	180.817	184.028		182.449	182.938	192.081	196.153		205.711	286.334	201.661	199.414
234.026	197.218	204.765	201.011		133.143	139.798	176.91	181.161		190.674	208.076	188.983	189.84		186.965	227.96	204.699	204.639
177.924	168.428	227.204	225.162		125.622	155.231	164.1	167.386		182.803	191.751	185.669	189.098		237.332	170.105	210.765	210.746
225.036	191.812	184.114	179.388		128.277	161.935	151.509	154.22		204.108	182.74	195.667	199.812		221.406	315.986	226.115	220.574
189.76	190.354	218.672	221.524		143.28	190.414	145.718	148.395		185.402	183.812	190.636	194.247		201.933	289.998	210.892	209.184
211.278	178.286	193.151	185.057		132.646	200.368	146.903	151.917		187.049	200.432	187.852	190.119		184.978	192.139	196.556	194.429
157.193	158.684	199.082	201.09		137.476	214.827	149.768	155.402		196.97	184.608	193.201	197.051		195.922	280.964	194.342	191.82
160.745	163.757	157.952	155.39		152.429	269.5	155.612	161.402		186.455	193.357	189.326	192.583		189.826	277.035	203.052	205.335
149.307	154.362	157.85	154.889		167.139	277.11	170.031	174.725		199.166	218.291	195.99	196.584		247.664	160.117	207.451	207.919
149.704	155.532	149.918	146.702		204.565	330.21	197.307	198.829		192.44	208.181	194.269	196.936		165.374	208.624	195.309	188.988
160.154	156.38	152.281	148.68		184.704	318.602	220.906	217.916		218.988	190.276	210.972	215.489		168.992	174.753	169.529	166.833
136.482	144.602	152.364	152.195		181.736	311.145	223.521	214.332		196.517	214.006	201.748	203.395		167.194	232.39	172.944	169.351
136.251	144.358	136.595	134.862		238.481	377.982	263.573	254.531		214.123	188.525	209.696	213.863		180.609	267.123	175.155	175.528
134.519	144.271	137.373	138.342		204.697	264.337	207.155	195.159		211.666	191.668	211.247	215.058		172.819	160.116	172.228	170.774
164.289	172.671	144.306	143.328		131.56	185.401	181.622	177.881		191.59	194.733	196.053	199.752		158.444	180.385	165.805	161.524
129.296	139.622	151.286	147.565		127.376	204.825	169.655	172.47		207.841	195.187	204.579	207.557		168.179	250.662	162.755	160.273
140.849	150.652	134.373	133.837		156.083	241	157.595	164.36		196.041	206.792	198.121	201.218		153.249	208.019	161.284	159.336
140.066	150.49	140.182	139.001		276.666	219.783	157.361	166.019		202.87	217.85	202.167	204.481		155.898	220.504	159.683	158.625
133.712	144.237	136.283	133.94		143.585	182.643	181.13	185.572		200.562	204.417	200.883	204.487		158.92	230.923	161.451	161.82
120.214	132.552	128.29	127.075		165.781	171.922	237.918	225.088		204.539	206.159	204.076	206.963		170.517	139.288	159.78	157.01
126.551	137.504	124.919	124.254		181.495	207.09	188.466	181.284		204.432	216.977	204.651	206.772		149.287	197.835	155.847	152.131
136.89	148.035	133.886	133.111		166.718	193.548	172.607	171.717		207.597	206.595	207.285	210.566		149.264	183.365	153.715	151.701
156.447	168.193	142.378	142.681		158.07	215.498	167.018	164.527		254.324	218.536	251.36	254.381		151.687	224.358	155.633	154.422
114.493	130.084	134.866	132.606		142.913	156.466	170.217	167.314		207.575	214.346	208.899	211.985		159.804	242.861	155.17	155.012
115.229	132.237	118.417	117.869		135.581	191.19	167.657	171.194		190.233	185.815	215.322	204.351		150.317	160.048	156.063	155.715
135.863	147.364	129.927	130.382		134.608	190.565	154.614	166.779		198.904	161.499	176.712	184.487		146.767	170.162	164.657	165.336
157.153	168.124	142.548	142.874		123.963	156.865	159.679	170.397		167.948	142.073	165.241	176.004		145.2	178.08	178.535	179.45
121.383	132.644	136.402	137.007		186.204	237.561	169.021	175.457		157.727	169.247	175.469	178.551		247.389	143.38	177.593	174.929
120.367	144.845	120.288	121.354		150.601	171.285	165.187	169.903		230.363	246.074	207.433	190.168		157.967	138.301	165.163	161.632
111.985	136.093	120.725	119.886		193.542	113.226	163.919	162.02		144.166	200.344	172.138	168.141		148.037	150.593	153.055	152.52
141.3	162.154	125.776	125.403		160.265	171.411	164.798	160.118		130.69	192.836	167.625	163.862		149.938	141.357	155.313	154.49
108.435	131.612	130.883	130.178		190.426	148.317	170.568	163.89		116.395	170.745	140.371	137.642		157.222	129.397	155.201	154.009
162.209	180.009	131.003	131.826		201.288	143.222	181.147	169.398		142.158	146.947	132.169	131.148		137.058	184.797	149.086	147.008
103.968	128.593	128.149	128.76		159.58	146.857	186.808	173.251		95.6852	140.207	130.258	131.732		136.107	163.621	145.39	144.358
113.764	142.544	121.432	121.564		293.218	189.872	171.223	167.684		91.3346	143.088	127.816	132.241		138.187	148.043	150.165	150.227
165.807	187.216	133.361	134.093		132.501	193.629	160.805	167.798		102.057	154.549	121.948	125.18		176.8	281.089	156.591	155.871
100.427	126.2	123.787	125.248		110.552	171.965	155.929	170.166		94.4715	121.903	121.08	123.008		151.254	118.073	156.348	155.531
109.696	142.679	107.924	108.64		118.485	187.197	159.615	168.972		180.045	155.842	127.439	127.796		152.158	243.336	151.41	149.826
150.038	163.179	117.367	119.342		124.457	173.888	166.408	165.363		98.3347	134.231	127.723	128.524		141.55	220.164	147.991	147.582
109.676	122.032	125.779	126.175		142.313	173.03	180.444	168.15		111.198	147.734	125.83	127.239		140.877	134.332	153.007	153.677
116.312	150.276	122.485	121.808		206.918	80.2912	208.123	205.054		133.034	129.911	131.36	132.183		133.199	181.916	170.738	170.904
98.555	124.27	112.516	112.335		196.968	76.997	192.649	189.606		116.148	129.184	151.865	151.179		236.605	122.989	178.164	176.391
154.078	182.196	121.381	121.399		178.696	133.775	190.984	188.786		118.358	134.818	200.186	197.332		177.537	283.242	170.386	168.031
139.306	171.774	135.87	136.077		183.196	75.285	200.821	200.545		210.367	190.768	167.863	163.512		134.165	155.861	159.527	159.071
132.513	166.683	138.94	140.127		175.557	83.8805	207.25	204.147		166.504	93.9577	144.818	143.327		163.093	263.548	150.349	150.146
98.3923	134.012	123.795	125.858		186.192	168.903	193.115	192.156		163.311	155.77	127.478	131.369		140.263	130.662	148.841	148.647
120.071	158.277	113.232	114.519		177.881	77.6502	203.543	203.364		150.705	140.895	123.404	129.057		150.819	243.756	146.379	145.771
96.2666	130.727	109.432	109.915		169.241	142.375	190.531	188.046		148.19	87.5692	122.018	125.86		132.365	189.879	146.922	146.994
126.133	163.428	112.6	112.777		188.565	77.689	171.278	168.663		171.682	140.892	125.861	128.478		155.221	252.082	147.18	146.643
112.283	152.626	116.393	118.402		160.678	130.834	170.803	171.006		177.014	165.976	135.281	135.811		133.033	195.582	154.213	154.306
119.988	136.692	117.309	121.117		170.57	176.994	171.27	171.859		214.736	225.509	177.731	172.419		145.516	233.711	165.978	167.91
105.612	146.17	112.124	113.59		152.976	114.7	171.983	169.635		120.318	174.283	160.257	159.44		171.764	276.693	175.03	176.309
95.5842	122.27	104.164	104.556		152.635	109.425	172.298	170.22		119.748	191.911	140.085	137.648		196.682	93.6994	179.644	180.926
95.7494	134.048	97.8145	99.6525		159.241	98.1391	175.78	174.924		137.399	141.635	147.669	146.676		152.482	247.296	184.046	183.921
94.0956	125.771	97.7369	98.1069		173.465	92.8296	177.238	178.519		117.951	156.911	151.875	152.561		171.923	276.486	176.832	176.641
110.719	154.679	101.206	102.154		155.546	163.719	168.341	168.724		134.16	230.459	143.232	144.37		170.18	92.3604	166.545	166.222
93.8888	132.228	101.075	102.926		174.64	98.6798	159.252	156.858		96.2159	188.544	129.257	130.104		139.154	216.727	157.853	158.03
94.6877	134.138	100.256	103.481		149.395	113.101	153.789	150.797		85.6149	160.487	118.438	118.447		135.17	202.697	163.459	164.814
117.26	136.091	104.151	107.347		166.953	195.333	153.11	151.946		85.4335	170.801	114.91	114.701		210.365	96.1259	175.223	176.127
93.6444	128.232	109.146	111.245		154.979	191.741	155.673	155.913		91.0786	127.92	117.366	117.66		191.6	89.889	175.209	173.288
142.802	158.322	121.177	124.125		168.609	218.839	157.887	158.652		207.639	151.284	123.557	124.565		163.116	263.301	165.355	162.764
122.981	141.332	122.679	124.142		143.892	183.245	158.37	160.542		76.6796	160.914	124.875	127.4		132.67	184.121	157.298	156.025
95.4682	126.976	109.556	109.082		227.685	298.016	160.062	163.887		78.2945	170.215	119.544	121.074		153.453	246.994	157.324	157.441
93.6445	132.175	98.7673	98.8693		152.079	149.472	164.377	167.516		84.797	183.058	109.897	112.257		175.732	280.425	159.382	161.375
97.786	143.893	101.289	101.088		202.907	291.38	171.276	172.688		73.6586	157.465	103.741	104.997		136.651	205.638	166.297	169.073
120.683	167.177	110.068	112.214		133.732	201.726	177.912	179.112		75.8531	165.677	101.959	102.975		146.539	114.914	180.784	179.901
107.739	131.769	110.557	113.569		132.826	209.453	183.077	185.988		74.1929	148.162	103.688	105.299		257.914	136.253	186.04	185.499
102.958	150.612	107.688	107.628		136.53	190.204	178.056	181.074		85.9764	181.428	109.494	111.89		168.749	270.197	173.564	174.784
107.527	156.185	112.401	115.666		130.863	211.494	168.02	170.898		84.1746	135.048	114.905	116.85		146.863	231.571	157.538	158.646
132.916	150.276	116.612	121.057		133.017	227.416	155.176	157.93		81.6956	143.089	116.697	118.055		159.733	98.4056	149.095	148.152
96.4537	142.459	109.333	109.383		141.36	264.63	146.541	150.174		86.426	145.447	117.134	118.025		134.897	153.307	149.615	147.136
102.051	151.145	108.781	111.591		199.017	255.881	148.546	153.353		103.79	192.931	118.598	120.29		139.374	209.341	159.988	157.716
124.688	144.005	115.028	120.172		149.416	261.803	157.718	162.508		92.9736	172.766	123.687	125.336		159.673	255.072	169.428	169.001
113.537	136.884	118.182	121.144		148.917	285.652	168.4	172.951		108.718	166.937	129.112	128.714		189.825	295.261	167.476	169.81
121.319	141.949	114.974	114.511		150.811	278.993	172.868	176.006		121.217	146.045	134.792	132.206		167.367	264.725	156.387	160.64
101.034	150.8	106.606	107.763		152.77	293.798	172.207	173.478		133.139	141.164	147.796	146.723		142.224	211.913	148.311	152.133
98.4413	136.8	103.951	104.589		182.148	280.654	172.808	172.654		128.033	143.026	202.952	206.541		137.171	156.397	147.044	147.068
108.634	160.164	104.154	106.001		209.893	287.185	183.488	180.64		124.002	183.829	245.55	240.571		150.604	116.07	149.638	147.398
98.6747	146.033	103.106	105.472		161.442	294.66	194.329	192.979		169.078	169.161	153.092	147.878		146.84	125.081	149.911	148.228
102.122	152.74	103.876	107.754		194.42	347.942	198.767	200.112		167.653	192.234	138.853	136.402		158.263	246.497	149.912	149.214
106.318	137.693	119.472	123.375		168.058	319.735	200.446	201.297		140.203	110.838	127.006	126.664		140.662	192.363	153.35	152.797
149.659	164.404	151.809	153.893		161.658	303.923	193.94	192.641		125.173	109.846	119.206	119.877		139.999	167.518	156.788	154.868
185.887	199.089	150.794	152.745		166.542	318.571	189.206	187.444		123.25	130.593	113.717	114.763		172.079	266.416	161.418	164.11
105.962	140.015	121.037	122.85		169.287	319.981	188.411	186.858		133.871	86.3293	111.651	112.965		145.589	209.29	169.077	168.764
101.363	143.147	114.474	116.706		183.747	325.177	195.233	193.807		144.426	172.249	112.268	115.165		164.096	253.044	185.54	189.251
129.948	147.841	119.744	122.284		183.269	329.918	201.561	199.69		196.645	155.06	120.275	121.639		196.544	298.743	204.607	208.07
115.185	142.204	122.277	122.291		199.44	354.615	213.452	212.397		221.253	254.336	140.478	141.452		244.579	126.721	204.859	207.253
125.551	178.845	141.946	143.36		240.167	407.157	247.14	245.601		230.118	260.625	194.256	191.111		212.534	100.477	186.814	183.97
169.031	182.631	143.719	147.737		237.733	394.487	258.983	257.274		119.925	220.89	163.237	159.335		143.631	157.681	169.416	164.42
124.101	145.969	125.142	128.505		271.947	443.616	291.495	288.674		118.983	209.017	169.066	166.394		154.14	228.584	159.593	159.705
109.254	162.059	118.164	119.215		130.273	220.957	203.865	190.841		117.302	241.179	177.31	176.988		160.322	242.833	162.294	161.241
120.92	175.723	115.3	118.555		96.7395	206.726	185.108	179.016		128.736	258.298	176.725	179.332		150.221	132.759	166.63	166.769
108.741	153.261	110.584	113.37		97.7714	196.867	169.464	170.79		120.442	248.257	169.386	170.952		190.881	289.596	164.709	167.441
107.488	155.899	124.153	125.897		98.7356	251.984	159.395	168.194		125.902	255.491	159.557	158.268		144.735	181.211	159.928	163.353
140.207	153.482	123.821	126.454		76.0321	204.065	157.293	169.993		136.277	266.967	148.224	147.103		166.686	106.827	182.702	185.645
111.583	163.028	115.278	117.808		115.73	259.659	168.061	175.962		97.0649	201.515	146.75	145.252		148.509	146.234	201.951	202.156
112.272	161.395	119.949	122.413		78.1619	189.213	189.947	188.503		107.759	155.046	146.811	145.63		299.598	179.329	196.373	192.692
124.827	154.346	122.227	124.424		101.892	222.843	235.306	222.235		144.426	271.934	143.926	144.709		156.118	127.774	176.291	174.809
120.168	157.409	118.644	120.206		303.148	188.913	270.713	267.057		101.505	215.83	136.425	138.844		167.064	246.222	160.202	161.437
115.352	159.36	132.971	133.878		320.748	146.468	277.487	274.88		91.5606	190.128	127.947	130.918		149.166	164.586	169.395	166.438
123.496	179.009	131.193	134.56		268.625	116.273	273.241	271.51		132.247	135.415	120.731	123.874		154.356	140.281	175.364	172.141
127.579	183.598	128.107	130.058		288.877	124.932	266.459	262.515		86.273	164.626	116.349	118.471		205.036	303.073	179.951	177.964
154.625	167.623	145.15	146.3		243.894	107.09	249.908	246.93		115.753	124.936	114.18	114.838		157.978	218.121	173.71	175.585
120.808	173.404	132.582	136.27		251.676	187.92	243.408	240.093		97.5494	127.922	114.094	114.4		187.012	277.894	172.828	180.124
129.045	184.599	128.584	131.319		224.654	124.311	243.986	241.188		93.2038	131.636	116.307	116.747		152.64	183.271	168.524	171.677
127.303	173.389	128.819	131.415		257.989	217.28	239.633	237.227		87.2064	151.059	119.824	120.889		154.722	163.34	177.936	179.765
140.548	170.062	137.55	138.865		233.51	103.198	233.738	232.066		96.8629	129.69	125.378	127.628		167.946	136.137	179.142	180.398
130.399	183.974	133.93	136.754		224.896	150.854	230.246	229.668		91.8752	139.003	131.395	133.1		161.873	153.118	171.948	170.19
143.965	180.117	141.626	143.557		239.874	104.103	231.278	230.594		96.1743	143.776	136.224	138.214		166.7	144.26	166.239	164.969
140.539	180.758	142.031	143.831		217.401	103.918	229.061	227.575		109.665	123.017	143.277	145.088		189.992	112.295	173.231	174.876
140.109	190.288	141.354	144.441		232.13	216.071	222.562	220.435		129.159	120.01	154.04	156.836		169.632	226.139	176.148	172.264
139.411	191.869	140.77	142.917		189.346	122.629	219.268	216.264		122.232	166.976	174.497	177.101		185.704	125.671	178.964	180.083
143.796	198.949	144.349	146.454		199.93	117.241	213.723	211.072		127.366	144.44	208.795	209.505		205.409	291.692	193.304	188.733
147.078	200.922	147.848	149.877		186.324	116.287	209.018	208.069		137.637	159.542	243.335	241.162		226.129	124.953	210.18	216.036
145.832	192.636	147.105	148.513		204.542	125.422	203.881	204.955		148.688	144.242	269.583	262.679		269.846	159.605	240.48	246.252
189.046	209.085	185.139	185.993		183.19	121.702	200.25	202.315		206.35	228.61	168.712	162.532		170.868	182.56	210.981	207.964
148.621	200.41	152.809	156.586		191.606	125.739	195.693	196.638		159.17	130.232	172.207	170.693		196.369	134.168	195.079	195.814
155.094	209.912	156.086	158.334		184.099	125.54	190.635	189.763		172.988	101.319	171.62	171.898		259.742	154.546	226.233	229.164
181.011	234.862	181.483	183.237		173.322	159.479	186.22	184.51		157.562	152.49	163.287	162.991		281.342	174.323	261.251	262.096
273.827	226.216	146.399	145.551		171.046	131.6	184.02	183.222		152.61	113.398	150.9	149.579		197.148	152.85	225.536	224.499
170.708	103.723	115.165	121.763		197.832	139.129	183.507	182.092		148.432	138.716	145.598	144.443		247.591	152.437	231.67	232.353
232.552	142.946	142.391	129.984		188.63	137.181	182.577	180.296		143.199	116.989	138.679	138.893		188.747	214.769	206.281	203.454
296.683	145.937	290.476	289.493		243.801	293.102	179.318	177.334		130.486	101.649	130.753	132.927		271.205	170.242	245.138	247.27
211.378	98.2022	208.76	205.079		167.054	156.439	177.848	176.971		173.165	95.2261	123.004	124.933		225.916	148.076	232.596	233.251
227.005	66.6533	218.546	218.227		162.726	206.403	175.428	175.072		134.348	162.199	117.949	118.98		188.327	196.928	198.862	197.342
182.052	64.7419	178.377	175.026		155.794	196.52	177.815	178.289		134.159	129.232	117.818	118.036		195.339	177.154	194.191	194.319
171.087	29.0321	175.989	173.758		152.074	184.755	182.476	183.367		131.927	163.983	120.982	121.902		202.791	192.782	200.908	200.582
152.611	68.1534	166.4	164.618		163.872	177.467	187.256	187.84		156.54	223.683	126.814	128.763		248.133	169.445	238.343	239.25
151.626	38.1963	162.316	162.229		150.332	201.73	192.886	194.75		159.621	211.312	135.488	137.488		309.833	208.551	298.378	297.895
145.58	48.2442	149.673	145.433		208.712	203.759	188.838	190.584		180.561	268.618	147.805	150.725		232.62	172.349	236.055	236.485
151.268	129.631	147.059	146.13		151.597	212.925	187.756	188.167		197.536	289.989	173.779	176.554		216.404	209.638	217.065	217.043
138.921	64.218	144.223	145.878		161.814	204.117	181.852	183.171		219.421	294.117	213.346	213.581		236.409	248.171	211.229	203.85
161.871	160.569	147.658	140.984		165.118	206.517	180.689	181.225		225.154	305.463	258.337	251.254		127.924	174.331	170.7	174.48
137.428	90.5553	143.597	145.475		161.07	253.663	177.055	177.012		103.764	184.712	179.655	180.934		118.25	214.264	159.359	164.95
137.297	74.2169	152.932	144.68		162.197	215.499	175.324	175.489		110.626	207.409	174.959	174.449		106.301	176.408	162.117	167.297
171.751	184.064	137.73	134.279		152.311	248.129	176.696	177.698		91.7236	185.103	158.182	157.697		118.615	187.404	176.161	176.706
138.836	118.707	148.214	150.429		168.243	240.094	174.534	175.742		93.2806	151.859	144.612	144.257		122.512	206.388	210.392	202.363
133.276	85.8843	157.519	149.81		179.012	302.39	175.592	176.805		98.0577	135.195	136.156	135.07		278.32	306.184	278.178	276.981
155.634	157.291	137.344	132.758		162.409	283.516	175.394	177.355		80.7274	144.191	133.952	134.439		242.343	305.522	246.558	246.289
135.36	70.9629	141.31	139.127		243.375	372.501	176.265	178.818		92.9084	190.994	136.797	140.105		259.291	374.716	261.933	259.938
152.693	55.8536	146.333	141.275		161.789	287.802	178.716	181.849		83.4249	177.607	141.7	146.473		241.27	293.177	245.955	245.773
135.197	72.1141	140.163	137.971		158.005	279.573	186.638	190.873		80.6742	168.801	139.377	144.978		256.473	377.771	255.902	254.344
282.696	216.629	158.239	160.84		161.728	292.511	195.756	200.288		127.073	213.969	137.653	140.413		227.038	313.512	231.363	230.611
130.235	111.63	196.307	201.555		164.577	300.005	201.303	204.419		134.461	128.405	148.092	149.565		225.431	287.184	239.155	240.506
144.726	76.7145	195.498	186.681		184.426	330.973	202.023	203.61		127.95	128.601	186.42	188.358		277.481	420.331	272.425	272.025
140.113	156.455	137.113	136.519		177.761	324.052	201.002	201.714		148.692	131.708	235.403	226.924		226.443	259.067	266.62	263.169
135.9	91.7683	140.437	139.521		179.792	313.974	200.697	201.244		217.446	113.633	181.856	179.365		218.897	261.622	225.109	224.049
127.825	111.926	135.632	131.256		178.333	322.164	200.651	201.544		201.703	231.907	185.694	181.759		212.271	262.719	218.263	217.773
126.437	119.837	129.673	128.409		183.458	340.777	203.463	203.971		183.856	213.572	168.806	167.621		207.917	312.63	213.376	213.51
281.14	235.566	156.343	157.529		202.953	365.397	208.068	208.556		162.498	177.656	157.65	155.904		204.815	259.5	212.259	210.664
238.658	192.724	222.959	227.791		213.643	377.603	214.119	215		152.34	153.294	143.861	141.76		231.073	219.394	214.981	214.957
258.824	216.929	254.445	251.575		199.1	366.33	222.993	223.957		164.97	79.3165	135.773	133.011		205.294	240.251	218.953	218.016
155.639	205.965	229.12	234.784		195.411	342.05	230.271	230.425		199.833	84.932	131.341	128.361		199.469	306.928	205.012	205.905
152.273	121.034	182.203	180.124		195.584	357.955	233.164	232.22		155.515	78.2446	133.797	132.213		192.935	294.516	205.098	205.692
127.652	145.869	146.823	141.283		210.378	359.284	233.862	232.087		170.735	208.326	138.975	139.426		227.343	368.61	208.872	209.799
141.744	185.206	137.4	139.363		212.644	384.991	236.55	235.446		133.592	134.639	146.314	148.716		178.587	263.858	210.926	209.575
149.406	198.498	142.209	141.209		222.034	397.32	243.777	243.798		134.124	98.5284	145.643	148.979		217.409	358.563	198.541	198.927
167.797	224.87	154.985	152.733		214.501	381.175	249.634	248.672		138.255	115.447	140.047	142.547		181.13	286.641	202.863	201.61
131.441	162.036	154.55	148.366		244.107	421.318	261.383	260.075		152.126	170.583	135.445	135.942		198.843	204.476	191.054	191.368
157.526	214.328	148.006	145.054		230.391	407.142	267.365	265.929		163.819	166.555	141.549	140.772		186.204	308.062	189.332	188.286
129.314	153.011	144.557	140.63		254.965	431.547	281.424	278.888		232.055	271.037	167.526	170.341		171.002	259.892	180.063	179.608
138.193	141.926	137.742	133.425		229.891	404.634	273.882	271.552		238.962	252.594	212.018	214.113		170.225	247.569	175.199	175.9
132.027	151.217	134.943	132.051		238.271	412.257	274.649	271.866		239.144	259.385	245.375	237.808		169.751	233.7	177.996	179.073
237.495	209.064	177.692	178.429		153.248	296.371	268.373	261.086		120.646	138.692	130.314	127.616		195.406	186.818	181.188	180.904
181.797	253.376	201.527	207.503		183.516	292.288	248.362	244.403		147.165	140.353	132.25	130.289		169.189	212.991	179.737	179.211
137.785	184.025	168.761	162.747		137.111	296.492	229.672	227.564		121.275	120.148	134.364	132.522		177.092	302.237	173.426	173.667
200.255	275.742	173.596	173.53		154.783	256.752	215.193	214.756		127.934	156.925	130.298	128.954		162.266	264.078	170.444	170.35
255.699	235.623	223.354	222.138		125.413	280.671	201.447	202.274		124.026	154.253	139.584	138.919		158.71	228.868	169.803	170.384
142.614	176.114	192.271	190.175		125.372	276.156	191.436	193.231		115.083	140.983	144.047	144.549		177.242	184.895	176.033	176.702
215.375	295.331	192.377	194.285		113.154	255.516	185.411	187.94		193.884	173.237	143.686	142.719		170.646	192.953	183.611	183.884
142.232	184.841	171.236	164.8		134.302	276.105	181.236	184.84		142.773	131.001	128.716	127.198		220.74	165.329	181.027	181.118
180.821	261.119	171.327	171.36		119.042	253.198	177.42	183.444		127.904	159.184	115.872	115.248		155.057	213.069	168.062	167.85
156.164	184.334	165.108	160.102		110.533	221.634	176.697	183.912		106.288	107.089	110.448	110.321		153.715	250.213	157.655	158.822
169.128	246.316	167.706	167.1		173.489	202.569	179.104	186.213		112.615	138.557	108.778	110.035		149.814	227.123	160.289	161.899
152.662	196.728	159.362	154.12		126.933	182.61	185.076	191.217		109.409	96.2846	104.058	106.592		148.272	244.848	167.939	169.205
184.561	269.386	177.481	177.775		120.887	184.308	198.223	201.373		130.669	110.477	102.005	104.676		195.121	345.825	166.962	165.56
213.593	300.76	207.052	204.102		223.175	208.683	213.699	212.933		97.1423	91.7392	101.152	103.126		151.493	195.639	158.541	157.418
274.368	269.422	258.428	265.839		155.05	161.802	231.775	226.844		95.4194	101.11	101.451	101.995		145.68	228.627	153.365	155.038
195.504	283.753	215.471	206.257		179.486	231.306	254.451	246.101		105.647	121.403	101.267	102.446		145.329	217.407	161.993	164.649
250	259.412	240.071	245.383		194.826	222.798	274.906	262.304		98.6556	107.694	103.765	105.289		144.559	197.495	178.845	181.013
212.762	305.199	221.409	214.301		236.692	252.286	232.385	231.294		95.5478	84.864	112.187	112.598		190.963	342.194	191.321	192.554
227.206	320.964	228.378	223.392		221.049	135.275	205.949	201.423		108.96	123.663	122.473	122.835		205.904	361.566	190.245	188.864
208.901	301.214	214.019	209.793		209.415	180.038	205.989	202.895		126.355	141.276	122.066	122.609		178.308	324.251	180.001	178.861
242.391	262.538	239.806	250.237		215.879	217.005	199.919	199.635		109.431	98.4837	116.675	116.346		144.326	248.094	174.305	173.182
260.858	279.9	260.27	256.675		191.054	179.23	187.852	190.958		129.106	82.6533	113.762	112.426		197.63	351.644	173.616	174.642
269.039	295.111	269.75	264.818		187.945	194.783	187.714	189.87		128.881	84.9527	116.067	115.032		143.422	187.174	173.44	173.273
27.5907	179.758	175.836	166.309		172.889	183.669	189.08	187.541		123.942	121.369	118.284	116.874		183.962	333.44	179.493	179.234
27.5907	167.356	175.836	187.385		201.866	64.6812	187.468	185.58		122.793	86.0876	130.04	129.993		170.106	311.423	184.065	184.604
171.167	142.529	208.395	201.751		162.81	191.063	183.082	183.389		169.723	125.179	162.484	164.749		188.945	340.468	186.875	190.342
127.028	134.105	151.79	154.21		144.96	166.52	175.197	177.081		193.681	185.865	190.35	191.313		209.76	132.448	179.118	180.24
87.3366	137.737	113.964	122.518		175.069	241.689	167.533	167.925		211.962	169.967	201.517	196.838		140.676	184.541	166.502	165.557
109.478	157.549	105.129	102.326		133.509	96.8562	159.291	160.351		147.97	125.017	136.269	130.633		171	313.178	157.566	157.437
79.6455	141.002	103.08	113.144		167.818	67.5978	153.931	155.37		107.563	101.131	132.41	131.567		136.716	205.531	155.617	155.481
85.0512	142.867	101.922	108.949		159.883	225.549	152.643	153.608		114.979	93.1393	123.521	124.34		139.606	181.004	166.368	164.826
78.1265	150.053	97.2107	92.5269		143.851	71.1613	150.383	152.268		86.6025	100.024	111.75	114.534		175.364	319.68	180.843	180.077
86.0883	157.506	96.4896	94.0024		174.317	251.204	149.221	150.512		79.3111	107.39	105.37	109.076		183.592	331.957	186.264	187.634
106.762	192.613	114.533	115.545		131.435	156.015	144.815	145.576		130.087	161.64	108.228	110.621		215.44	371.339	178.685	179.808
120.185	203.129	134.105	126.866		147.949	72.2238	144.993	146.384		86.5102	119.075	115.777	116.376		154.438	148.371	168.076	166.544
259.873	212.288	123.5	136.788		213.553	301.945	147.469	148.071		83.8668	112.759	130.832	131.663		142.473	247.813	170.899	168.574
259.873	99.5304	123.5	109.579		158.343	230.03	153.071	154.518		191.117	202.732	171.449	167.153		151.805	273.951	182.894	180.856
234.674	153.008	260.874	257.15		152.848	76.2542	158.313	158.438		200.899	195.137	285.835	281.431		207.437	361.353	197.619	199.185
175.386	109.583	204.202	204.68		134.211	178.953	158.996	159.49		243.818	236.101	234.971	235.266		186.717	334.688	204.178	210.265
174.364	125.254	168.851	168.893		151.636	82.7293	165.349	164.87		187.962	192.31	215.405	214.906		199.592	350.591	205.052	209.661
221.819	195.768	180.864	178.968		161.897	240.945	164.363	165.663		257.016	256.704	219.766	219.78		222.644	121.12	196.757	194.295
154.233	106.207	170.772	169.048		127.806	104.013	160.025	161.106		174.027	178.312	214.591	214.245		207.524	118.616	180.235	177.803
173.516	156.884	139.278	137.579		144.142	89.7634	153.835	154.534		245.915	247.091	208.512	208.946		179.249	323.107	164.749	164.146
130.918	84.624	141.781	138.505		167.886	251.764	148.845	149.259		189.647	192.665	194.975	198.065		136.573	216.144	158.467	162.577
160.339	142.217	146.19	142.831		149.203	97.7972	145.906	147.009		160.724	180.437	181.826	183.824		154.825	277.912	158.482	161.668
121.485	93.7401	139.708	138.544		131.488	106.668	142.467	144.353		184.32	188.384	168.446	170.252		157.612	139.675	156.206	155.903
120.288	92.6023	129.806	131.164		139.575	103.694	143.736	144.273		136.523	148.803	160.268	161.345		174.288	123.96	156.25	155.483
119.079	99.2562	120.816	122.022		154.11	233.472	144.206	145.242		135.445	143.068	151.971	152.871		136.97	197.75	163.222	163.914
117.435	99.6189	116.336	115.894		136.856	196.564	144.545	145.596		174.842	179.334	147.798	150.296		138.962	223.428	171.745	169.405
126.354	127.744	116.918	120.825		137.972	115.249	143.828	144.98		139.646	167.181	146.8	148.214		208.996	113.077	178.54	175.35
122.377	153.261	122.495	131.175		159.282	117.16	144.164	145.844		133.128	159.781	146.05	147.949		139.142	181.038	170.574	169.837
167.318	188.113	134.497	143.67		130.311	172.744	146.354	147.032		139.176	171.128	148.165	149.868		220.327	372.233	165.364	166.21
137.424	170.615	143.326	147.512		136.295	129.548	144.549	146.019		148.564	180.886	151.542	153.652		137.531	211.812	161.484	160.202
128.341	173.42	142.738	143.259		132.736	146.138	143.71	145.516		184.484	191.567	156.258	158.508		145.346	160.361	164.001	164.34
129.596	188.784	139.792	139.277		154.16	132.567	141.141	142.167		132.211	147.182	156.723	159.036		184.705	326.076	175.984	180.406
140.653	204.358	142.143	140.451		146.822	138.692	139.914	141.083		163.976	196.251	153.295	157.863		138.791	210.027	190.366	195.165
145.069	205.551	148.813	146.841		201.847	302.92	144.973	146.023		125.637	143.86	147.436	150.693		151.385	259.655	195.772	197.957
138.288	203.838	152.133	148.558		169.149	146.851	158.721	158.289		122.757	150.494	144.839	144.685		269.476	133.53	191.478	191.723
140.77	210.116	152.8	147.875		144.543	154.568	169.568	171.183		150.058	181.671	145.887	145.577		152.037	147.719	177.943	175.628
149.533	221.945	158.745	152.907		156.575	154.1	167.358	167.549		137.26	153.46	145.177	146.719		222.848	109.638	165.451	160.756
151.64	224.762	164.078	157.499		152.251	163.109	159.788	160.092		160.747	173.069	143.457	146.088		178.719	117.768	164.033	161.264
174.391	236.728	182.612	177.77		171.58	168.513	158.788	158.617		128.587	154.295	139.039	141.629		141.566	182.245	168.655	170.123
223.447	276.114	189.595	182.149		154.443	209.772	162.125	163.275		130.338	149.17	140.002	141.067		144.654	231.924	166.435	169.084
111.643	135.904	140.791	143.382		158.338	189.491	164.111	165.499		134.507	156.55	148.907	148.861		183.922	318.471	160.034	162.628
104.981	133.965	124.394	137.184		218.211	323.632	187.501	191.142		131.409	149.457	154.46	153.623		182.266	114.904	163.245	161.845
108.209	125.12	136.736	142.732		233.743	341.755	226.316	228.166		135.339	153.055	155.495	154.098		142.126	199.985	174.276	172.242
193.383	122.497	171.223	155.131		169.79	245.936	214.929	212.923		182.816	207.762	155.326	154.614		146.943	171.419	179.364	177.727
239.245	103.548	222.856	218.571		179.315	265.973	197.266	194.888		141.824	157.606	157.044	155.419		174.746	122.076	176.586	174.793
212.634	87.6179	197.6	191.946		249.014	342.084	253.401	251.585		149.673	161.513	160.904	157.789		206.862	345.95	172.034	174.815
191.42	63.9332	184.388	180.529		84.2584	207.869	207.762	203.913		163.898	168.139	170.518	168.181		151.342	161.111	164.521	167.636
185.059	73.4751	175.846	174.283		76.6277	207.909	183.019	182.831		176.978	187.074	178.534	175.498		189.401	319.928	164.273	163.942
255.497	177.849	174.494	174.201		88.5111	227.356	167.475	168.935		187.512	193.961	187.639	183.528		146.971	204.757	174.033	172.841
124.509	74.9771	182.659	189.762		81.596	219.236	158.161	158.872		295.947	298.242	242.615	236.401		171.694	127.439	183.679	185.246
118.163	86.1863	171.929	183.305		63.8316	188.049	154.347	156.446		253.339	252.933	197.164	197.169		151.311	177.508	183.453	181.937
103.348	132.772	116.781	117.346		60.8317	176.45	153.001	152.924		197.978	166.745	173.554	176.137		178.955	295.881	181.25	178.333
101.373	115.982	113.077	122.57		173.004	143.253	149.647	148.775		154.134	124.78	157.66	161.671		218.184	96.9581	175.008	172.954
98.308	135.183	107.051	113.393		65.0172	154.985	148.952	148.995		165.528	143.595	148.338	151.883		154.496	168.765	182.585	179.12
94.1597	127.799	103.155	102.579		66.7334	150.17	150.443	150.253		178.591	154.022	144.995	148.748		197.482	324.334	202.122	197.877
107.923	127.741	101.964	100.657		68.9519	153.305	159.313	157.131		174.761	146.021	145.582	148.276		151.757	198.021	203.899	208.853
123.836	182.807	106.428	105.874		95.2892	133.406	176.633	175.06		182.852	155.815	150.834	149.772		172.638	278.671	200.151	209.382
103.517	143.442	113.96	117.864		98.8345	161.604	210.583	204.932		178.569	152.416	161.727	155.797		224.027	360.728	194.756	197.528
92.6614	145.017	113.514	112.89		213.722	178.623	211.799	206.298		201.17	174.991	181.612	169.683		210.055	339.47	180.04	177.867
93.81	168.28	104.866	106.632		246.45	201.813	222.176	221.047		178.129	205.905	259.428	249.398		171.577	139.169	183.213	184.23
95.6066	163.247	101.078	102.797		176.2	149.249	204.165	205.235		174.187	265.529	227.527	225.646		159.622	205.132	187.835	189.396
103.389	190.644	104.686	106.85		236.607	191.995	199.061	202.516		154.352	226.059	204.566	215.813		162.096	221.741	185.24	180.42
97.5111	182.206	107.81	108.097		204.47	179.996	191.901	198.963		195.024	358.062	196.427	208.051		171.605	150.118	183.746	183.206
156.728	236.302	129.538	129.43		156.612	135.326	177.747	178.873		285.684	186.903	207.759	209.621		185.256	288.877	176.219	177.489
102.928	193.708	131.915	130.494		154.153	134.314	171.289	170.636		159.837	212.554	219.564	224.254		178.796	138.285	171.968	173.468
127.909	217.112	131.768	129.49		138.587	125.404	163.505	164.122		259.217	187.936	220.068	219.239		166.02	194.225	186.514	188.187
113.863	207.514	127.637	125.109		181.949	183.527	158.024	158.984		165.271	332.283	225.894	227.61		172.722	162.751	188.302	186.968
102.75	192.031	117.319	114.828		131.539	127.686	152.821	154.66		194.667	377.909	239.425	237.949		217.534	106.918	192.777	193.44
125.821	221.611	129.673	129.848		136.252	130.385	149.849	152.157		212.357	227.954	235.857	225.695		171.154	177.479	229.125	228.067
143.831	237.777	149.553	146.503		153.052	175.384	150.698	153.965		187.718	363.852	241.297	236.898		214.015	111.804	213.754	211.94
152.816	258.975	162.939	160.528		200.688	178.252	152.642	155.235		135.991	313.179	244.553	228.384		172.053	200.351	189.247	186.73
87.7872	193.757	156.952	159.925		132.802	161.699	157.123	160.738		137.572	274.034	205.418	216.213		178.119	235.244	193.097	194.91
65.2111	161.687	111.265	123.945		141.848	180.614	159.61	162.242		105.561	265.922	212.545	219.596		206.027	128.199	194.61	195.571
107.831	116.527	140.418	126.838		146.004	185.798	157.641	159.135		105.829	249.841	229.455	227.978		194.415	148.212	214.109	213.758
184.574	356.48	209.564	205.141		154.631	196.345	159.927	160.811		264.154	235.637	240.644	235.181		235.993	113.102	215.805	214.776
161.394	298.17	182.598	175.35		247.098	229.985	170.017	170.88		304.73	298.334	298.983	283.587		215.383	123.294	200.797	199.934
148.965	298.807	173.097	167.115		142.235	183.678	183.466	183.875		232.119	247.24	231.158	217.098		190.187	218.163	218.419	218.113
142.814	304.72	165.089	160.935		141.064	177.646	181.922	183.196		215.848	204.705	214.382	199.556		194.743	241.817	206.685	205.253
139.848	293.589	153.496	151.73		170.384	216.435	180.724	180.895		209.53	219.597	203.943	198.216		228.532	148.32	217.753	218.442
123.582	271.536	144.253	141.347		154.986	197.741	182.921	182.224		189.884	177.752	199.58	187.105		206.577	246.445	212.102	210.773
118.025	259.282	141.237	138.908		198.777	196.854	186.086	185.824		215.221	136.322	212.903	203.926		206.772	239.189	208.792	207.53
119.95	251.205	140.996	139.451		310.453	300.559	241.743	241.653		174.655	199.785	197.717	200.447		217.925	197.249	215.023	215.959
113.547	251.489	143.784	143.097		170.402	213.101	211.849	211.253		173.094	160.295	177.936	174.409		229.606	172.012	225.044	224.67
115.213	257.825	146.459	148.296		222.5	241.876	218.636	209.821		200.379	130.394	180.514	178.548		237.242	167.613	233.066	231.798
117.856	260.598	150.521	154.258		211.522	230.346	199.125	199.825		162.879	185.437	174.451	210.922		226.339	225.61	227.266	225.864
132.141	274.986	157.68	163.673		182.714	190.237	181.787	184.04		170.41	318.804	175.901	202.084		239.004	197.612	236.409	235.607
119.754	244.683	152.536	161.214		157.046	164.731	167.13	167.658		164.784	307.138	191.521	189.819		252.08	211.419	249.8	248.389
119.799	223.669	138.599	146.578		202.249	199.819	160.009	160.179		195.572	358.741	192.553	192.77		281.31	271.467	220.672	212.208
191.713	305.93	132.904	139.842		137.91	138.746	156.246	158.167		166.071	299.093	190.818	192.939		166.952	183.057	182.668	187.295
120.609	160.144	137.544	141.199		191.03	183.357	156.607	159.339		181.945	336.297	250.401	228.168		114.199	229.194	167.592	176.692
122.541	152.487	143.618	142.314		137.17	128.496	162.449	164.353		176.924	312.321	222.617	243.179		115.847	220.477	168.223	176.721
144.297	122.374	148.648	143.736		171.556	177.322	172.295	171.62		190.365	343.696	203.596	207.568		139.821	271.545	184.019	185.369
144.833	133.545	155.272	158.063		156.135	126.097	179.335	179.416		198.389	341.071	210.134	208.513		147.163	235.011	213.63	203.454
148.961	142.37	170.033	178.205		209.398	200.279	197.454	194.923		189.465	313.366	203.235	200.118		290.974	379.332	291.679	289.643
149.368	133.52	187.687	189.115		210.89	194.252	215.601	213.257		203.518	316.192	213.732	210.047		245.592	334.588	247.711	246.398
157.133	152.279	193.331	188.235		240.74	145.935	223.006	220.528		236.935	225.112	204.296	211.261		256.248	345.809	257.34	257.874
211.615	86.5939	220.795	221.011		176.99	86.664	167.279	164.374		236.935	295.546	204.296	201.641		249.223	314.101	246.631	245.211
223.216	84.7796	224.519	218.721		184.231	90.3335	169.218	166.238		134.027	152.55	139.599	136.143		202.407	284.308	204.239	203.372
209.22	95.5863	253.273	247.052		183.247	107.668	159.613	162.23		142.217	155.872	133.911	132.103		203.878	279.283	210.361	211.173
213.283	114.645	184.135	168.842		133.528	47.3141	154.996	151.725		113.237	135.778	117.215	115.524		248.379	294.193	242.598	239.941
105.382	182.073	149.255	152.337		168.572	92.0954	137.493	132.987		114.898	130.198	113.231	112.377		199.135	268.677	201.667	200.832
101.173	264.387	134.007	148.899		119.472	64.0353	134.711	136.39		107.382	130.739	109.735	108.319		207.415	269.951	208.399	210.326
92.9313	240.637	153.062	163.65		120.071	53.2342	115.921	115.867		97.7488	117.584	107.045	105.182		204.457	286.682	210.44	210.934
110.004	281.588	213.061	199.19		115.952	70.5596	112.156	108.422		118.364	139.69	104.398	103.292		231.791	311.279	223.842	221.486
108.938	170.837	218.777	221.048		116.377	57.776	111.696	109.022		96.7519	114.49	105.495	104.406		184.847	261.381	187.109	186.979
115.976	193.246	122.262	116.474		118.267	117.257	113.488	115.573		91.3579	108.289	110.387	109.494		184.661	253.765	200.619	203.729
98.5179	142.827	119.313	119.36		118.044	113.327	116.185	125.125		95.7265	104.91	109.257	109.247		251.489	282.724	241.19	241.418
89.1218	173.108	100.296	104.681		120.283	154.772	118.237	127.016		105.456	108.875	108.548	108.952		206.514	283.612	212.484	210.825
64.5337	150.335	87.2294	100.466		155.668	194.555	129.677	133.923		146.404	135.217	108.426	110.023		228.646	267.807	211.444	213.43
73.0523	174.242	84.8473	83.1289		126.129	173.065	140.053	141.256		86.0072	94.8146	106.435	108.058		166.007	236.334	168.62	167.971
67.0826	148.062	86.9248	86.0708		121.523	167.201	135.937	137.54		92.0309	97.0191	100.422	101.86		165.804	226.32	182.086	181.223
83.3877	139.658	89.2787	84.9315		133.125	178.332	133.371	132.196		88.5054	99.7431	93.2902	93.7868		219.17	250.501	200.929	201.93
75.0022	145.491	99.2103	91.1542		134.392	200.72	138.586	136.991		147.909	129.439	87.8828	87.3659		162.137	224.918	162.719	163.559
88.3968	189.942	105.448	106.82		128.392	192.706	138.944	135.366		98.2435	107.297	86.3808	85.7907		160.591	228.156	161.726	161.075
88.3834	151.463	101.411	93.5893		131.134	195.361	138.852	133.567		79.0178	83.2913	90.1558	89.7136		159.344	223.241	163.618	164.152
279.223	232.402	109.167	124.034		140.297	203.506	145.558	139.246		78.0527	77.662	94.3395	93.8767		167.739	217.457	168.452	171.403
279.223	91.0907	109.167	95.5518		141.891	209.141	150.097	143.399		81.4696	85.8858	95.4732	95.6966		168.275	237.941	166.415	164.716
100.691	232.378	189.449	170.357		162.7	234.861	169.378	164.834		92.1186	96.4208	91.4504	91.7589		158.861	211.991	164.334	168.649
104.147	223.397	163.594	180.928		103.248	161.442	153.378	150.811		77.9752	76.3645	85.8527	86.1628		171.647	239.204	166.919	165.782
97.2026	239.391	171.268	176.156		66.0812	127.567	113.891	131.649		138.349	114.454	82.6218	82.9873		158.325	224.246	158.474	159.11
119.204	204.017	208.971	211.261		93.1762	121.915	147.376	139.341		107.165	112.846	83.1518	83.8159		151.944	213.477	164.123	167.127
264.108	393.834	199.393	193.297		192.492	87.6371	226.602	224.246		78.0125	71.2279	88.0295	89.1197		179.874	245.295	174.146	174.368
81.3685	274.893	190.03	166.811		154.47	78.8437	179.446	178.079		81.3319	77.8149	96.0014	96.4002		157.857	221.511	178.634	181.152
67.1479	276.644	170.581	182.096		139.55	81.2032	145.759	144.823		79.1841	69.122	108.635	109.629		209.009	270.571	181.322	180.377
62.5432	225.574	160.052	179.456		128.115	107.726	132.539	132.946		87.762	81.6653	113.52	115.032		149.558	208.771	149.575	151.912
63.174	226.325	183.826	177.749		121.954	101.24	125.76	123.54		103.893	100.764	114.511	115.549		149.109	206.783	145.333	148.38
82.8142	302.889	210.825	215.432		134.637	77.4345	128.603	125.622		96.0583	80.7795	114.793	116.796		140.185	183.963	143.863	145.381
85.9402	245.295	196.256	196.855		124.143	89.6661	145.549	144.174		126.96	92.6148	110.718	111.859		138.587	183.105	159.383	161.858
150.627	183.051	241.321	241.99		169.048	69.1004	155.088	154.182		125.927	120.036	105.297	106.871		178.817	189.074	170.418	170.571
113.928	160.007	182.686	179.023		127.271	81.6649	137.375	134.505		95.8721	71.3949	101.468	101.869		166.427	218.901	154.083	156.195
93.4979	138.345	152.946	151.948		124.626	130.872	145.319	145.307		107.331	87.061	102.463	102.539		145.28	191.353	142.874	144.175
107.97	141.07	132.235	132.099		114.733	114.223	134.867	136.414		128.28	118.155	108.583	108.777		134	170.256	146.65	150.92
105.482	155.216	119.252	118.209		118.131	86.2372	132.968	136.284		113.119	83.0241	111.84	112.997		159.482	204.143	145.907	149.506
89.7993	133.383	114.137	112.548		159.898	70.8537	121.272	116.775		117.751	86.8505	110.485	111.438		137.593	150.563	140.711	141.209
83.251	132.932	109.521	109.919		125.776	75.3417	125.144	121.019		126.134	95.6649	112.733	112.865		131.32	150.61	151.947	156.959
88.0783	131.423	108.433	109.822		165.979	78.5076	135.167	133.141		143.564	107.841	123.969	123.715		175.927	211.183	150.655	156.213
86.1385	139.777	109.397	111.516		110.047	92.6588	138.138	138.125		179.865	172.14	157.124	156.5		129.504	131.901	141.63	143.732
75.8881	124.068	107.482	109.562		107.539	98.613	132.892	133.042		141.069	107.407	141.019	141.764		154.978	136.161	139.424	139.174
79.0014	121.846	104.899	107.876		184.928	94.1055	127.133	127.533		130.488	132.981	128.758	125.652		130.713	124.366	137.754	138.532
90.1961	139.407	107.096	110.384		105.488	119.754	125.563	124.409		87.0505	85.4562	112.819	111.459		133.836	153.037	149.374	153.62
95.502	129.949	115.818	116.798		141.273	74.2179	132.582	133.565		101.642	85.7923	106.487	106.457		158.848	179.62	147.132	150.621
102.74	130.732	126.447	125.251		105.028	95.6756	136.388	137.092		75.1741	77.5147	102.679	104.093		150.559	123.793	131.019	132.698
100.258	135.124	135.27	132.593		100.092	105.95	123.826	124.058		77.9983	79.0973	97.9719	99.8412		122.653	115.17	126.357	127.573
111.575	159.302	137.925	134.773		125.403	87.3184	114.938	116.04		80.1023	99.4221	93.5926	94.8655		123.625	123.735	138.201	139.519
124.978	175.383	150.862	146.456		113.346	168.25	110.025	112.633		80.8675	85.494	91.8776	92.7042		137.895	109.729	143.713	147.639
136.255	170.534	155.17	151.408		136.559	97.9195	109.221	112.438		146.823	166.194	94.7391	95.263		157.777	168.857	146.356	148.368
291.943	254.116	209.027	209.665		95.0605	116.023	112.327	117.051		134.958	126.089	100.774	101.625		122.056	99.6623	151.863	154.963
219.929	204.715	154.523	152.561		111.643	100.344	115.901	114.406		89.1185	116.201	104.748	105.41		182.649	191.352	137.536	143.511
227.794	173.665	127.185	127.157		184.469	266.793	117.043	114.532		82.459	96.1951	109.695	108.666		123.478	89.3562	126.945	126.694
162.59	102.225	114.674	114.992		92.7475	129.142	119.998	123.819		83.438	101.952	117.713	114.845		123.827	105.211	129.601	133.552
165.204	149.826	108.189	111.409		98.2304	156.671	129.538	138.324		94.6623	121.487	135.607	130.963		137.168	129.617	125.515	130.253
137.253	73.1106	105.677	109.638		92.6845	139.108	127.982	132.82		177.671	120.018	200.957	196.425		122.621	86.4778	142.226	143.802
134.139	72.9319	107.779	112.45		101.668	113.57	113.401	112.762		220.258	218.666	179.412	178.245		123.865	94.3289	154.478	157.256
172.849	162.474	116.179	118.242		97.7452	165.489	103.084	99.9923		107.318	105.572	157.379	156.688		188.276	126.94	136.431	140.407
151.666	110.537	128.523	127.303		94.9909	161.925	100.335	100.842		117.357	90.3	150.158	151.437		123.634	83.2431	127.765	129.202
163.1	123.133	140.786	136.673		95.4541	136.817	100.824	104.63		136.261	95.001	144.609	147.43		129.024	69.9465	131.128	132.185
179.719	163.101	153.523	147.905		99.0519	132.227	100.549	101.077		113.954	136.383	134.248	136.902		130.928	97.5701	138.605	138.491
244.671	239.861	308.59	304.67		92.6579	152.209	100.028	97.9824		100.787	94.8922	124.347	125.255		134.656	102.018	150.792	155.461
235.179	220.176	242.881	237.807		101.693	181.693	100.042	101.448		122.461	160.086	118.096	117.43		149.671	126.343	148.316	152.158
199.69	225.913	227.02	229.302		95.7352	170.314	100.969	105.724		90.5613	103.78	112.651	113.054		162.402	80.0003	141.512	142.221
188.446	206.162	198.389	194.626		94.6713	151.253	102.154	104.589		106.042	154.33	112.449	113.607		132.363	63.9608	136.859	137.393
182.732	196.221	187.063	189.144		99.9615	142.174	101.728	99.5285		86.1137	122.603	111.036	112.453		127.091	74.7371	133.298	133.545
170.578	210.304	178.526	181.024		100.576	183.035	102.131	100.942		89.5381	140.375	112.585	113.652		138.013	101.196	152.092	153.462
153.468	185.835	164.757	162.913		100.925	187.176	103.868	107.988		97.1158	152.023	111.245	111.493		178.444	100.353	155.165	158.792
132.137	172.944	145.419	149.565		97.229	166.79	105.031	108.297		88.4257	139.566	111.455	111.525		137.384	89.1097	144.52	148.836
124.796	169.741	131.11	132.697		112.154	207.644	107.221	109.41		110.873	171.886	112.65	111.97		146.383	59.2284	142.751	144
124.158	170.901	126.965	127.108		124.843	225.237	114.768	119.225		141.588	126.832	114.673	114.64		143.177	91.8902	138.511	141.632
120.311	164.408	125.739	125.555		104.836	163.642	119.57	119.315		170.705	156.287	117.511	117.614		135.038	60.6147	134.969	138.196
125.74	173.35	126.219	126.886		103.148	190.545	116.303	114.13		132.8	131.509	121.574	122.057		136.227	61.0962	136.074	137.004
121.769	169.015	128.974	129.537		109.728	206.635	113.399	115.714		105.127	168.751	127.193	126.888		139.13	58.8062	154.724	151.262
138.106	176.901	130.442	130.958		143.288	249.682	124.278	129.294		95.7705	140.897	132.586	131.573		173.666	135.948	160.494	164.135
114.656	158.676	127.449	126.308		107.819	202.476	129.037	130.635		98.1742	137.199	134.112	133.239		155.389	64.5378	150.89	153.92
127.277	169.073	124.982	124.283		123.704	227.979	127.575	127.991		104.172	143.987	130.464	129.31		147.176	59.9571	143.15	144.238
118.892	161.28	129.34	129.92		111.147	183.936	124.178	121.768		112.305	154.97	127.498	125.252		141.175	73.2756	142.643	144.116
135.083	176.192	134.487	140.056		120.897	221.647	123.766	125.251		119.648	184.933	135.68	132.045		145.867	59.5157	152.897	152.702
142.517	190.95	132.01	134.944		227.616	343.29	174.836	181.622		131.756	155.287	143.438	140.701		161.417	106.083	158.285	160.813
111.185	148.433	120.01	118.841		125.901	230.588	168.893	170.133		180.432	222.88	199.244	194.418		160.06	68.0316	150.354	153.059
112.65	150.657	117.344	119.647		126.765	223.854	145.393	143.203		198.431	230.295	174.466	173.48		145.983	65.6839	144.333	146.088
137.344	185.146	124.293	128.496		133.209	239.665	139.263	139.849		161.906	196.853	156.232	156.649		144.61	58.6871	154.291	155.074
120.748	165.328	132.057	134.7		139.428	245.461	144.198	144.854		137.048	185.855	145.941	148.167		163.198	69.9661	151.889	154.174
146.311	193.315	136.658	137.967		153.276	268.737	156.32	158.265		120.532	162.023	139.978	143.466		149.142	58.6903	151.337	151.045
130.088	176.367	137.88	140.476		155.629	270.585	162.746	162.8		119.668	157.677	130.468	132.902		154.122	73.8158	149.833	151.448
133.12	176.631	134.18	138.342		244.196	366.206	233.542	236.292		103.289	127.659	120.681	122.314		150.38	59.2831	167.682	165.064
125.01	164.895	134.496	137.853		236.941	359.47	245.359	246.571		148.262	138.546	113.925	114.915		177.676	121.076	173.216	176.112
144.165	183.219	142.617	149.301		268.416	387.995	275.034	273.016		110.638	150.947	112.396	113.238		174.696	80.3606	163.277	165.866
150.719	206.06	149.18	154.687		153.311	235.117	151.962	144.213		126.267	168.625	109.379	111.476		160.837	71.5083	158.368	160.625
145.264	201.16	165.82	161.846		97.5683	182.965	121.438	124.375		120.11	110.351	110.056	111.73		159.347	65.1428	155.984	156.476
195.996	236.215	177.989	173.638		81.6055	158.037	110.276	117.621		91.646	107.924	110.605	112.457		157.107	62.5981	156.914	156.723
169.729	209.165	162.316	164.582		85.9785	134.761	118.844	122.41		91.6896	103.414	111.361	112.579		182.37	87.1171	175.234	173.69
130.527	168.791	158.518	160.119		150.796	96.3891	166.776	160.605		107.741	133.284	112.185	112.758		185.862	121.324	183.377	183.054
175.937	209.714	162.219	174.301		239.868	169.051	226.002	224.277		97.5431	117.301	114.418	114.753		171.239	74.9651	172.481	175.483
153.338	214.026	157.41	164.463		180.009	120.521	181.602	180.62		103.591	124.162	118.583	119.595		163.4	64.7654	163.315	165.056
150.099	210.295	158.894	158.409		154.378	123.205	167.556	169.83		102.929	89.196	122.805	123.837		164.843	64.9016	162.853	162.756
158.229	220.105	155.516	152.134		181.182	188.523	158.682	159.425		105.34	119.898	129.721	129.976		170.69	73.6455	167.916	167.883
147.529	203.679	162.101	154.947		140.215	128.685	162.153	159.873		106.253	99.2544	131.351	131.398		201.163	105.243	195.016	192.553
168.971	231.58	169.789	176.251		139.353	105.384	139.104	137.488		113.699	119.448	131.38	131.222		168.18	70.9618	170.392	172.766
164.763	226.859	169.721	169.971		152.25	105.508	139.144	138.256		118.705	103.342	127.336	126.119		166.601	68.5086	165.1	165.556
182.957	244.477	182.898	180.703		133.422	132.002	143.087	143.471		150.563	158.095	134.046	131.34		174.697	77.4803	172.206	172.921
162.533	197.978	168.955	164.105		160.864	179.531	147.001	147.352		119.752	98.6138	142.757	140.423		172.398	72.5191	170.705	170.557
172.519	233.866	175.155	176.909		136.505	101.097	145.381	144.825		282.518	245.404	248.725	242.18		181.637	81.398	179.438	179.056
186.326	248.008	189.48	187.021		123.159	102.171	149.269	149.674		153.568	124.945	209.348	208.116		188.434	95.3443	186.572	186.893
367.882	311.8	171.58	171.39		150.448	167.441	147.211	145.498		116.82	199.071	178.066	180.613		117.357	147.444	169.58	174.864
215.919	108.994	135.019	144.653		115.947	112.962	137.835	137.656		99.3099	194.947	155.797	158.901		117.357	157.725	169.58	157.082
279.587	161.743	166.008	158.298		112.01	115.82	137.788	137.677		82.7014	179.725	146.52	153.236		197.003	322.642	206.812	200.414
248.162	134.252	292.535	285.599		169.052	120.36	140.504	140.098		83.0606	198.182	141.834	150.077		202.074	345.643	206.961	205.434
243.01	160.911	223.881	198.606		154.395	112.05	132.662	131.979		87.3163	167.65	141.757	147.248		159.601	313.848	169.449	167.823
236.177	277.249	216.176	237.374		108.068	120.514	125.399	124.723		108.425	156.958	140.446	143.777		151.641	307.01	163.789	171.808
330.357	437.089	294.959	305.603		182.402	134.783	131.146	129.283		85.2336	205.685	138.415	140.716		172.591	182.836	163.199	158.065
352.419	408.932	362.136	367.266		104.659	126.378	139.102	138.028		85.2642	186.401	142.446	141.233		130.866	234.719	139.951	142.464
191.998	341.8	280.843	248.855		107.729	142.699	141.424	140.863		109.177	240.339	151.376	147.678		145.228	165.674	138.621	134.133
191.998	225.573	280.843	308.925		112.999	113.775	134.779	136.175		105.712	234.792	159.166	158.13		116.298	224.624	128.641	128.593
253.919	355.884	265.002	257.65		102.263	121.034	127.743	129.285		114.089	184.288	160.601	160.557		126.402	284.116	142.163	148.306
205.534	330.756	226.525	214.097		100.116	131.71	116.234	117.004		142.765	174.833	161.997	156.094		111.722	206.645	172.467	175.568
206.628	325.229	221.196	211.618		142.421	125.841	111.775	110.608		181.729	258.663	243.444	238.49		107.78	239.776	163.967	159.299
196.338	307.525	204.454	207.187		125.339	182.174	113.34	112.763		268.762	246.981	202.558	203.1		110.73	253.716	123.334	120.55
184.535	281.406	190.895	203.933		118.061	127.762	119.822	119.928		139.402	222.915	168.868	172.668		126.796	286.213	139.159	143.269
178.89	223.317	186.035	193.597		98.8745	138.915	123.948	125.193		118.834	206.664	151.101	155.553		169.231	111.682	151.666	151.306
200.049	176.584	183.638	197.353		107.061	128.963	120.633	120.106		126.504	176.913	142.955	150.348		130.15	287.617	144.747	142.244
175.871	141.017	206.764	230.854		111.319	134.464	114.605	112.504		119.074	206.52	141.069	146.921		123.814	276.362	138.047	135.26
249.725	166.593	215.552	211.537		108.541	166.851	111.733	111.376		110.23	173.565	140.077	142.73		128.98	280.846	132.321	132.52
223.769	70.0838	264.556	256.627		99.9861	148.337	111.753	112.012		122.807	142.001	140.51	139.702		113.381	245.479	123.595	127.939
317.77	233.009	246.329	245.139		102.185	149.047	111.079	110.71		126.022	172.832	147.714	144.546		113.673	204.962	120.787	118.952
259.155	61.3566	232.015	215.563		115.306	142.418	111.617	109.246		143.86	178.887	158.376	154.365		112.852	220.916	145.194	155.36
116.217	207.962	222.136	217.365		110.239	146.283	113.143	110.41		167.873	176.292	160.905	157.549		175.098	96.406	142.998	135.735
116.217	237.498	222.136	223.495		105.192	165.12	113.864	113.516		186.745	146.24	163.81	155.647		120.304	233.163	135.754	133.297
284.363	84.0957	321.318	309.314		108.414	161.489	114.479	114.674		223.709	246.653	233.631	223.209		129.985	219.95	145.114	153.053
107.864	256.881	311.531	303.399		109.18	170.218	119.954	121.435		223.389	228.524	228.493	225.581		149.524	159.182	195.081	207.458
107.028	303.852	290.669	299.486		158.603	239.204	132.114	134.841		233.879	281.476	206.068	203.892		188.947	186.902	193.568	183.46
81.5146	293.422	205.671	236.725		116.413	191.186	136.417	136.441		162.211	195.153	176.525	175.464		257.657	109.699	238.395	244.034
77.0797	302.569	123.304	128.102		116.596	185.624	140.384	139.542		156.27	160.823	166.517	168.163		393.631	203.449	369.988	368.172
87.7741	303.853	115.929	115.861		172.633	259.143	149.388	150.113		162.59	198.039	154.945	165.938		149.131	244.063	160.763	156.499
68.1281	310.609	104.624	104.485		126.707	207.702	149.758	148.521		187.732	147.003	139.881	154.524		149.131	215.499	160.763	172.725
78.7045	317.008	104.913	103.763		136.262	220.989	144.708	141.267		136.822	105.757	134.605	142.137		155.401	334.348	221.341	206.464
64.0521	320.915	102.344	102.053		128.637	195.494	141.093	137.423		137.867	108.299	139.967	140.209		143.861	336.371	188.262	185.656
77.1615	335.119	99.1412	100.183		129.995	208.771	143.678	141.971		140.704	134.867	145.256	143.638		111.716	287.614	162.143	154.588
64.5881	337.775	99.2407	101.859		139.704	224.445	152.487	151.075		140.214	122.976	150.632	148.666		104.469	223.003	150.7	152.248
72.8261	344.889	99.4103	100.215		149.063	235.658	159.099	156.272		149.567	143.543	155.523	152.291		98.8455	266.967	147.803	163.821
63.2238	340.426	99.3488	99.1259		150.693	235.732	195.479	196.094		171.681	152.905	160.344	155.947		99.4823	227.042	160.619	174.121
59.8435	343.907	96.4697	96.1193		210.081	302.675	244.892	238.688		185.216	133.02	165.609	161.444		103.37	205.651	184.566	197.261
72.1472	346.314	96.2507	94.6194		299.558	393.725	297.09	303.601		198.628	139.538	177.354	169.149		109.308	187.08	212.478	210.023
61.4383	361.631	96.8681	97.5798		295.071	387.711	307.277	302.332		221.713	201.791	226.995	215.612		289.022	79.395	237.019	221.325
72.4324	364.353	99.2821	99.2346		151.519	188.49	166.036	160.447		178.441	168.572	184.287	188.148		102.363	227.155	210.71	194.474
68.1147	383.106	101.879	104.473		137.49	139.379	142.272	140.371		123.105	132.085	151.873	164.462		195.265	155.25	165.082	165.887
78.8689	392.935	107.246	109.358		182.397	148.589	129.35	131.379		129.727	174.544	138.93	151.178		95.2	219.408	149.267	166.334
76.9685	390.786	111.371	108.999		125.25	159.147	119.315	123.899		136.008	178.655	145.975	145.949		115.478	293.649	172.71	186.966
78.1413	399.169	113.102	111.963		130.405	163.504	120.074	124.769		137.723	146.697	160.319	152.94		115.889	297.577	232.422	211.621
88.1365	404.34	119.922	117.296		117.697	117.221	138.777	140.318		157.258	163.66	176.994	162.495		152.576	249.903	158.404	156.202
76.0412	397.142	115.029	111.758		287.877	257.355	203.81	200.821		251	293.17	251.685	245.75		138.397	195.145	141.888	136.666
83.4529	408.492	118.643	115.675		151.912	237.273	158.244	154.861		220.818	188.162	216.146	205.347		133.403	185.338	134.181	131.862
96.0609	422.888	131.378	127.757		137.629	254.118	150.214	147.915		218.003	191.331	216.915	210.016		117.203	203.441	121.955	118.046
18.9944	345.184	166.795	184.806		167.57	182.764	166.357	165.457		211.415	255.656	209.167	204.669		111.153	187.117	119.302	115.433
20.0961	335.458	106.259	112.888		145.112	289.895	160.019	157.365		208.365	260.635	192.942	190.788		123.533	167.382	121.333	118.184
28.2477	335.336	128.363	110.235		154.686	305.854	165.887	165.909		178.37	178.348	190.786	196.172		103.96	176.608	118.103	115.025
348.565	118.627	330.026	328.365		131.304	184.024	160.236	157.189		181.818	223.463	205.969	217.487		125.451	162.027	130.717	130.983
301.294	88.8508	307.3	302.936		133.813	174.789	148.726	146.275		199.912	119.578	215.666	223.101		129.721	224.982	129.162	125.473
257.189	151.474	306.796	305.3		109.756	237.468	152.157	151.834		149.042	171.233	201.539	208.7		124.87	153.449	116.554	115.711
220.948	108.813	285.305	283.242		107.385	204.397	127.659	128.123		153.255	179.356	173.725	185.057		100.893	182.19	108.227	105.593
172.356	141.116	279.375	281.479		139.743	301.929	124.069	123.552		157.92	173.046	164.862	172.926		106.943	193.695	106.17	103.855
165.631	143.798	255.639	259.754		107.21	183.865	130.358	129.097		210.46	178.738	176.438	181.334		95.5701	168.167	106.123	105.194
155.302	155.063	230.546	229.621		124.974	160.792	130.718	127.993		177.454	265.291	188.911	195.387		94.7202	169.071	114.717	114.457
166.164	187.267	192.707	197.126		141.946	149.178	126.136	126.004		173.131	255.593	192.94	190.113		120.512	211.063	118.484	116.739
156.72	183.825	166.762	164.18		94.714	237.996	125.709	128.691		183.461	271.783	195.289	191.003		104.188	133.794	117.076	116.844
143.378	167.719	162.205	160.618		87.2261	220.197	113.737	114.558		173.897	242.54	195.122	191.633		128.458	217.762	111.534	111.981
167.476	184.612	160.576	158.517		129.09	152.546	111.447	107.684		183.684	245.053	196.698	190.693		93.7223	165.088	110.129	108.041
158.124	200.984	159.967	158.238		115.814	160.591	117.393	116.353		196.934	249.813	208.327	200.057		115.563	125.649	113.09	110.596
153.194	197.252	160.116	157.217		85.4311	212.179	110.83	113.284		211.541	165.526	232.451	218.14		102.246	122.348	109.61	110.504
141.142	198.976	156.427	154.443		96.716	177.816	102.885	104.516		131.562	250.465	195.125	203.991		121.523	207.221	104.332	105.202
132.007	192.245	158.543	157.151		95.852	250.495	103.091	104.603		125.899	250.023	175.783	196.025		90.5994	151.443	98.8259	100.025
149.031	232.861	160.271	157.589		87.566	232.452	103.313	102.138		138.876	254.31	187.196	190.244		91.2254	137.366	100.035	98.4767
152.355	243.339	152.755	150.36		92.8814	180.274	102.602	102.518		238.499	174.895	214.403	191.664		91.1776	117.678	106.264	104.807
119.607	231.112	147.097	145.673		97.7421	255.265	103.645	104.231		87.43	104.405	90.1869	84.5323		114.955	185.941	105.988	108.005
114.177	222.198	146.573	146.123		97.1299	173.852	101.646	101.869		70.4511	80.0607	78.0056	82.8722		96.6447	147.14	107.756	109.089
109.938	231.923	147.662	148.073		82.3684	210.532	97.5732	99.0319		62.8453	65.7719	81.0728	85.9733		106.067	107.951	118.034	116.88
111.203	239.151	139.866	141.076		82.8562	217.108	97.9505	95.1975		109.117	95.3396	78.0732	78.1765		115.055	110.48	117.95	116.588
109.742	239.505	128.086	128.949		99.788	172.095	100.256	97.7864		85.7914	58.2412	89.5253	86.0415		136.668	121.924	120.94	119.607
106.621	244.047	121.358	120.747		93.2423	180.116	99.8664	102.373		101.843	63.3347	94.3734	89.2518		139.04	204.537	121.75	122.856
108.741	256.201	119.917	118.942		89.4246	187.764	98.2429	102.558		68.9128	54.0651	77.2229	78.349		106.96	107.781	111.628	114.126
105.294	254.822	119.243	118.13		88.542	233.417	97.4099	98.6765		128.203	107.87	76.5931	80.2368		106.221	114.772	107.538	107.228
112.251	266.142	118.652	117.46		85.4889	208.69	99.753	101.28		88.1456	83.8607	86.1951	90.2549		106.014	124.751	109.989	108.362
126.229	271.882	119.209	117.576		86.4553	219.415	103.845	102.843		62.1294	63.3872	85.9923	89.4947		110.45	137.835	128.96	127.087
123.85	283.225	121.862	121.885		99.0518	250.081	104.376	102.132		69.2961	72.0612	76.1789	76.9343		138.925	187.66	125.164	127.929
104.001	273.693	126.775	126.569		97.7704	182.785	109.033	112.33		76.2843	83.4358	73.4475	71.4689		117.33	120.218	132.683	135.887
132.482	281.256	130.632	129.967		90.1321	216.268	113.549	116.91		101.534	118.095	94.1518	92.163		139.64	136.338	156.139	154.261
115.079	284.33	131.157	131.126		112.02	266.449	118.203	119.915		150.124	141.403	182.128	177.937		163.071	179.032	161.349	165.219
116.931	278.55	130.627	129.436		101.254	246.66	117.944	118.155		149.821	185.664	125.129	128.977		163.404	134.87	179.072	178.773
130.115	298.733	132.401	131.232		111.822	252.546	116.488	114.525		163.624	147.407	113.187	118.139		185.89	150.033	309.622	313.967
105.167	282.407	132.095	129.414		104.849	227.86	120.192	120.888		111.388	179.026	118.091	122.534		335.177	239.25	292.868	289.75
110.249	282.079	131.331	130.032		107.475	206.461	132.33	133.734		134.41	188.254	135.682	137.179		168.577	106.01	129.256	121.36
115.287	292.444	127.728	127.251		115.504	243.007	129.626	128.473		147.592	245.508	173.742	169.231		166.147	93.3145	110.593	115.568
153.459	299.609	128.541	127.009		130.6	272.205	124.099	121.807		257.61	394.411	267.513	263.956		260.381	292.269	145.537	150.257
113.864	293.231	134.995	135.216		114.04	232.366	142.989	144.443		169.868	301.143	183.842	182.343		202.206	331.033	213.637	210.748
108.5	300.438	139.851	140.188		113.6	214.627	197.299	198.765		138.093	258.607	158.158	155.602		166.596	288.582	180.859	178.271
132.787	319.658	135.91	133.722		143.09	277.412	241.455	242.124		137.167	252.702	146.232	146.151		163.897	281.015	179.007	178.367
132.993	312.194	135.608	133.76		205.759	350.486	269.444	278.125		113.132	233.653	133.73	134.559		160.428	278.269	186.003	192.209
119.616	307.559	140.127	140.79		241.998	352.294	272.946	269.071		117.479	237.401	123.118	126.333		203.723	287.866	195.803	189.247
109.81	308.057	138.234	138.702		200.523	169.358	144.782	139.329		103.928	210.977	114.853	116.263		165.282	268.815	170.172	168.912
113.123	309.911	131.977	130.141		193.419	171.26	113.387	117.187		89.6072	188.095	111.044	110.267		153.396	256.793	157.452	164.444
138.952	328.163	133.021	129.027		195.765	279.262	111.09	113.938		108.94	178.072	106.829	106.515		147.326	254.981	143.859	156.809
112.978	316.876	137.051	134.323		200.38	277.196	156.048	157.475		86.7429	174.338	105.737	107.366		135.36	203.092	134.963	140.32
135.743	336.598	140.332	137.541		239.315	49.1429	188.462	154.652		88.3846	168.607	107.996	111.197		123.6	167.273	137.182	137.718
135.551	340.634	144.572	145.979		208.608	92.8801	173.758	168.138		87.4899	171.602	112.828	116.024		132.597	156.411	142.931	142.881
150.52	346.191	152.634	155.362		155.729	231.921	150.325	188.769		91.8584	155.953	114.821	116.92		142.844	188.113	157.647	161.23
209.364	369.009	176.872	176.942		166.234	224.484	177.001	182.815		100.533	144.866	112.816	112.989		123.799	149.708	160.546	164.901
126.855	341.835	180.089	179.14		207.902	309.129	232.325	216.361		89.1093	149.959	119.014	119.151		195.283	189.426	146.018	149.398
127.532	347.083	159.332	157.219		80.3889	202.023	185.867	170.887		101.042	125.309	131.144	133.147		148.725	169.61	146.682	148.723
138.905	360.687	151.569	148.923		80.3889	161	185.867	193.407		96.3596	132.13	132.372	135.278		136.745	137.391	155.051	157.708
152.846	361.746	159.234	158.884		126.633	67.696	150.246	141.793		96.3466	127.666	136.357	136.308		182.851	121.717	157.339	157.763
137.253	358.337	159.229	157.602		81.3691	92.6839	101.291	108.942		152.444	183.597	141.528	140.887		153.433	97.7559	163.017	163.468
146.279	362.822	160.28	158.142		80.2443	105.754	91.012	92.6443		153.055	114.969	142.564	142.477		167.557	122.185	171.699	165.735
192.748	399.031	188.263	183.686		97.5004	187.095	100.291	109.417		117.689	117.744	148.795	153.16		188.441	74.6938	184.321	185.455
153.173	379.691	180.722	179.099		133.127	234.227	158.907	154.029		122.928	122.503	161.379	162.273		204.47	101.676	202.23	196.135
162.637	388.707	178.609	175.319		109.686	202.69	144.164	136.462		118.22	108.616	174.98	170.121		217.842	127.52	239.825	236.436
165.223	391.413	180.985	182.975		82.392	164.545	96.8248	103.088		178.602	96.1341	217.748	216.706		273.669	122.667	255.63	244.217
195.685	418.355	205.985	205.379		88.7248	106.126	96.0427	101.302		161.549	210.572	183.298	177.032		128.895	136.744	186.307	172.078
214.692	430.009	227.913	225.003		101.733	76.6041	150.02	144.609		138.777	161.825	163.976	149.955		96.2775	175.816	144.307	160.982
184.201	421.52	203.863	200.806		100.57	75.276	130.588	120.911		135.59	153.975	165.881	163.209		151.891	258.3	193.1	187.518
111.044	318.928	209.686	209.563		83.5869	82.0898	128.541	127.748		123.461	186.796	191.643	199.307		294.828	406.143	300.478	299.777
106.212	324.857	143.426	154.888		74.7711	89.6007	112.107	118.172		152.147	305.665	171.55	218.418		271.574	390.419	274.277	273.963
117.167	298.123	131.615	138.881		56.1229	119.869	100.285	101.806		162.66	315.002	190.364	197.427		230.614	340.428	237.005	236.579
91.7452	275.516	144.755	146.21		63.1	129.511	89.8721	92.4589		173.709	321.132	214.152	190.33		225.215	340.083	233.086	232.41
188.55	160.344	179.287	170.829		62.0903	147.225	80.9071	87.0787		163.727	188.678	183.393	177.677		228.326	343.012	233.173	232.449
					55.699	146.781	82.4849	87.5873		163.727	284.169	183.393	192.516		220.256	333.944	224.238	223.852
					60.4048	157.195	87.4078	88.3977		214.027	210.301	249.615	246.577		210.101	320.83	215.858	215.746
					62.1889	166.838	92.1898	91.6728		189.341	191.896	204.409	203.616		203.003	311.504	216.065	216.247
					72.5267	179.016	101.42	99.4898		127.179	128.9	166.726	169.771		222.061	318.73	222.598	222.319
					108.096	215.472	132.594	128.397		141.223	143.899	137.441	132.295		199.48	309.048	220.563	220.139
					72.8413	143.863	128.819	121.039		150.808	153.586	151.622	149.232		238.688	327.5	229.598	228.419
					80.951	155.062	100.352	106.573		196.384	199.949	159.292	160.987		210.734	310.524	214.414	214.766
					79.3839	146.289	86.4534	92.5207		122.114	124.856	147.33	151.161		199.504	309.456	215.09	215.839
					99.0376	129.04	90.8647	90.1494		122.151	125.066	121.845	121.293		212.075	319.802	222.036	220.972
					129.398	111.597	119.912	109.589		120.128	120.729	122.71	121.58		228.667	319.622	216.724	216.708
					212.813	182.574	195.873	188.065		110.511	110.583	124.068	122.334		201.132	299.27	205.378	206.076
					106.038	154.71	154.324	151.189		156.103	160.48	123.589	124.88		196.207	304.153	203.806	203.668
					92.5664	142.554	129.078	136.547		108.881	110.08	116.443	120.302		206.09	311.17	199.971	199.681
					95.1481	126.929	110.068	107.444		111.029	112.535	113.251	115.513		184.993	290.472	197.506	197.88
					90.9653	162.556	108.026	105.177		106.381	103.401	123.579	121.844		183.948	284.351	204.85	206.714
					89.5243	157.567	111.438	106.289		119.106	113.151	136.15	132.34		197.938	301.467	208.178	207.509
					93.3461	170.896	130.52	143.633		189.194	195.365	140.866	142.48		221.597	302.036	199.364	199.947
					184.455	176.256	169.179	169.53		163.917	169.145	131.405	137.109		193.041	294.286	187.835	188.878
					149.302	186.68	167.612	154.838		98.5674	94.1132	112.476	117.054		181.487	281.274	181.783	183.275
					132.194	163.985	153.15	150.582		108.278	101.56	102.505	104.545		182.541	279.318	179.125	179.569
					121.082	166.798	115.052	125.175		95.5328	89.503	102.098	102.904		159.855	253.827	177.268	177.119
					219.385	156.125	150.651	145.147		102.545	95.7283	104.585	104.472		192.038	264.1	172.474	172.683
					273.276	209.702	272.602	270.841		98.8357	92.2079	108.145	106.244		163.433	256.241	167.54	167.586
					270.677	174.603	312.651	310.11		117.377	109.807	109.176	106.768		168.083	259.366	167.066	167.184
					243.658	210.488	265.747	264.771		106.522	99.3876	111.744	112.518		148.438	234.902	164.626	164.338
					244.531	242.913	243.355	242.796		114.217	110.246	112.92	114.71		180.039	264.645	162.966	162.861
					204.968	251.639	249.592	247.288		133.797	125.448	111.953	114.367		148.103	234.34	161.305	161.254
					196.047	204.303	274.244	278.442		94.4321	87.3669	108.429	108.812		159.575	246.565	163.093	163.036
					216.068	277.187	205.005	203.179		95.3709	88.6313	109.211	108.957		147.266	231.695	163.665	164.658
					185.816	235.097	200.095	202.022		116.059	106.574	115.241	115.47		161.177	245.322	161.773	162.83
					221.051	288.228	211.676	210.418		153.493	157.319	124.931	125.164		171.305	252.02	158.667	160.227
					176.925	231.987	194.827	195.509		148.228	151.644	126.511	129.454		152.536	235.52	159.837	160.963
					192.359	192.609	211.122	211.284		129.959	119.829	125.092	127.932		138.693	212.632	158.264	158.202
					181.517	196.062	182.237	184.29		102.839	95.3383	120.188	122.921		160.602	240.628	151.758	151.421
					172.635	200.349	188.512	186.542		138.483	128.55	119.658	121.991		178.022	237.037	144.929	144.185
					186.061	267.964	179.639	178.276		125.255	114.826	120.523	120.267		144.995	224.018	143.961	143.004
					156.158	213.34	177.283	178.324		103.048	99.2727	117.101	116.885		135.687	204.713	146.118	145.789
					158.907	209.369	176.675	176.027		107.243	106.768	116.022	115.672		136.765	211.858	147.216	148.093
					188.349	279.007	161.217	161.024		108.854	106.505	118.221	118.407		147.282	224.053	147.838	149.883
					165.019	209.039	171.714	174.533		116.05	115.576	117.927	119.009		137.458	211.764	144.967	146.505
					185.43	283.743	181.533	183.055		121.706	126.976	117.765	118.178		161.799	234.439	142.176	142.375
					158.481	260.128	174.369	174.326		116.389	120.481	118.733	118.171		130.494	194.296	140.605	140.222
					172.874	214.371	175.846	177.046		119.39	124.771	119.065	118.043		135.773	194.107	141.721	141.65
					138.479	218.167	164.125	165.364		147.088	142.741	128.114	127.811		129.903	195.776	142.963	143.581
					141.557	247.575	156.544	155.829		122.867	126.555	130.431	130.321		148.894	215.6	142.982	143.815
					141.124	219.005	142.904	142.363		144.371	151.729	137.185	134.888		133.714	198.638	143.119	144.556
					143.234	220.167	145.9	146.3		133.796	139.453	136.794	137.342		124.355	181.625	140.992	143.193
					211.887	311.588	153.811	153.82		171.556	171.19	158.822	159.378		161.99	221.85	137.017	138.393
					126.833	226.916	173.191	172.222		179.529	182.621	176.098	174.876		139.687	202.136	133.493	133.841
					130.788	245.685	163.684	165.449		171.61	182.297	174.029	172.926		134.016	182.225	132.263	132.677
					161.274	272.787	138.935	138.755		272.83	253.783	171.259	167.723		127.331	177.142	133.198	133.292
					172.618	282.649	154.476	154.528		114.439	105.42	130.911	132.828		127.849	185.818	134.126	135.357
					123.215	240.671	161.741	163.924		99.507	93.3518	118.515	121.588		128.44	172.868	135.802	137.252
					141.466	229.79	145.962	148.596		142.853	126.174	113.416	116.887		125.147	174.933	135.009	134.887
					123.098	230.965	134.41	134.164		111.891	103.227	115.093	117.833		138.765	190.562	133.471	133.452
					124.911	231.014	131.729	129.75		117.306	112.647	117.395	118.922		121.157	162.682	131.14	130.987
					118.539	236.548	126.508	125.644		107.261	101.985	126.876	124.995		154.253	187.608	130.37	130.186
					129.222	234.136	127.031	126.367		149.115	138.341	149.396	144.086		129.497	178.582	133.812	134.994
					134.454	233.599	130.382	128.748		319.031	227.042	307.46	301.97		118.828	159.431	140.51	142.55
					118.341	235.903	131.451	129.852		298.861	202.425	256.649	258.15		119.979	163.782	145.175	146.941
					122.172	237.133	125.956	125.924		161.281	131.344	200.886	201.713		118.036	156.756	145.401	145.171
					113.353	244.918	121.877	123.379		162.787	107.874	161.397	159.25		155.314	197.922	144.58	143.665
					113.662	244.717	119.703	120.721		137.39	116.146	156.553	155.015		136.187	166.771	142.36	141
					121.52	256.025	120.108	121.281		171.687	114.128	156.323	154.55		125.41	159.054	140.237	140.504
					116.588	246.255	124.183	123.457		264.379	184.706	162.025	160.662		194.887	213.724	143.837	144.704
					139.862	249.018	136.006	133.413		135.586	185.086	169.318	167.158		127.366	168.068	149.57	151.069
					190.874	302.764	160.286	162.107		125.728	167.05	171.219	170.151		120.336	154.728	151.798	153.214
					176.89	259.888	172.868	172.514		155.637	232.032	171.843	172.745		125.219	160.066	148.737	149.925
					116.236	254.147	161.633	161.362		115.677	186.365	168.61	172.328		142.594	177.883	142.631	142.821
					185.189	298.546	153.426	156.176		144.313	228.862	158.232	164.649		164.73	183.135	135.864	134.854
					113.052	252.973	156.225	156.159		110.884	146.469	155.35	161.38		154.542	187.733	131.124	130.912
					221.913	329.481	174.874	175.145		99.5073	165.673	155.521	160.339		172.276	187.895	133.026	133.57
					168.457	264.956	185.517	184.304		126.402	144.537	156.951	160.634		120.185	143.943	140.815	141.916
					177.912	269.288	177.588	176.631		102.161	184.349	154.518	157.738		130.699	149.272	144.993	147.232
					142.702	272.252	156.297	159.262		107.929	197.966	146.881	149.5		137.095	165.916	149.243	150.07
					113.975	256.931	135.511	135.227		99.929	169.226	138.086	139.834		117.56	136.346	143.112	142.336
					127.09	257.282	133.142	129.581		123.257	150.158	131.881	131.891		117.746	139.289	136.998	135.296
					155.755	266.354	140.119	138.098		155.134	154.688	130.883	130.412		126.047	150.446	134.394	134.25
					117.776	259.187	137.935	138.962		125.301	220.401	134.39	132.065		220.215	224.673	131.277	131.846
					136.738	271.808	135.117	136.991		116.292	156.921	137.179	136.077		132.043	139.826	131.132	133.072
					129.871	267.677	132.454	133.1		110.752	160.28	139.936	139.798		123.67	133.416	130.481	131.379
					117.151	268.488	129.308	129.376		140.728	237.846	140.613	142.131		140.6	159.983	128.963	128.645
					130.537	272.799	128.972	127.54		102.353	180.982	140.227	142.106		117.929	130.155	129.118	127.95
					120.448	271.094	132.064	132.502		115.41	211.736	141.106	142.415		133.944	151.815	130.208	129.148
					140.228	278.044	134.292	135.621		112.483	208.145	141.756	141.156		138.603	142.511	130.92	130.701
					122.2	272.984	145.792	145.278		106.851	196.146	141.166	139.697		130.402	133.104	131.96	132.948
					178.537	293.437	150.723	150.478		122.258	220.87	141.996	141.02		126.278	126.141	135.609	137.352
					118.232	271.443	142.477	141.274		113.789	176.915	148.002	145.951		120.571	121.794	145.218	147.136
					138.83	278.404	134.893	134.568		120.499	206.616	157.194	157.059		125.321	127.326	160.149	161.557
					122.19	275.674	134.61	134.845		135.455	227.269	169.066	168.693		144.934	150.554	166.379	167.729
					136.74	280.301	137.569	136.436		140.383	233.864	170.871	168.101		131.36	135.052	162.996	163.139
					134.315	280.106	150.852	149.654		273.512	336.489	253.769	250.513		129.148	129.197	149.053	147.875
					169.408	289.104	149.847	151.211		139.657	179.621	186.036	186.637		120.707	111.343	139.117	137.311
					123.614	279.912	137.738	138.277		125.499	182.09	165.052	164.499		121.404	110.81	134.42	133.049
					128.202	281.613	133.306	131.681		127.43	168.126	165.24	166.602		218.636	206.878	134.647	134.228
					129.217	282.771	166.97	165.331		126.945	154.046	157.546	163.552		193.889	180.084	136.775	136.751
					209.763	319.294	164.807	164.371		152.823	220.293	154.554	161.59		169.863	152.532	138.22	138.126
					126.805	282.244	152.214	152.052		116.473	163.71	148.669	153.65		122.642	105.333	138.566	138.539
					148.559	292.402	141.429	140.986		164.772	231.062	142.47	144.497		122.856	105.888	137.408	137.802
					127.884	283.521	150.361	147.273		121.222	157.302	140.567	139.57		130.289	117.813	137.637	138.705
					159.811	295.756	164.954	161.452		119.608	134.75	140.296	137.594		147.396	142.169	141.237	142.642
					168.159	299.302	158.164	160.981		194.44	122.392	142.235	139.793		126.574	110.799	146.757	148.213
					144.265	290.669	176.17	176.049		171.722	218.458	146.191	141.855		143.515	121.56	148.977	148.73
					132.81	290.404	157.414	157.567		204.464	148.129	152.966	148.461		143.688	129.298	147.477	147.244
					141.413	293.705	146.554	144.401		261.676	143.461	168.551	160.845		146.263	136.055	142.566	141.634
					166.188	295.575	160.603	161.364		347.322	413.438	345.368	341.538		125.912	100.973	136.944	136.455
					154.815	297.521	161.688	161.721		270.429	353.355	278.169	281.329		137.514	119.59	133.1	133.267
					225.937	337.054	205.625	203.718		268.653	355.768	230.962	243.913		134.233	106.043	131.437	131.379
					141.804	299.82	169.737	171.416		193.889	271.257	179.816	186.308		183.56	159.692	131.465	131.115
					148.638	299.681	154.524	154.879		148.406	105.381	160.23	156.234		128.015	95.3141	132.002	131.358
					143.453	301.703	149.542	148.546		160.503	239.03	153.498	151.093		173.175	145.474	132.666	131.181
					168.454	311.141	167.039	163.993		143.322	206.83	157.466	156.347		129.019	94.0608	135.798	135.228
					146.725	302.245	155.438	155.035		131.317	178.227	156.926	155.685		138.759	109.603	141.379	141.517
					147.146	304.083	152.209	150.212		160.146	240.277	155.233	155.199		131.638	92.4652	146.939	147.944
					148.231	306.345	152.874	150.976		137.853	202.325	152.791	155.059		129.911	89.3561	147.382	148.436
					154.125	306.287	157.926	157.019		133.668	192.354	144.853	150.028		134.454	94.2205	145.046	144.012
					163.169	312.499	166.684	164.122		135.196	91.3582	136.904	141.578		138.991	97.2707	143.491	142.149
					167.702	313.888	171.751	168.574		122.413	150.736	134.206	136.113		131.41	87.6466	144.237	144.317
					158.044	307.352	163.036	163.495		126.171	112.093	137.718	138.904		136.017	93.1668	148.122	148.307
					163.123	308.495	167.341	166.312		124.401	158.859	143.348	142.668		151.673	109.433	150.734	150.906
					246.276	316.745	179.882	180.926		134.735	93.8762	150.406	146.676		168.489	125.731	151.139	151.431
					232.187	288.953	144.164	152.853		213.531	93.0317	150.613	146.359		148.3	98.696	151.097	151.696
					447.824	188.937	166.489	153.144		129.83	167.235	149.48	148.554		140.821	76.9317	152.633	153.452
					277.944	93.9614	277.288	273.571		138.212	188.472	149.417	150.948		144.102	82.514	153.696	153.168
					231.843	173.218	271.965	268.011		140.746	101.26	151.08	150.868		150.583	97.2029	154.478	152.314
					238.565	94.4259	261.105	259.531		207.133	92.3324	161.433	158.361		172.777	116.911	155.905	153.673
					189.04	130.118	265.545	267.964		223.903	108.859	162.701	157.984		154.29	88.9386	156.089	155.792
					187.167	104.461	242.761	238.094		180.091	88.2338	159.241	153.276		147.911	72.5873	155.519	156.27
					184.432	138.756	224.559	223.596		155.311	124.939	152.536	146.355		156.948	83.8805	163.001	163.898
					183.111	160.983	227.324	227.341		163.565	108.128	165.407	157.727		166.654	95.5837	170.203	170.677
					176.372	114.066	223.152	220.487		171.949	135.114	165.568	159.682		153.68	73.3405	171.536	171.23
					164.992	136.861	210.378	211.77		137.284	211.541	274.642	269.842		165.343	91.0786	168.729	168.326
					226.416	139.099	191.538	192.766		117.066	162.725	185.97	189.956		164.981	88.1105	169.111	167.824
					157.76	140.483	180.899	180.643		97.8202	167.639	158.642	158.544		155.887	67.5385	166.248	164.681
					141.413	158.546	178.135	177.921		91.4399	152.821	147.334	148.734		206.928	141.65	163.143	162.111
					143.009	159.113	176.516	176.607		76.8507	169.798	142.155	146.129		170.578	86.3374	164.18	163.29
					138.18	164.242	175.341	174.623		89.6118	192.636	143.821	147.261		160.368	69.3205	200.611	199.925
					135.789	173.418	175.116	175.725		81.7927	173.384	146.037	149.642		190.677	114.093	210.373	210.822
					152.924	233.93	173.9	176.46		96.8509	155.724	154.413	155.048		162.784	65.188	191.755	191.256
					124.946	188.469	162.001	165.051		107.92	172.204	158.729	155.646		168.42	68.1235	181.354	180.958
					130.723	186.513	149.72	152.572		113.703	200.284	166.676	159.501		171.254	68.7094	184.638	184.426
					120.138	200.662	144.008	146.123		98.9664	228.998	123.049	113.359		285.998	228.198	184.722	183.507
					124.36	196.059	144.766	148.226		91.255	229.297	116.2	110.369		179.58	70.1653	194.308	193.417
					135.49	241.35	144.132	146.184		84.9151	197.563	127.436	126.695		178.154	66.2163	194.652	193.625
					119.368	205.029	142.042	142.608		139.515	280.789	118.331	126.219		198.161	89.1125	216.263	214.757
					115.96	214.509	137.468	138.424		70.4188	176.824	87.825	92.8648		189.523	68.8934	211.357	210.827
					118.879	214.419	135.235	136.897		78.7097	135.513	90.7257	89.366		212.981	107.066	205.07	203.728
					114.007	224.53	135.822	137.585		76.7053	131.505	102.441	98.2161		242.668	148.846	204.231	202.216
					143.574	272.288	135.395	135.757		94.0944	112.485	107.362	110.766		210.288	80.2294	228.065	227.18
					111.549	256.481	132.656	133.281		96.6959	172.627	110.745	104.175		245.111	131.729	225.792	224.792
					117.528	246.183	132.765	134.938		107.439	122.571	226.452	236.404		232.214	103.899	219.124	216.842
					111.637	270.455	135.363	139.127		188.68	99.7029	124.826	112.078		226.247	91.6015	233.032	231.859
					120.663	294.544	137.77	141.653		188.68	257.931	124.826	129.608		237.237	103.853	229.063	227.241
					153.988	326.855	137.144	140.698		202.344	299.165	217.496	215.076		222.883	133.229	225.208	217.909
					136.658	316.388	137.542	141.115		166.14	270.589	192.519	189.701		92.7092	134.324	185.124	183.84
					113.876	280.673	144.117	147.544		172.272	268.172	197.857	193.434		80.1883	142.856	160.177	163.089
					120.611	306.451	151.944	153.703		191.611	288.258	192.563	191.107		89.6826	159.857	144.711	149.599
					120.164	287.95	152.82	153.118		159.352	261.031	177.192	176.045		75.3523	156.864	138.765	144.431
					117.75	307.37	147.839	147.962		155.059	253.943	173.043	174.124		71.0836	170.64	136.347	141.193
					130.982	325.966	143.501	143.746		151.991	243.871	167.335	169.459		79.2046	187.399	137.195	140.963
					176.539	363.319	146.113	146.821		163.911	253.228	159.432	163.73		83.3959	197.487	141.608	144.187
					123.774	311.757	154.886	155.178		142.467	224.149	152.434	157.82		85.9945	210.266	152.391	153.5
					138.06	343.534	164.503	165.217		144.496	209.83	148.003	154.818		89.4095	211.459	170.644	168.677
					125.589	328.102	163.628	164.728		134.121	202.709	146.869	152.244		127.956	242.191	202.865	195.091
					195.559	391.164	164.614	165.349		150.409	199.942	147.844	151.623		308.166	382.428	309.064	306.411
					131.562	340.582	172.983	172.538		140.955	164.869	152.223	155.445		292.603	367.23	293.212	291.275
					144.747	329.231	177.527	178.384		134.788	141.772	146.142	147.633		273.211	345.124	274.402	271.729
					138.174	334.86	170.732	171.308		127.471	132.829	138.825	139.23		274.673	341.514	275.504	271.813
					138.727	347.664	167.298	167.467		194.783	189.078	141.863	142.602		269.713	343.726	271.335	269.992
					144.586	362.299	166.363	166.035		159.908	136.471	148.05	151.781		276.639	337.905	277.483	273.8
					145.381	364.851	169.185	168.207		135.607	98.5267	153.926	159.035		275.007	346.729	275.365	272.919
					154.558	377.068	174.467	173.224		139.249	93.0093	156.773	159.357		267.91	340.314	267.703	265.451
					193.736	411.966	192.197	190.114		174.909	88.6464	161.108	157.542		256.223	329.413	257.24	254.826
					157.733	365.992	195.985	196.466		184.57	82.2579	171.794	166.682		254.727	327.543	256.703	255.589
					191.429	364.421	201.624	201.96		181.33	80.7533	183.865	180.671		262.425	329.724	259.464	258.518
					159.405	381.745	197.339	196.42		217.774	101.627	190.048	185.47		235.165	301.312	236.186	232.493
					171.962	373.163	195.573	193.837		208.627	97.3293	189.607	182.607		234.342	303.117	237.086	234.716
					184.451	374.656	204.304	201.538		219.536	110.119	193.556	185.394		244.961	312.378	243.45	241.952
					166.444	386.906	197	195.452		217.513	104.465	194.827	186.889		229.583	299.021	233.86	234.233
					172.982	400.286	200.847	198.993		113.699	130.935	204.412	189.156		247.521	297.992	245.064	239.323
					116.869	296.993	245.256	235.09		130.987	171.413	171.435	169.917		232.343	299.917	230.417	229.01
					92.6815	298.54	192.531	192.194		108.696	163.149	148.113	158.804		219.545	287.547	219.489	219.208
					97.5352	298.652	157.864	162.887		97.3513	168.075	139.477	154.399		213.8	274.595	218.023	216.077
					218.298	268.387	141.75	149.427		100.22	184.673	146.219	157.491		228.204	278.734	223.92	219.177
					79.8117	235.123	144.065	149.588		128.319	215.293	168.944	169.869		209.786	275.715	210.528	209.182
					81.282	249.179	158.067	158.902		111.261	204.019	195.212	182.159		208.158	265.235	211.349	208.331
					87.4532	250.487	179.16	172.733		257.867	276.511	248.431	246.822		214.035	278.5	218.914	218.315
					101.424	198.413	201.512	188.393		198	209.143	196.528	194.298		230.11	287.853	220.569	218.29
					243.292	178.638	227.367	222.139		186.703	198.579	188.471	186.584		197.418	260.073	199.477	197.426
					248.818	158.826	235.131	235.663		185.102	200.521	186.985	185.124		202.015	263.626	198.687	197.992
					278.07	323.874	219.71	220.564		178.339	191.025	187.349	185.717		189.709	249.419	191.573	190.929
					188.226	207.552	188.728	185.402		181.189	190.593	185.38	183.816		188.893	239.318	199.589	195.875
					178.435	205.827	184.494	181.925		177.033	191.157	180.283	179.802		219.059	272.113	207.219	204.96
					170.819	137.389	180.727	179.148		170.561	182.98	183.919	184.638		186.332	244.809	188.034	186.206
					245.981	340.512	176.38	175.772		169.896	183.859	184.783	185.092		182.53	240.152	198.629	197.326
					158.803	198.149	176.714	177.791		225.948	251.588	178.329	177.598		221.541	271.951	215.913	216.098
					187.045	67.4775	180.841	183.12		171.93	170.049	164.467	162.899		210.657	260.36	199.695	201.244
					153.901	207.283	184.4	186.286		163.87	161.921	156.136	154.647		185.296	227.359	184.362	180.204
					156.132	218.576	184.296	186.252		151.437	156.516	153.202	152.088		177.517	225.218	187.541	184.528
					144.709	170.588	175.157	176.729		158.552	153.428	151.121	150.05		201.833	250.932	191.667	193.58
					219.379	109.492	169.361	170.652		145.286	145.701	148.563	147.897		177.884	220.098	180.627	177.958
					157.53	127.542	165.337	165.354		150.059	147.459	146.998	146.701		184.197	219.59	181.024	175.438
					151.234	142.647	161.803	162.87		137.223	138.76	148.392	148.241		172.686	224.73	180.684	178.665
					165.089	145.19	158.198	159.028		149.327	144.172	152.215	152.584		192.136	241.679	179.699	179.931
					174.261	269.686	158.702	160.546		138.35	146.341	156.541	157.554		166.601	216.027	167.293	166.198
					163.09	163.956	160.248	161.797		208.7	235.007	159.648	160.08		165.255	211.427	169.782	168.273
					172.871	194.867	167.32	169.379		154.722	171.849	158.41	158.077		170.145	209.895	176.069	173.061
					189.37	224.882	175.512	176.443		157.974	147.969	152.47	151.358		180.921	227.174	180.738	181.219
					217.516	336.404	191.134	192.997		142.055	134.617	145.968	145.526		174.351	208.638	183.853	179.627
					196.481	266.747	212.266	213.702		159.836	147.775	140.075	140.144		199.084	239.931	178.873	178.871
					289.559	246.322	241.036	235.71		126.041	126.374	136.131	136.515		162.538	202.035	163.625	160.264
					270.591	400.634	282.101	283.707		134.644	126.299	135.433	136.04		160.514	205.664	166.513	164.867
					264.054	377.23	301.089	298.449		135.896	146.945	136.057	136.404		172.17	216.197	167.757	167.962
					74.3098	248.374	225.693	219.805		133.386	123.747	136.238	136.676		161.101	204.42	167.263	167.81
					61.8499	245.536	206.787	204.559		140.052	154.826	135.979	135.044		170.591	209.999	169.803	170.288
					57.5036	236.542	188.423	185.078		160.749	144.882	135.425	135.629		171.269	194.252	167.349	162.062
					56.4687	226.136	181.992	181.763		131.41	118.622	132.481	133.06		158.911	198.846	168.468	168.914
					62.7631	247.585	178.638	179.721		157.039	140.11	130.597	131.426		179.411	217.364	166.353	169.68
					81.8297	190.94	173.837	176.483		118.049	117.633	130.424	132.002		158.926	185.926	159.911	159.851
					56.2667	206.148	167.633	168.437		131.513	144.53	128.801	130.404		152.371	180.532	164.884	162.958
					59.2556	227.822	163.137	164.994		115.558	113.215	128.913	130.436		181.594	189.376	162.022	156.843
					63.2456	205.016	167.435	169.682		160.061	137.706	129.543	130.53		146.665	177.87	154.587	152.521
					84.1359	223.722	185.568	186.635		130.55	111.972	129.49	130.927		161.825	194.865	157.973	157.891
					87.868	179.562	224.747	224.9		117.998	109.244	130.534	132.339		146.058	177.432	165.896	165.284
					97.5908	164.357	276.075	271.428		117.313	111.406	131.775	133.319		173.254	198.875	173.569	175.589
					212.739	217.683	215.252	211.084		165.473	187.777	133.599	135.415		179.16	203.296	165.157	165.768
					202.867	221.183	208.805	203.087		125.347	136.798	132.646	133.429		165.552	173.169	154.176	149.689
					188.911	207.918	186.187	191.298		132.325	112.435	132.969	133.274		143.512	171.347	151.692	151.973
					226.856	71.373	165.829	165.666		140.808	117.811	131.99	133.142		160.509	186.526	150.589	151.731
					176.484	79.8654	161.118	155.401		119.598	119.12	132.489	133.511		143.266	164.336	150.285	147.744
					293.673	359.934	191.033	191.396		143.95	162.066	131.418	132.585		150.474	164.924	158.733	155.12
					201.564	91.3475	189.932	194.411		133.549	148.402	131.234	132.255		152.999	176.418	171.148	169.836
					234.728	226.906	191.972	201.506		124.706	131.199	131.365	131.845		171.299	190.218	176.224	177.146
					278.562	269.26	254.911	245.798		122.271	118.134	132.007	132.266		191.474	205.29	166.837	169.364
					139.493	248.082	209.772	203.451		127.606	136.126	136.044	136.051		157.823	178.35	159.05	157.66
					94.7906	214.624	184.943	182.554		136.002	149.884	140.793	140.913		157.319	162.093	156.671	153.946
					81.2562	167.956	175.383	177.597		125.505	119.385	144.989	145.053		165.706	183.233	149.616	150.505
					80.4596	174.988	182.606	189.754		151.939	169.76	146.742	147.103		143.414	163.903	150.047	147.669
					118.126	164.056	228.669	224.227		145.962	162.41	145.853	146.828		139.677	155.609	157.979	157.717
					278.455	174.755	247.67	236.264		165.613	183.297	144.194	144.879		172.42	186.399	159.519	164.971
					266.752	160.18	243.875	235.787		154.745	127.641	143.37	143.693		146.927	164.898	163.22	164.429
					227.254	148.03	239.523	229.446		136.82	123.109	145.852	145.837		165.421	162.551	164.475	159.047
					204.297	145.016	223.801	217.409		135.81	131	148.156	148.316		174.415	162.436	153.683	150.837
					195.934	141.759	213.151	209.752		151.238	160.891	150.375	150.203		154.387	168.513	142.648	145.019
					219.707	170.655	206.892	205.571		143.031	139.465	153.073	152.788		142.078	155.07	139.771	139.864
					190.545	144.541	199.223	194.273		157.915	163.478	155.474	154.687		136.589	149.349	148.303	148.308
					205.116	169.054	191.707	190.066		150.675	136.584	156.094	155.306		136.696	144.758	162.631	164.757
					193.358	196.76	190.098	196.472		150.212	141.74	157.143	156.323		161.359	166.483	162.352	162.812
					175.993	218.633	187.525	200.42		168.045	176.39	156.531	155.365		139.866	145.801	145.918	143.895
					191.232	208.712	191.39	200.066		160.878	137.105	160.553	159.228		134.599	140.062	137.114	138.394
					196.363	215.552	198.337	199.632		158.637	138.02	168.952	167.347		136.445	139.758	138.659	140.108
					206.35	289.084	207.442	208.866		157.916	156.275	172.773	171.538		144.951	141.627	140.154	139.595
					200.977	235.046	221.785	223.769		156.238	142.483	177.378	176.342		133.818	134.582	143.873	140.493
					281.125	371.84	238.586	242.788		161.501	142.648	180.764	180.015		146.96	140.901	151.458	150.611
					194.655	272.701	249.71	243.815		174.59	148.946	185.729	184.332		170.782	159.933	155.301	156.835
					222.708	321.136	248.153	247.492		184.911	182.082	193.722	191.742		133.862	131.007	155.987	157.709
					313.898	422.67	284.458	292.737		192.771	180.545	191.827	190.269		177.225	158.087	161.074	162.907
					330.538	445.636	340.318	339.151		199.927	195.053	192.783	190.469		152.431	140.302	160.32	157.589
					287.011	385.564	325.398	320.787		221.707	191.259	208.121	202.386		166.724	151.167	158.947	159.003
					159.878	271.677	248.455	230.89		164.455	152.168	182.495	178.991		150.971	137.749	156.85	162.681
					154.491	264.751	218.875	215.513		161.857	154.514	169.127	167.023		165.898	147.609	151.019	151.922
					145.002	241.686	194.589	202.971		152.954	150.42	159.638	159.086		142.355	134.68	140.876	139.049
					157.038	234.419	190.292	206.492		148.037	134.575	151.189	151.465		133.836	127.741	136.044	135.941
					185.502	233.523	209.603	218.625		135.148	123.711	145.782	147.145		137.17	129.271	137.306	135.227
					257.922	200.473	249.459	250.872		120.227	123.358	138.928	141.581		135.011	124.416	139.609	138.477
					298.42	246.535	308.639	296.734		116.5	117.946	134.055	138.022		146.827	129.495	143.258	142.825
					352.275	292.842	381.284	378.305		134.424	144.228	131.985	136.434		134.74	125.312	148.362	146.304
					359.462	322.958	341.958	334.578		131.08	118.552	128.288	133.812		162.856	140.939	148.639	148.781
					176.875	174.471	305.719	326.565		121.454	135.155	129.033	133.53		144.207	125.096	150.857	156.385
					160.696	202.392	225.705	230.518		117.831	128.678	132.123	135.747		138.829	121.913	162.278	164.06
					137.313	264.951	186.719	194.161		143.529	134.641	135.355	138.068		188.748	165.146	170.194	163.551
					149.667	297.415	168.146	172.049		140.321	160.429	140.616	141.825		156.507	131.343	167.803	163.591
					154.153	264.104	165.637	168.072		173.638	201.974	146.79	146.545		181.895	154.656	164.123	164.874
					144.629	299.652	170.947	167.342		158.334	178.806	154.287	152.795		150.152	125.303	157.341	160.913
					172.491	281.104	175.74	170.197		172.726	186.321	163.675	160.971		169.695	139.049	153.289	162.243
					164.151	335.514	184.141	179.984		179.332	190.962	175.921	171.661		135.941	121.527	152.036	157.032
					162.873	340.527	192.478	181.982		176.606	197.005	190.598	184.279		167.005	146.7	147.35	145.044
					160.558	302.325	189.001	191.02		189.419	248.057	278.253	276.754		140.959	126.937	140.472	138.927
					201.949	342.62	204.031	206.052		234.682	190.986	199.649	198.421		138.037	115.877	158.496	163.268
					170.389	364.545	211.064	195.467		196.649	266.828	205.526	203.334		137.994	120.57	181.898	185.608
					211.505	350.353	226.202	223.605		181.11	162.014	204.338	203.874		230.283	209.177	173.5	168.615
					168.684	348.204	205.82	194.813		163.122	204.615	197.639	195.71		155.469	137.16	155.401	153.04
					214.813	409.167	248.784	264.092		154.45	191.685	180.698	179.129		150.543	116.144	147.333	148.627
					125.821	269.682	185.121	195.701		166.771	232.526	171.844	170.579		148.745	131.134	144.119	142.176
					150.906	218.147	213.524	199.215		148.664	192.301	174.319	173.019		141.196	111.685	142.91	144.432
					208.122	136.112	287.777	266.821		191.045	271.865	176.985	175.581		144.963	111.596	152.441	158.649
					201.003	136.923	263.002	249.398		143.931	203.543	181.028	180.471		141.623	122.725	161.275	164.656
					159.703	185.786	234.917	239.767		171.975	251.764	179.822	179.671		182.125	159.011	153.516	151.103
					153.207	217.704	201.068	208.919		177.16	259.336	177.341	178.578		146.769	126.625	148.296	143.51
					127.275	218.601	178.81	185.198		141.132	218.014	167.303	169.486		143.338	108.308	153.304	150.61
					123.477	252.678	168.659	179.245		158.491	242.441	154.154	157.14		154.991	108.646	161.536	159.978
					117.759	275.357	164.798	171.471		120.374	135.596	142.122	143.925		161.485	110.936	207.696	217.101
					121.354	297.933	162.803	168.946		126.312	196.468	134.052	134.937		171.13	120.447	232.498	232.112
					130.106	289.341	166.657	172.436		134.27	118.112	132.465	133.757		303.717	288.744	192.989	194.26
					145.567	341.181	177.522	180.212		114.867	128.4	131.754	132.208		177.674	125.204	156.023	160.763
					140.052	337.366	192.777	190.455		114.319	171.201	131.462	131.344		146.219	123.949	145.245	146.701
					191.029	356.813	211.997	217.272		109.693	137.234	129.388	129.281		145.113	120.504	143.622	142.98
					218.088	382.111	248.068	247.325		107.274	154.261	128.998	128.16		143.362	113.25	143.816	145.4
					224.29	440.226	284.863	278.05		128.248	110.827	129.84	129.712		144.315	109.512	153.489	158.157
					124.594	347.155	268.033	251.806		135.233	215.475	131.63	132.651		144.788	116.408	159.29	161.541
					101.409	324.239	201.747	214.726		162.536	121.737	131.902	132.508		172.119	148.506	153.873	154.148
					100.108	317.823	169.752	184.278		115.192	115.671	132.911	133.35		151.922	126.804	152.635	148.411
					101.124	315.808	172.386	176.58		122.072	194.056	133.031	132.944		149.521	123.025	223.211	229.263
					166.74	219.655	199.943	196.023		113.234	119.011	133.058	132.517		156.989	98.6406	231.608	234.335
					262.153	133.091	259.555	243.236		148.894	230.625	135.224	135.176		337.314	323.07	188.74	191.184
					287.674	89.0572	290.499	275.518		107.757	158.881	134.739	135.318		149.312	114.499	165.701	165.772
					275.843	88.7719	280.359	264.43		111.4	170.513	135.76	136.397		178.409	153.176	155.013	153.02
					238.557	113.244	254.381	244.644		137.532	215.093	134.554	135.46		151.473	121.096	154.542	157.924
					198.221	190.376	249.166	249.498		115.672	119.349	132.82	134.39		152.081	105.636	155.894	158.727
					155.732	252.404	228.801	238.104		164.742	123.323	130.29	131.402		158.376	128.14	154.36	153.686
					138.307	268.284	190.328	213.877		116.443	180.205	130.62	131.459		156.137	124.253	163.436	158.556
					184.994	354.863	174.359	189.001		113.777	162.802	134.061	135.486		152.935	109.59	162.463	166.961
					130.422	303.474	178.143	187.009		126.851	120.142	140.349	140.941		154.646	117.699	209.927	218.176
					128.916	328.093	175.921	180.416		118.532	125.771	142.436	141.84		266.777	245.05	206.106	209.562
					133.946	343.646	167.667	169.214		184.605	134.804	141.752	140.453		171.676	142.871	189.515	180.89
					156.894	361.335	173.552	175.658		144.562	119.993	139.516	137.555		188.515	104.14	171.343	173.303
					140.351	371.526	180.952	182.94		135.228	120.862	139.181	137.176		158.059	112.663	161.731	166.894
					177.503	433.333	199.466	205.405		116.371	152.972	135.789	133.431		160.407	123.175	164.836	169.257
					167.363	419.688	209.947	208.895		164.257	126.156	134.456	133.028		169.913	137.951	167.374	165.362
					181.536	443.314	221.94	216.811		123.79	176.642	137.025	135.64		168.54	99.0376	185.698	190.828
					188.961	450.017	232.107	225.769		120.895	139.806	142.36	143.383		202.02	173.941	180.22	179.551
					148.93	306.732	244.855	241.366		122.596	151.154	150.526	151.841		169.421	102.587	169.521	171.369
					106.623	311.209	173.066	203.118		123.484	160.641	156.905	156.544		165.919	122.397	173.089	178.563
					155.21	284.202	227.776	198.115		131.48	188.126	155.913	152.656		178.875	141.968	175.721	173.857
					274.198	185.29	355.197	349.186		130.817	154.565	173.104	172.869		176.912	104.103	195.556	201.071
					277.72	172.603	338.702	326.568		212.001	153.773	180.732	181.444		210.448	180.503	188.239	190.807
					241.285	186.522	305.122	297.544		145.303	144.123	187.602	187.278		178.415	138.895	178.263	176.52
					216.932	214.054	289.46	292.836		150.922	204.41	173.499	170.559		175.317	115.84	186.839	191.368
					166.112	258.906	258.472	263.26		160.825	141.456	201.648	199.661		195.007	161.028	182.828	181.201
					141.859	282.004	227.968	237.492		305.157	299.078	221.299	218.105		179.151	111.378	177.974	179.25
					129.026	310.886	204.035	225.281		197.551	195.015	190.69	188.157		177.038	122.855	188.955	185.851
					143.412	350.754	186.343	207.487		184.911	200.076	178.836	177.605		185.966	146.389	187.634	195.164
					120.56	358.61	180.192	192.445		189.63	160.076	164.678	165.701		184.967	142.562	185.222	189.139
					132.292	358.197	184.209	186.697		134.918	122.741	149.386	153.097		184.222	116.503	183.667	181.536
					126.465	376.849	187.692	186.602		132.907	164.809	139.766	143.262		183.112	126.79	182.584	184.495
					125.561	383.494	190.222	188.638		120.984	135.998	133.277	136.373		199.428	159.065	193.591	199.326
					136.38	400.498	193.949	191.305		120.212	121.115	131.07	133.745		193.54	119.321	193.537	191.051
					131.164	397.128	199.127	194.364		117.46	121.619	131.655	134.064		206.308	169.001	201.998	207.555
					160.315	420.509	210.948	201.869		138.908	111.809	133.421	135.265		191.335	136.302	194.248	194.369
					134.772	393.646	213.709	201.299		132.917	164.04	134.157	135.352		285.882	258.331	260.571	266.024
					145.808	414.675	215.06	206.284		135.525	147.366	136.216	136.148		198.509	131.648	217.575	213.855
					152.086	426.894	224.206	213.108		161.569	139.706	139.878	138.677		197.685	144.603	199.367	200.948
					177.882	404.414	324.624	309.408		189.861	242.109	144.493	142.19		217.499	179.044	212.319	216.668
					287.499	378.15	239.446	255.724		167.602	209.618	153.295	152.065		214.047	174.045	213.696	214.959
					150.495	349.043	187.147	219.16		159.751	162.588	165.975	163.941		208.439	164.463	208.999	209.237
					150.685	346.095	183.632	198.775		176.152	221.729	185.454	181.391		206.342	152.969	206.063	206.089
					170.264	364.347	206.923	198.089		346.095	339.883	335.205	331.022		204.387	143.91	203.858	203.839
					393.862	121.791	229.665	206.265		317.696	283.207	302.707	297.944		259.8	225.916	250.17	256.11
					432.759	120.995	237.883	219.213		309.503	280.61	290.301	287.73		228.904	191.297	232.389	232.355
					182.629	352.648	209.795	201.958		293.81	270.469	277.15	279.915		208.701	158.74	211.18	209.989
					186.89	429.053	194.88	217.039		198.066	246.434	256.02	261.567		204.779	147.511	204.504	204.53
					196.616	441.033	306.66	303.53		184.311	210.695	228.807	231.986		223.44	183.782	220.813	224.194
					129.747	373.293	226.841	217.468		178.573	215.693	201.897	202.774		313.227	285.628	304.363	308.926
					252.516	366.94	249.508	239.731		178.193	250.198	189.838	192.577		400.698	378.675	393.509	394.342
					133.135	335.279	214.804	202.64		172.153	262.054	186.222	188.443		214.736	148.611	224.33	220.712
					164.822	416.945	198.097	190.988		168.373	263.866	183.126	184.906		361.556	336.387	354.961	358.615
					109.911	322.645	187.345	184.353		136.883	190.447	179.086	179.632		244.318	202.019	246.736	246.071
					132.558	349.477	185.463	176.32		139.295	213.593	171.466	172.065		405.308	380.74	402.505	402.999
					116.067	330.245	186.183	182.891		148.062	236.667	166.78	167.743		240.711	185.411	203.689	196.107
					120.413	286.486	221.08	259.062		147.863	242.172	163.569	165.453		139.753	175.9	156.752	168.881
					130.227	318.053	319.639	339.298		133.734	213.902	161.937	164.941		146.919	196.246	202.028	193.165
					172.238	259.955	382.54	361.599		128.993	191.817	161.186	164.449		266.845	334.585	289.826	274.519
					284.363	60.2796	344.181	338.956		142.744	240.311	161.612	163.441		250.428	305.468	275.71	264.93
					107.864	204.968	275.66	272.068		129.811	219.125	161.166	162.443		272.649	342.116	246.765	250.728
					107.028	269.018	244.949	243.964		128.89	157.592	161.516	161.029		238.423	293.45	205.828	217.68
					81.5146	248.573	211.639	225.708		139.71	237.909	161.11	161.155		216.554	246.66	184.189	198.702
					77.0797	249.521	158.783	179.747		122.951	198.324	161.931	161.9		195.258	193.785	175.818	190.78
					87.7741	247.8	120.622	123.886		151.639	253.363	163.676	163.812		185.521	136.978	176.603	183.655
					68.1281	261.294	112.99	110.323		144.771	134.153	163.052	162.201		195.133	144.503	173.958	174.298
					78.7045	261.787	104.898	101.903		143.577	242.367	161.687	162.551		211.618	85.7739	172.815	172.062
					64.0521	272.153	104.214	101.514		134.318	226.057	160.67	161.63		197.69	129.933	178.071	181.689
					77.1615	293.383	101.536	99.9252		123.763	171.033	158.986	160.324		259.235	146.123	192.252	196.249
					64.5881	291.937	100.166	99.4136		163.331	263.457	157.856	159.965		249.88	163.067	209.563	206.416
					72.8261	301.852	101.38	100.155		130.061	155.708	159.149	161.442		264.674	182.239	228.324	217.486
					63.2238	288.231	102.044	99.2347		161.981	127.175	159.819	160.976		300.657	200.717	258.039	245.347
					59.8435	294.389	100.356	96.6992		132.906	214.627	157.685	157.589		200.47	186.077	284.658	262.317
					72.1472	291.641	98.4883	94.0872		132.032	206.817	157.765	156.245		120.101	204.616	223.796	229.771
					61.4383	312.114	98.5839	95.3778		133.515	157.978	155.333	155.456		116.746	224.246	181.115	199.107
					72.4324	310.196	100.501	97.8715		131.939	197.78	156.352	157.803		131.278	179.263	172.612	183.307
					68.1147	333.423	103.626	101.919		137.706	217.907	161.439	163.489		99.4148	204.4	180.001	184.203
					78.8689	346.922	109.024	107.666		136.077	163.992	166.97	168.506		128.156	227.685	205.32	199.93
					76.9685	338.166	114.002	108.987		135.55	171.5	171.338	170.358		131.083	226.412	248.15	228.635
					78.1413	351.269	116.42	111.27		231.018	147.677	173.335	171.45		189.307	399.501	219.678	208.707
					88.1365	358.901	122.833	116.739		153.608	156.437	176.078	174.749		204.046	414.633	227.483	217.126
					76.0412	346.495	119.351	112.631		143.345	195.66	182.962	183.064		179.127	387.748	209.496	199.375
					83.4529	358.457	121.988	115.328		158.152	194.124	190.815	189.996		189.378	398.117	205.804	201.091
					96.0609	374.272	135.14	127.767		164.579	225.291	193.343	192.902		164.39	364.639	187.69	187.904
					126.263	380.218	189.853	197.808		248.601	170.084	192.869	189.24		165.857	364.725	174.221	186.579
					77.48	307.623	108.592	122.537		170.796	210.473	199.166	196.846		150.742	313.242	159.96	169.296
					80.562	257.57	108.579	106.387		205.888	164.098	211.118	210.377		129.108	278.327	155.055	154.791
					113.805	217.316	128.803	114.57		182.223	178.331	207.93	205.158		164.055	226.893	147.717	139.685
					303.165	224.582	289.634	286.567		262.041	184.281	203.706	199.86		123.981	253.707	139.087	143.119
					256.246	84.0099	266.438	265.986		234.817	171.63	250.165	246.959		122.84	238.473	140.725	146.044
					220.142	170.492	255.352	253.13		274.303	283.706	307.773	299.087		124.156	231.811	141.365	142.37
					169.78	111.132	220.116	217.85		266.656	287.008	257.531	257.131		142.897	177.216	142.219	144.245
					162.98	145.107	214.196	212.319		359.907	269.118	219.301	222.088		128.583	201.002	148.426	153.924
					152.237	125.01	209.159	207.558		181.75	163.884	191.966	192.483		135.729	168.863	163.736	166.232
					163.139	112.285	208.315	207.856		152.443	206.594	176.185	176.145		150.726	149.665	177.396	180.62
					153.509	118.495	210.153	210.007		147.362	142.991	168.577	169.2		161.925	125.331	186.121	192.236
					139.981	144.911	206.976	206.205		130.264	201.191	163.864	165.061		188.182	152.352	191.41	187.411
					164.52	211.579	199.972	199.153		125.773	188.188	161.284	162.726		205.775	95.0955	212.475	213.463
					154.878	124.754	191.73	192.28		125.381	174.179	162.464	162.155		202.634	120.929	257.447	258.546
					149.856	126.496	181.058	182.832		123.757	187.711	161.879	162.19		295.991	90.0435	300.66	292.811
					137.538	137.961	169.69	171.56		128.819	201.768	159.225	160.724		163.168	184.752	199.185	186.789
					128.213	148.877	162.024	163.326		140.671	214.928	160.434	161.508		124.849	232.022	145.351	168.454
					145.538	152.739	156.492	157.807		136.369	179.31	160.464	161.642		149.93	319.27	206.199	199.839
					148.928	159.48	152.963	153.438		147.684	210.501	165.587	167.178		134.828	163.547	142.36	138.416
					115.414	175.008	151.158	152.105		160.737	210.98	172.292	173.567		121.635	148.672	134.993	132.981
					109.719	194.44	150.665	152.18		239.328	175.219	181.911	180.976		136.73	160.551	127.212	127.901
					105.346	198.212	151.14	152.02		185.248	188.938	192.389	191.286		132.078	151.955	107.779	109.507
					106.731	190.229	149.454	149.352		177.718	214.061	200.765	198.206		99.1076	117.866	95.2398	95.5002
					105.034	211.357	146.273	146.561		218.884	288.499	224.963	220.801		95.6604	110.335	89.6307	89.2544
					101.891	207.101	142.242	144.202		22.5229	68.7049	45.4965	47.6964		94.554	106.367	87.0825	86.4941
					104.175	203.577	139.296	142.465		22.5229	50.5032	45.4965	43.6968		84.5805	93.9093	87.2936	86.2461
					100.546	210.66	136.347	140.787		12.8938	53.8901	45.5498	48.0317		82.4324	88.1367	88.3744	87.7802
					107.817	206.913	132.976	137.778		12.8938	65.318	45.5498	43.3616		88.173	86.7807	88.6498	88.7571
					121.368	259.57	128.721	132.584		186.67	187.397	187.312	181.145		85.0334	90.4939	88.7344	89.6417
					119.8	212.971	126.105	128.651		201.106	179.633	179.965	174.013		82.7394	80.0373	92.418	95.5459
					99.0809	230.455	124.916	126.529		179.874	181.888	165.49	161.839		91.2552	86.9372	102.315	105.735
					127.62	270.839	125.012	125.96		149.49	141.803	151.038	150.264		89.3178	84.3128	109.214	110.916
					110.734	220.998	126.765	128.206		157.943	158.703	142.551	143.327		142.29	127.403	113.014	114.473
					111.877	257.648	130.141	131.495		135.056	117.372	137.259	138.704		116.117	106.664	114.799	115.921
					126.271	224.724	133.168	135.102		156.266	161.289	136.845	139.752		108.35	96.3714	113.633	113.685
					100.106	244.035	135.256	136.873		156.947	142.817	137.26	140.834		114.573	106.593	134.574	133.979
					105.12	253.484	138.922	140.07		104.872	111.631	133.945	137.747		145.279	132.159	152.519	152.964
					110.932	229.359	139.682	139.99		102.898	112.735	125.521	128.648		133.291	124.298	147.99	145.446
					148.758	295.305	139.309	139.206		102.674	114.328	118.723	120.759		139.185	129.079	137.777	131.911
					108.672	265.422	139.146	139.66		105.183	117.092	115.704	116.495		82.2043	79.0567	135.888	129.103
					103.653	250.098	140.195	140.575		107.929	120.794	117.88	117.849		87.4595	89.1767	112.379	110.856
					129.039	246.294	142.267	143.556		110.821	123.519	125.239	124.714		105.73	104.96	95.8364	94.9984
					127.85	292.364	145.677	145.974		119.411	130.087	134.955	133.846		78.7997	80.2569	90.0182	89.3045
					114.38	279.734	146.528	146.939		142.763	149.608	148.634	148.06		78.8609	84.7908	90.277	91.743
					104.744	264.231	148.24	149.038		136.473	144.805	172.352	171.114		93.0447	99.3749	95.0344	99.1482
					107.914	273.334	148.284	149.097		202.921	199.072	195.948	190.799		151.231	154.042	104.205	108.914
					135.412	252.416	147.348	147.154		182.063	182.152	185.82	182.298		109.149	106.591	117.17	121.074
					107.9	272.912	147.261	145.91		181.391	163.087	177.692	174.313		115.8	117.662	135.186	137.029
					132.029	265.223	147.936	146.213		156.351	140.917	163.917	162.881		214.374	223.36	142.931	138.331
					130.303	310.045	150.693	150.865		137.203	133.916	149.082	150.349		189.887	206.484	193.358	193.246
					145.363	322.788	161.489	163.877		136.248	144.226	140.786	143.978		201.275	227.788	210.082	210.566
					204.86	363.763	184.308	187.34		122.004	123.614	136.774	139.934		233.439	267.382	224.093	226.041
					121.708	300.837	207.226	209.02		155.031	162.997	135.66	139.457		176	194.153	194.112	192.647
					122.77	294.846	212.994	212.944		127.743	133.95	135.979	140.984		224.542	258.314	196.84	196.919
					134.731	298.291	195.895	194.049		112.847	107.544	132.91	138.13		186.103	183.217	209.161	210.383
					147.662	332.123	179.219	177.952		187.383	188.766	125.607	129.506		210.562	242.482	189.8	188.966
					132.156	316.454	174.592	173.816		114.76	99.6342	119.19	121.381		155.06	165.424	177.856	179.356
					141.095	327.547	174.399	173.899		135.005	117.956	115.991	117.357		157.99	163.504	154.707	154.865
					149.312	313.676	177.042	175.082		127.478	108.296	117.962	117.727		147.062	153.929	152.296	152.569
					159.124	318.688	183.309	180.973		139.813	116.645	124.716	122.939		147.156	151.7	149.257	149.741
					160.213	351.274	190.967	191.178		153.385	139.549	134.81	132.584		159.622	183.825	147.977	148.959
					190.771	382.816	211.744	211.909		169.383	155.546	148.468	146.678		135.754	151.175	143.931	144.812
					209.858	399.353	237.78	235.312		194.041	184.138	172.788	169.83		131.936	131.145	139.876	139.969
					179.683	368.739	223.679	221.198		203.768	191.638	196.772	189.581		160.453	151.591	139.464	139.209
					153.518	327.369	252.851	244.827		207.929	176.851	282.059	278.297		127.465	129.031	135.671	135.463
					136.204	293.91	213.602	208.3		202.668	185.304	274.694	272.517		137.595	133.737	131.733	131.814
					90.2942	257.329	187.282	185.723		182.773	212.567	266.943	265.842		136.642	130.749	129.097	129.24
					86.4191	233.833	165.989	167.802		155.11	173.031	253.89	252.265		130.684	126.457	127.438	127.486
					81.8168	240.898	150.087	153.546		177.461	214.9	240.036	239.399		118.847	117.751	129.391	130.119
					82.7485	238.742	138.893	143.309		167.185	208.31	229.2	229.193		123.846	118.584	132.216	132.506
					80.0545	223.272	134.289	139.01		149.06	182.162	218.155	218.995		133.405	125.339	129.311	129.389
					106.765	257.973	133.934	136.786		143.438	170.679	208.611	209.938		157.364	185.928	125.501	125.146
					80.5161	215.411	137.71	139.008		141.908	159.025	198.653	199.366		114.041	115.439	124.139	124.13
					87.3636	231.36	145.526	145.82		151.188	193.566	190.154	191.363		115.199	120.763	129.036	129.517
					100.993	225.279	152.974	152.845		132.69	162.697	184.393	185.505		132.347	122.765	132.935	132.826
					108.614	174.705	167.098	166.136		122.126	167.402	179.792	181.052		137.153	160.371	133.712	134.458
					96.0895	197.636	178.863	176.57		120.521	177.715	177.5	178.291		153.548	139.725	128.177	127.696
					112.466	165.094	191.037	186.5		125.676	198.115	174.432	174.994		118.606	108.724	127.586	128.069
					442.583	272.453	213.864	207.144		275.666	240.683	173.184	173.737		121.748	139.378	127.254	127.096
					263.189	150.294	279.705	277.859		120.879	217.785	169.616	169.859		113.164	124.574	133.001	132.782
					236.487	135.07	250.208	246.744		116.627	185.047	166.094	166.015		142.664	168.285	130.534	129.827
					183.03	116.566	222.486	219.637		108.688	206.87	163.239	163.792		163.78	193.884	129.76	129.803
					162.757	81.2063	221.208	219.834		110.674	213.021	161.249	162.084		131.057	118.187	122.929	122.606
					175.664	128.25	225.141	224.191		119.175	226.667	160.83	162.389		123.198	111.259	119.291	119.317
					146.753	98.1472	212.898	211.595		125.303	184.791	161.836	163.421		110.849	98.693	121.546	122.055
					146.394	97.9102	188.746	186.772		108.619	196.769	167.716	169.304		105.042	108.639	124.762	125.052
					143.882	114.732	190.801	190.015		151.433	262.829	169.891	170.916		115.617	131.239	126.482	127.026
					142.978	106.29	178.204	178.2		119.991	192.298	174.214	175.181		167.758	198.096	123.294	123.297
					134.335	115.835	168.227	167.595		110.219	198.927	170.592	171.179		101.608	102.07	119.835	120.158
					137.11	130.736	159.45	158.743		127.104	241.42	168.935	169.074		112.091	126.854	117.229	117.121
					141.745	115.53	153.636	153.282		124.022	197.201	166.682	166.374		147.179	128.673	116.251	115.783
					156.549	129.322	142.495	141.055		115.111	236.901	165.057	164.757		108.127	92.5671	116.848	116.075
					137.478	124.847	141.098	140.169		119.035	245.061	164.73	163.548		99.73	97.2365	121.257	120.493
					148.437	178.803	138.803	138.016		127.175	255.661	166.308	164.744		156.424	184.922	126.952	126.723
					121.256	131.804	136.98	136.11		116.273	237.011	167.56	166.159		141.858	167.778	128.307	128.088
					121.789	138.221	138.429	137.565		128.637	227.033	169.892	168.6		135.171	159.526	127.37	127.255
					118.217	143	142.853	142.392		124.972	245.422	171.284	170.383		100.954	107.365	121.474	121.579
					140.098	177.115	144.66	144.796		126.844	256.569	174.843	173.324		123.144	143.852	117.818	117.92
					117.13	138.591	140.839	140.941		167.159	262.685	178.567	176.808		98.6152	101.413	114.543	114.747
					127.371	148.45	135.121	134.627		161.106	268.494	185.164	183.316		129.099	151.714	112.785	113.315
					118.846	159.301	127.665	126.364		145.503	275.716	192.969	190.841		115.639	133.347	111.237	111.065
					112.821	153.875	125.272	124.628		152.914	292.8	204.407	202.063		118.46	98.7439	108.452	108.815
					117.689	152.499	127.671	126.641		184.002	281.399	215.16	213.065		96.8806	86.7048	104.982	104.273
					110.208	155.726	127.709	126.561		260.397	315.277	234.928	233.27		98.625	102.699	103.454	102.782
					107.884	158.034	124.945	124.121		297.527	339.017	256.672	253.834		96.0673	89.8277	103.098	102.589
					189.918	251.72	121.615	121.007		158.499	298.446	277.917	274.483		114.485	131.211	104.403	104.396
					104.565	166.96	119.615	118.825		164.377	297.601	259.032	255.286		96.7125	96.3674	105.858	106.607
					107.035	167.54	120.066	119.725		217.174	343.725	282.706	277.319		97.6882	100.001	109.134	109.662
					110.949	174.649	124.416	124.795		225.389	331.13	274.634	270.606		103.317	84.1775	112.4	112.577
					121.291	176.631	132.012	132.641		200.236	328.289	265.353	262.839		141.212	117.78	114.251	113.705
					111.286	194.914	136.389	135.571		201.906	339.096	250.9	248.209		122.016	99.8886	111.488	110.273
					104.519	190.957	126.196	125.812		274.393	328.217	236.336	234.468		96.4257	91.6275	111.524	110.586
					118.811	186.61	118.571	118.096		187.309	322.271	224.136	223.416		124.643	143.574	110.844	110.231
					99.8012	188.532	117.519	117.759		191.884	294.538	211.983	212.25		107.967	86.9668	110.414	110.123
					100.355	189.306	118.263	118.158		198.857	279.393	201.972	202.655		111.817	125.181	110.704	110.422
					102.844	186.192	116.235	115.452		177.887	308.544	191.387	192.51		132.159	107.489	112.736	113.305
					108.76	187.977	114.336	113.529		161.888	285.328	184.862	185.913		100.122	101.265	112.03	111.358
					134.406	228.854	112.375	110.882		225.815	268.595	179.41	180.594		124.411	100.16	111.969	111.716
					109.203	206.818	111.26	110.078		160.398	282	177.153	177.963		113.859	91.3889	110.441	109.381
					102.998	196.332	114.313	113.685		166.187	248.186	173.653	174.682		121.411	97.2248	108.784	107.511
					98.3697	201.628	119.242	119.867		171.527	289.603	171.261	172.245		105.208	111.327	108.483	106.951
					125.407	208.167	120.977	121.018		162.212	226.531	167.711	168.712		100.843	88.4083	107.249	105.902
					102.938	209.857	118.799	117.775		149.811	260.369	163.439	164.651		113.029	124.107	107.246	105.994
					99.5266	209.364	115.177	114.615		146.82	236.363	162.224	163.597		102.246	100.621	109.9	109.416
					126.706	219.256	115.671	115.318		137.921	194.76	160.798	162.523		106.166	110.159	116.547	116.093
					127.508	249.026	117.356	117.383		145.486	186.757	160.855	163.854		107.886	88.9826	124.366	124.02
					99.9538	226.846	119.506	119.968		133.498	203.603	164.247	166.877		149.21	119.862	128.806	128.093
					108.101	223.868	122.118	123.614		157.967	240.3	169.261	171.914		184.935	152.319	129.127	128.238
					119.379	229.333	123.527	124.068		145.729	225.922	171.06	173.933		107.908	90.2697	125.326	124.371
					102.541	232.23	121.944	121.072		148.3	165.407	170.301	173.038		104.14	93.1825	122.616	121.263
					125.104	257.964	119.971	118.895		150.099	152.512	166.471	168.392		130.487	102.897	126.587	124.932
					113.78	237.317	121.219	121.85		137.305	179.403	166.55	168.396		116.617	93.7539	130.294	129.546
					102.941	240.768	122.693	123.688		146.857	191.286	164.326	165.602		130.005	143.759	131.673	130.732
					155.864	288.266	124.93	124.911		140.373	173.88	163.98	164.843		168.668	135.412	127.828	127.021
					108.095	239.97	130.078	130.915		145.135	154.961	164.988	165.816		125.403	98.7755	122.435	121.492
					120.452	242.743	130.85	130.307		161.052	129.707	166.923	167.892		113.277	114.859	120.034	118.841
					106.214	247.007	133.26	131.374		199.564	215.785	169.094	170.373		125.37	135.082	120.06	119.042
					114.892	250.377	127.774	125.843		166.215	165.188	170.813	172.308		111.903	100.66	120.091	118.489
					132.628	276.964	125.818	126.119		161.084	145.148	175.272	176.273		110.98	104.648	119.859	118.46
					106.779	251.598	127.08	128.031		204.203	116.478	180.919	181.749		141.322	108.848	120.597	119.181
					114.606	258.894	127.637	128.115		200.82	208.206	187.735	188.558		115.402	112.011	120.401	118.684
					112.561	264.019	126.671	125.888		176.056	116.853	198.397	199.08		115.892	108.558	121.692	119.7
					109.41	255.948	124.288	123.371		187.007	152.446	210.311	210.704		127.289	101.187	126.355	124.19
					133.637	262.753	125.498	123.668		204.963	150.437	227.18	227.7		123.13	102.255	132.136	130.355
					111.073	263.432	128.722	127.485		220.872	115.833	249.31	248.684		118.664	104.584	134.946	133.593
					169.776	314.759	136.678	138.056		312.71	164.146	271.975	270.689		127.851	130.29	133.402	131.416
					113.236	263.769	145.372	147.295		348.553	285.059	257.907	255.911		132.065	137.07	132.523	130.991
					124.88	270.768	142.566	142.015		333.436	365.699	286.196	285.07		156.046	117.878	137.735	135.701
					132.418	295.953	139.485	139.566		124.61	212.818	202.457	199.667		124.856	120.046	150.16	148.285
					123.581	287.748	138.759	139.903		105.081	184.244	181.157	179.938		133.475	133.834	157.801	155.898
					130.703	284.028	139.53	138.745		101.328	166.59	167.286	166.722		131.116	115.071	154.968	153.064
					136.622	288.009	142.314	139.894		96.2643	184.061	159.462	160.337		134.697	129.187	148.7	147.101
					143.957	291.316	148.033	145.815		102.796	157.987	153.18	155.266		147.59	117.234	147.73	145.3
					140.437	310.324	151.504	155.298		92.4627	186.673	148.848	149.111		144.384	130.759	146.77	144.573
					139.358	298.04	152.343	151.672		149.152	299.793	148.257	148.231		143.806	134.343	146.673	144.542
					155.565	306.644	158.153	155.068		95.178	214.727	152.195	152.703		148.499	145.176	149.012	146.599
					158.773	335.303	165.554	171.5		98.814	159.95	153.781	153.788		151.73	144.529	148.988	146.087
					208.152	375.035	192.669	200.832		91.5676	178.281	156.519	156.634		150.036	130.189	148.909	145.843
					182.929	357.1	200.17	202.139		104.309	242.434	157.688	158.099		190.92	146.266	174.058	170.974
					189.317	371.555	202.097	202.241		98.7262	236.22	158.744	157.335		153.133	141.439	158.564	157.107
					194.041	379.858	205.162	205.08		89.0195	195.304	157.156	156.087		185.927	193.332	183.031	181.198
					189.153	375.676	204.505	203.101		131.409	285.899	157.518	158.497		206.276	196.19	185.682	181.007
					204.825	394.501	214.042	213.683		92.8706	221.918	155.669	155.422		121.06	114.002	155.14	153.268
					269.815	445.598	265.301	265.844		146.395	113.375	156.706	157.636		107.189	106.962	136.429	135.865
					224.536	417.717	246.158	244.837		104.858	244.451	157.703	157.639		157.653	125.865	128.338	128.226
					213.83	408.063	230.481	228.532		153.05	311.643	160.46	160.156		96.1436	102.888	122.848	123.304
					268.639	452.236	278.755	278.184		102.375	184.728	167.978	168.872		99.4245	98.7892	117.294	119.431
					97.981	294.695	191.628	186.202		114.48	254.2	174.948	176.267		90.5741	101.825	113.496	115.943
					61.3679	233.831	142.34	143.819		169.942	136.87	173.78	176.05		95.4652	110.159	112.066	114.264
					65.8958	229.475	123.96	127.803		119.627	233.611	174.295	174.717		89.5563	98.0869	111.647	114.29
					76.0746	238.256	120.217	124.204		128.5	187.892	179.288	179.088		97.5563	97.9731	113.136	116.453
					92.9767	190.483	126.669	130.324		224.429	146.113	188.716	186.465		144.96	178.057	118.632	120.1
					75.2104	207.066	144.852	147.425		136.657	217.584	190.017	186.926		133.987	167.211	122.362	123.808
					67.7679	192.787	196.055	190.933		158.091	184.531	177.641	173.774		124.494	154.871	131.946	131.804
					242.125	213.341	222.614	218.185		180.699	255.17	273.336	272.317		126.618	155.239	142.647	140.822
					179.399	166.265	216.908	213.891		161.115	257.881	194.216	193.13		136.567	150.25	158.2	154.836
					181.224	189.982	207.45	207.266		129.427	247.94	174.29	173.4		311.437	373.28	312.786	313.98
					186.991	201.994	183.779	184.859		172.298	161.561	162.302	162.477		274.381	330.494	275.593	277.004
					168.793	190.163	170.116	176.636		146.257	177.356	154.903	157.211		258.155	312.014	260.362	264.424
					146.795	180.901	155.722	164.245		115.101	236.897	149.699	151.763		261.113	325	253.926	260.331
					139.46	137.356	145.264	149.461		108.106	203.162	149.044	149.318		199.745	224.386	204.505	202.666
					194.677	254.98	140.987	139.776		110.144	182.166	151.531	151.074		214.162	269.321	219.823	221.179
					172.53	124.909	141.845	139.741		97.6841	212.035	155.532	155.559		230.954	290.824	225.826	228.597
					166.877	133.539	148.52	145.668		94.21	218.879	155.573	156.794		201.406	252.027	206.671	210.76
					154.948	134.769	158.033	156.163		96.7889	226.216	157.4	158.439		217.547	274.267	202.808	215.006
					183.268	248.197	160.918	158.976		109.804	250.009	158.326	157.45		171.071	176.69	170.075	167.63
					158.276	170.636	167.395	165.607		102	236.843	157.112	156.809		166.648	198.628	165.539	172.181
					169.102	181.759	171.877	172.575		104.127	154.01	157.837	157.432		164.889	167.345	157.876	158.961
					180.945	184.445	178.449	174.93		113.271	141.23	156.388	157.145		149.149	150.565	149.204	149.103
					274.635	336.784	243.789	240.428		95.7159	196.447	162.283	162.959		148.179	144.699	151.431	151.235
					168.397	236.363	224.048	219.193		98.5804	210.268	167.604	168.202		152.264	174.094	157.662	163.192
					161.81	241.214	214.102	211.075		143.686	120.671	171.969	174.47		160.173	147.37	165.991	163.848
					330.987	298.505	206.096	205.212		129.298	247.805	173.733	174.565		170.988	151.787	168.432	166.749
					116.944	193.971	184.321	185.624		128.665	238.209	175.39	176.043		174.388	214.446	158.894	163.835
					239.284	192.76	169.817	176.274		154.062	244.301	183.322	182.196		140.911	126.368	152.514	154.776
					101.821	166.051	154.157	163.269		155.817	174.512	187.884	185.364		167.499	202.236	150.574	154.761
					106.01	197.24	143.945	149.699		164.953	268.455	179.807	176.306		141.799	111.52	139.521	137.337
					97.1251	183.989	140.042	141.243		189.999	288.075	387.61	376.466		142.577	157.165	144.084	144.927
					105.897	193.364	140.672	141.119		143.178	221.099	328.081	337.832		170.406	201.673	162.304	158.706
					95.5125	157.86	145.599	145.877		156.201	289.031	234.786	247.819		184.312	219.126	174.245	174.865
					99.2647	151.793	153.485	154.802		121.113	198.778	196.854	196.943		163.092	190.391	159.478	165.157
					97.9826	166.215	159.774	160.771		127.504	257.831	192.824	191.53		132.445	131.297	142.302	151.776
					99.9681	158.68	163.543	163.862		118.534	239.883	189.628	189.787		144.789	94.7908	136.875	139.854
					108.607	174.559	169.221	171.284		196.676	334.328	184.907	190.702		128.925	89.766	150.047	146.91
					136.138	183.471	178.203	175.863		146.383	283.453	174.613	181.668		180.726	123.445	163.131	153.882
					124.905	153.985	245.446	243.241		133.622	176.858	163.083	166.53		170.283	197.025	152.433	151.01
					206.886	103.115	199.128	195.463		150.62	172.036	155.981	156.52		125.623	89.6603	132.899	136.335
					181.638	95.0958	207.414	205.269		107.968	190.262	156.735	157.551		126.48	110.154	129.621	129.961
					165.481	67.2153	170.961	172.592		120.918	225.358	162.048	162.075		133.433	80.9699	137.421	131.531
					204.347	277.024	167.66	175.552		117.377	181.222	167.085	164.43		147.383	157.743	139.079	140.093
					120.888	124.419	177.33	175.243		125.414	203.19	170.565	166.172		132.844	126.993	138.515	142.031
					116.105	135.616	130.159	126.935		157.424	181.062	173.81	168.722		147.377	81.1303	135.934	133.527
					106.652	132.279	142.815	142.335		154.863	186.849	193.171	187.729		129.523	117.518	151.046	153.451
					101.243	152.561	142.582	144.119		141.716	195.674	198.479	195.734		142.746	78.3407	176.204	177.544
					108.283	93.5356	136.831	137.105		380.779	392.405	363.794	356.381		228.648	160.016	162.535	158.028
					96.4684	134.931	129.751	135.451		369.944	419.056	269.928	281.526		138.099	74.2601	143.117	138.334
					96.6669	153.728	106.691	106.829		370.651	422.244	204.545	210.328		129.677	88.333	136.2	130.289
					183.06	290.78	105.546	105.548		217.808	215.391	189.318	191.295		144.193	140.221	143.529	139.758
					114.645	87.442	110.582	113.248		189.937	161.605	181.621	186.35		160.305	83.9482	146.224	146.556
					123.994	81.5879	130.402	132.879		211.598	101.472	170.415	175.915		135.14	85.7812	138.306	135.763
					85.5838	143.95	139.887	138.394		194.669	132.065	162.429	164.779		134.555	91.6912	139.149	133.291
					91.5821	126.794	124.163	123.977		202.078	180.719	161.003	160.881		150.043	141.696	147.884	145.77
					107.889	220.548	104.333	108.651		230.596	128.336	166.028	162.512		157.553	80.027	147.571	145.909
					83.6608	179.804	100.554	105.308		205.234	169.713	173.075	166.012		142.68	84.1092	141.357	136.106
					91.3577	202.778	102.537	106.004		237.83	233.795	187.783	178.514		139.032	106.414	140.945	134.937
					112.793	236.105	103.217	105.295		258.428	143.193	198.77	192.479		144.442	122.359	154.167	149.259
					85.7977	192.043	106.329	106.563		173.537	151.501	172.143	166.85		168.626	161.305	210.579	213.388
					91.5232	146.099	107.132	106.817		170.522	137.953	172.271	169.045		266.468	186.581	194.473	192.399
					81.7786	174.985	101.55	101.423		202.344	125.7	187.953	184.3		150.776	100.424	166.259	159.825
					98.1822	148.525	96.0992	95.6444		156.426	122.736	151.406	148.698		165.582	143.251	163.99	162.581
					86.7121	169.069	96.5014	95.4833		143.996	98.449	149.009	145.128		165.989	103.982	166.71	159.788
					93.4239	168.721	97.6155	97.4933		174.247	85.2395	161.637	159.141		169.993	136.356	182.179	183.418
					85.9475	188.676	97.9021	97.3649		153.992	75.5675	152.843	153.832		193.606	102.259	185.236	179.637
					115.908	249.355	103.424	103.217		148.327	168.511	153.7	159.709		188.6	97.7141	211.196	203.864
					88.6822	185.786	110.432	109.117		129.581	114.264	141.975	133.081		224.618	135.483	205.147	197.919
					90.0211	203.499	105.592	104.528		154.587	70.6476	138.287	134.127		205.485	113.824	185.905	179.242
					98.7484	179.875	103.539	101.455		136.883	151.725	142.394	143.77		186.021	96.643	176.905	169.463
					95.4521	211.775	105.064	103.732		143.46	66.7903	139.619	130.138		178.746	107.247	191.534	184.107
					100.913	201.168	107.883	105.943		150.055	64.9976	139.307	139.819		193.019	157.579	191.651	186.493
					126.153	181.527	119.782	115.167		140.904	60.7686	133.837	141.432		151.713	126.202	188.122	185.904
					140.969	282.805	140.528	142.77		118.27	116.93	126.386	134.307		107.88	144.837	147.497	156.116
					118.17	199.362	135.667	131.898		133.052	162.968	125.929	123.918		149.535	194.011	179.254	167.277
					164.904	308.503	161.721	162.224		115.529	131.41	124.92	119.721		289.298	331.808	294.692	294.695
					104.953	226.869	131.212	131.194		138.004	53.5716	119.738	118.903		313.657	374.629	317.404	316.213
					105.358	218.789	117.617	114.09		108.584	101.082	113.055	116.92		311.717	371.562	305.517	305.598
					112.153	241.953	123.695	121.217		107.401	111.988	109.868	112.048		261.5	313.517	274.42	272.719
					99.8002	223.803	150.41	150.055		113.061	137.903	116.858	119.941		293.631	352.941	294.673	294.47
					65.5126	141.652	113.034	119.849		146.355	196.867	130.226	126.675		242.833	300.47	278.393	279.431
					51.8714	165.949	109.843	111.628		108.036	115.611	133.281	129.116		250.526	314.356	250.317	249.995
					63.2084	180.466	128.462	118.822		130.555	175.844	125.449	128.456		249.842	286.98	252.78	253.313
					275.702	320.601	272.441	271.672		135.686	62.7717	125.456	123.993		238.552	302.982	248.115	245.513
					191.766	196.121	189.999	184.643		112.196	127.526	125.647	125.398		239.406	304.176	243.573	244.394
					161.878	175.099	173.314	169.376		148.736	75.6455	127.729	125.075		237.176	275.412	244.182	245.043
					162.322	184.234	163.689	158.163		114.434	138.969	127.13	129.145		252.799	316.185	244.564	242.426
					159.293	182.252	164.305	162.572		125.276	167.361	125.588	129.82		227.99	292.42	238.899	240.537
					181.123	199.168	169.1	177.392		119.184	151.197	124.008	123.794		223.061	263.321	225.766	226.915
					170.156	221.789	177.088	173.695		138.638	86.4275	128.562	122.374		215.571	257.466	220.727	219.023
					153.695	182.582	164.415	172.198		128.804	172.083	131.619	133.306		209.124	271.12	219.973	218.749
					160.746	186.619	159.201	162.378		121.489	111.927	126.608	125.087		219.989	285.122	225.184	227.246
					154.824	183.38	157.59	156.404		150.518	205.121	140.35	142.435		221.913	287.077	233.014	237.244
					145.913	178.655	147.145	159.05		162.313	196.333	157.693	165.982		241.856	257.064	237.613	240.358
					129.673	201.02	136.457	148.389		193.47	252.296	185.186	185.674		248.267	254.11	233.867	232.292
					124.445	187.668	132.138	132.378		165.753	186.513	175.098	174.557		237.21	246.409	219.094	216.856
					127.629	198.992	132.318	129.218		169.397	180.511	170.392	167.276		191.515	251.951	203.911	203.86
					125.543	194.104	138.54	136.327		192.813	207.147	189.573	188.267		182.302	233.389	199.06	198.496
					146.382	175.041	156.407	159.014		223.335	277.637	222.658	223.42		216.876	229.053	200.962	199.305
					165.272	243.076	168.803	184.097		211.41	253.026	215.178	212.326		190.334	251.76	199.469	198.749
					167.845	232.429	177.103	177.501		107.3	164.039	152.138	146.429		193.523	256.195	198.512	199.105
					175.051	239.824	179.068	178.601		86.7488	112.38	121.504	134.523		180.177	223.168	199.804	200.081
					176.189	208.466	181.333	175.236		77.9354	137.107	153.779	153.463		226.792	290.562	198.321	197.767
					178.394	216.218	198.417	189.893		224.593	111.826	272.278	270.208		180.687	214.377	192.887	193.5
					198.325	248.004	242.735	244.1		241.889	153.455	273.714	271.985		184.26	244.393	188.389	189.874
					224.355	207.121	225.721	218.566		214.678	117.203	238.572	237.239		194.526	257.279	183.874	185.647
					349.744	168.222	174.056	173.625		222.977	137.133	224.533	223.439		191.149	206.692	177.905	178.639
					349.744	245.905	174.056	176.015		244.556	161.135	215.26	214.183		166.942	204.45	174.327	176.149
					268.327	122.247	239.702	232.693		192.555	125.28	219.566	217.987		166.611	209.408	173.247	175.915
					252.581	109.906	232.079	228.075		204.205	140.822	214.894	213.816		178.086	236.187	172.014	173.635
					190.916	143.299	219.171	219.873		201.655	145.888	207.998	206.05		171.911	178.393	169.303	170.72
					233.317	104.996	206.849	205.714		176.527	141.842	206.295	205.249		162.321	212.329	166.172	167.96
					226.808	102.43	201.444	199.425		167.934	123.184	202.435	201.358		175.241	230.8	164.578	167.342
					193.539	106.263	208.85	202.571		219.043	185.512	194.737	193.117		158.125	165.007	163.018	164.878
					175.707	143.887	199.101	200.778		155.349	129.253	186.88	185.698		167.365	219.164	167.015	169.318
					175.285	164.116	180.814	188.079		186.563	162.577	183.266	182.723		148.858	162.349	169.055	169.05
					162.358	156.821	172.427	178.113		149.321	132.563	183.837	183.459		145.185	165.411	167.076	166.129
					170.456	194.976	173.202	174.178		158.307	167.526	184.577	186.033		144.318	166.372	161.21	159.109
					157.62	187.876	174.714	178.959		205.143	195.245	185.857	187.294		163.541	147.142	159.858	159.652
					155.853	196.642	171.243	183.843		179.382	201.073	187.066	188.027		169.244	218.33	164.778	164.93
					166.207	258.758	167.161	175.642		138.861	143.1	182.504	183.499		176.899	151.143	172.007	172.358
					177.383	195.674	170.437	171.267		149.453	152.236	178.147	178.207		159.897	144.902	177.714	177.965
					163.7	256.273	177.707	175.323		195.64	191.97	172.277	173.078		227.967	185.755	181.129	180.915
					222.109	348.005	189.483	191.638		168.639	200.853	169.754	171.763		163.642	208.991	180.034	180.169
					206.709	336.97	214.664	219.352		147.157	177.529	167.491	170.39		187.089	153.701	173.137	173.319
					230.894	375.94	238.6	240.177		139.692	170.813	167.23	169.178		141.862	155.978	165.835	165.662
					226.744	306.894	250.14	243.962		151.339	172.433	170.063	171.812		164.714	208.501	162.165	161.524
					213.976	337.502	246.815	240.864		134.609	174.695	169.45	170.42		161.078	139.649	162.601	162.932
					246.639	394.488	266.484	259.112		126.214	168.789	167.353	168.294		152.805	138.474	164.021	163.463
					234.184	366.27	268.146	257.58		163.394	194.235	166.285	168.028		181.995	229.14	164.944	163.687
					153.743	258.621	233.769	215.945		154.516	210.576	163.523	164.899		158.525	196.323	162.455	162.739
					146.674	244.996	199.146	196.736		137.467	179.79	158.393	158.766		169.855	141.637	160.621	161.449
					116.026	219.271	174.23	186.388		161.813	205.4	153.781	154.47		142.79	157.966	162.301	160.958
					146.872	256.354	173.084	188.83		141.237	195.892	150.638	150.954		148.145	138.498	164.879	163.977
					136.914	210.862	205.805	213.18		177.422	246.083	148.926	147.914		195.086	242.065	168.432	168.119
					217.637	149.051	259.807	244.525		122.229	184.658	150.91	150.498		155.358	136.395	170.293	170.573
					271.858	63.0787	285.417	282.488		152.074	226.698	154.976	155.384		171.367	140.332	169.425	168.604
					233.2	55.9225	262.976	260.938		144.589	220.694	158.012	158.943		179.282	222.153	166.761	165.544
					229.255	68.024	245.633	243.336		172.159	249.301	159.643	161.737		162.157	137.068	164.241	164.186
					212.096	67.9654	228.354	225.807		128.222	196.988	161.784	164.061		167.6	205.132	164.957	163.095
					202.855	77.0177	225.865	224.374		146.935	211.592	161.586	164.404		151.948	176.448	170.431	168.885
					197.583	73.3935	219.78	219.18		122.334	200.116	162.741	163.581		146.142	162.212	174.086	173.267
					230.323	117.343	204.792	203.587		188.742	274.113	162.312	161.303		193.831	237.756	169.496	169.714
					180.603	87.2112	197.909	196.682		123.833	208.751	162.226	160.937		185.303	225.586	162.917	163.867
					187.635	88.191	200.777	201.148		136.535	216.75	161.059	160.137		161.152	190.429	157.576	158.527
					183.445	96.8615	210.191	209.414		147.529	223.573	160.273	160.586		148.177	160.302	158.179	158.246
					201.012	111.715	179.431	178.087		211.017	297.729	162.996	162.817		157.078	134.458	163.364	162.923
					195.943	107.314	184.062	183.687		129.533	218.728	166.635	166.078		148.381	140.208	167.749	167.099
					208.641	131.612	187.038	185.403		176.987	273.274	170.695	171.295		161.23	185.264	165.353	164.097
					179.533	107.02	196.582	194.852		128.52	224.064	173.071	173.898		185.841	142.964	159.975	158.938
					160.769	107.206	195.403	195.059		140.217	228.056	173	173.584		178.834	139.325	155.936	154.741
					187.428	137.384	190.379	191.22		173.285	276.296	173.569	174.067		149.236	143.278	156.138	153.872
					169.906	120.974	171.209	172.738		148.41	253.975	171.491	171.307		150.256	152.818	160.346	157.761
					177.958	157.698	166.241	164.05		137.603	237.004	171.07	171.073		152.895	137.294	166.601	163.183
					155.871	118.081	170.708	170.68		163.612	270.743	171.888	171.588		176.253	205.227	175.259	172.649
					175.889	137.864	176.404	179.15		140.665	245.963	170.442	170.511		150.08	146.182	175.243	174.516
					149.717	120.453	169.938	172.192		138.811	248.673	168.379	167.406		194.786	230.701	170.346	171.108
					149.662	125.594	166.615	161.92		139.35	249.503	166.092	164.66		188.784	221.496	165.857	167.633
					168.52	141.755	161.316	161.359		152.163	265.33	164.364	162.929		154.114	138.84	166.568	167.925
					176.931	174.005	159.026	160.487		144.177	258.35	164.876	163.436		159.698	170.671	167.893	168.278
					154.247	143.654	153.844	153.68		156.691	262.907	167.555	165.526		155.651	147.571	169.028	168.659
					167.23	159.357	162.552	164.924		144.588	258.906	170.311	167.896		193.933	141.988	172.846	172.325
					158.088	174.102	168.407	170.657		152.779	265.211	172.112	170.001		159.644	159.079	173.905	173.415
					138.383	142.27	163.641	161.507		165.576	286.875	175.319	174.19		166.7	161.456	174.919	172.637
					149.751	165.721	159.317	163.67		197.373	316.152	187.362	186.844		188.056	135.678	175.226	172.728
					140.562	146.567	155.07	158.444		207.404	328.228	207.492	206.142		173.923	169.664	179.059	178.797
					151.567	179.246	146.66	145.616		166.209	287.813	210.662	208.655		173.955	162.722	185.348	184.058
					141.636	165.826	145.269	147.403		165.078	288.642	200.019	198.049		175.229	157.911	189.316	189.139
					160.86	192.664	146.361	148.011		177.41	301.971	198.779	196.39		179.341	175.909	190.85	189.35
					152.786	167.066	148.482	152.28		210.612	340.011	223.313	221.517		201.681	139.729	203.581	203.889
					136.701	156.324	150.833	149.726		194.292	325.205	223.37	220.495		189.637	184.46	216.643	217.085
					145.357	162.441	153.028	151.009		164.106	293.898	246.596	240.692		191.265	165.54	212.629	208.55
					131.483	161.558	148.914	146.017		202.69	310.574	216.341	211.802		252.547	177.874	205.436	202.388
					157.056	200.414	142.205	144.001		142.902	268.271	199.154	196.412		217.464	147.451	221.312	221.544
					139.622	169.998	142.148	146.6		154.302	265.841	187.588	187.396		196.778	187.184	232.699	232.637
					145.006	172.496	144.338	146.92		143.364	231.923	175.791	178.443		269.027	192.765	230.134	228.324
					173	223.949	147.753	146.607		177.362	257.176	167.031	170.592		230.47	155.266	223.649	218.283
					126.367	174.971	149.876	152.478		119.827	217.111	161.112	165.64		215.292	205.387	232.019	230.184
					135.204	194.226	151.604	157.123		119.214	206.98	157.791	162.461		254.486	175.112	225.455	222.929
					181.733	241.058	148.589	152.07		113.744	201.64	157.907	162.028		213.308	192.974	233.206	232.68
					155.415	215.904	148.036	151.389		118.96	202.958	158.313	161.969		219.344	167.553	225.426	223.354
					129.602	191.996	156.796	159.809		117.656	193.63	162.518	165.093		235	165.794	226.919	224.786
					173.04	246.748	159.154	159.531		115.716	191.767	163.87	166.303		228.708	176.63	225.832	222.735
					125.001	200.341	153.03	155.094		183.247	217.119	168.278	168.614		226.147	182.228	223.88	220.336
					140.391	224.624	149.005	152.401		147.885	169.486	171.253	169.461		242.517	182.248	234.864	232.554
					121.467	204.246	145.259	148.06		183.918	128.511	179.238	176.368		354.741	277.291	332.504	330.707
					120.233	206.446	135.47	137.558		267.037	140.658	192.257	188.001		254.928	187.931	257.128	254.547
					122.94	219.854	129.299	131.808		262.717	137.145	212.862	206.59		394.497	289.936	262.263	253.711
					144.017	225.708	126.84	129.23		302.771	164.856	286.425	285.057		200.197	213.012	213	213.303
					120.966	223.291	131.13	134.106		328.404	308.742	286.353	287.999		169.134	167.476	183.672	189.703
					119.934	222.664	132.894	135.743		302.186	290.914	297.851	295.687		168.452	148.227	167.98	175.376
					125.132	222.687	129.785	132.215		246.521	163.806	268.89	268.237		184.222	151.961	164.883	170.104
					119.475	229.929	126.444	129.085		276.34	128.898	260.234	261.184		155.268	195.015	165.753	169.602
					124.344	242.15	125.79	129.019		240.848	196.995	247.345	248.81		164.098	200.634	174.982	176.914
					140.883	235.719	128.25	131.207		232.846	195.222	229.726	230.047		175.522	231.65	195.901	194.694
					128.156	254.329	132.858	135.707		207.811	110.477	219.758	221.193		191.578	249.013	233.94	225.247
					120.679	245.493	134.454	138.066		239.155	290.088	207.411	209.784		98.5247	109.609	102.144	98.7909
					123.032	251.318	131.496	135.983		221.492	283.627	199.862	201.99		111.483	105.919	102.855	101.028
					141.092	251.952	130.545	132.5		233.86	109.897	199.652	201.889		66.1255	113.564	79.8245	80.5323
					191.076	311.718	142.72	145.501		145.59	144.264	202.967	204.911		56.416	113.563	82.5193	84.0961
					125.922	262.565	157.895	161.158		162.514	218.38	207.82	209.91		51.4601	116.559	107.622	114.044
					124.67	265.438	152.659	156.68		137.479	167.077	208.011	210.162		45.8347	113.464	85.2951	88.6985
					129.738	276.079	139.766	143.197		136.9	148.267	210.008	212.479		47.6219	120.86	59.0538	59.5896
					127.881	280.391	133.926	138.095		189.324	269.898	206.064	208.395		48.9218	121.176	60.1873	59.418
					135.312	281.653	134.6	138.62		129.033	167.051	202.297	203.861		52.2901	115.123	62.1995	60.6634
					128.201	283.365	136.348	139.019		128.273	157.047	192.835	195.666		60.5617	121.283	68.6233	67.1435
					128.944	285.377	135.908	138.163		131.591	209.416	179.573	182.455		70.2297	135.37	79.8483	76.8402
					145.598	303.505	138.395	141.22		153.627	241.65	171.387	173.351		193.472	75.7053	81.247	88.259
					140.536	300.149	143.748	146.194		126.881	202.037	165.992	166.325		193.472	158.202	81.247	73.7126
					131.411	288.869	144.402	146.252		127.247	218.28	165.879	165.787		119.946	115.86	118.749	117.305
					159.074	313.821	147.391	148.339		117.161	185.675	167.717	169.271		113.5	108.552	118.614	118.612
					186.019	333.055	162.565	163.466		121.382	207.654	161.169	161.978		139.336	135.305	123.976	123.392
					135.411	297.624	167.128	169.433		120.416	170.341	155.63	155.733		111.576	104.548	107.241	106.998
					152.698	304.927	159.738	162.62		150.58	148.961	153.084	154.062		110.993	103.798	102.794	103.869
					141.552	314.15	153.006	155.964		125.54	226.789	151.945	152.363		113.163	103.494	96.2757	97.5507
					149.097	310.829	152.328	155.074		136.042	241.499	150.291	151.399		85.4622	71.2786	89.4679	90.6502
					142.338	315.496	151.474	154.198		118.29	215.774	147.513	147.915		91.4986	78.6515	84.3383	83.9236
					150.399	327.816	152.675	155.24		144.207	161.646	144.398	144.064		92.1669	77.9279	80.9729	80.9279
					160.377	327.516	158.565	160.486		114.847	197.838	143.213	142.35		83.7579	67.2608	76.5234	77.6578
					168.825	334.063	167.227	168.724		133.452	247.601	143.676	142.557		81.4196	64.284	73.3387	75.4358
					179.173	338.751	176.807	177.212		126.506	240.797	145.483	144.931		77.4791	57.5865	71.4542	73.7448
					233.96	401.068	205.598	209.083		117.11	223.106	146.9	146.475		74.3348	50.9399	70.9792	72.9793
					162.062	353	198.221	203.245		120.282	204.781	147.122	146.539		74.1638	46.3543	71.7437	73.1747
					166.511	354.804	181.167	184.638		127.155	200.363	147.225	146.474		82.1667	55.0212	71.9426	73.4404
					165.357	357.295	173.71	175.316		118.38	228.75	146.926	145.91		72.6207	41.0138	72.2842	73.4839
					185.417	374.832	182.344	182.938		123.472	211.948	146.901	145.919		88.6013	70.233	71.7171	72.3867
					172.483	365.662	183.276	183.573		146.309	203.986	145.13	145.159		95.0497	78.7923	72.8848	74.0913
					174.52	361.309	181.743	181.888		130.882	255.085	143.888	143.717		78.6227	45.4037	74.7488	76.1898
					170.054	365.124	178.916	180.572		123.232	241.561	144.366	143.446		80.6811	47.7444	75.0428	76.0165
					172.377	367.929	178.955	179.897		123.161	225.226	146.825	145.348		78.0174	44.3629	75.8521	76.3339
					174.17	368.917	180.468	180.904		139.898	216.852	149.636	147.015		88.9146	68.6936	77.4727	77.6853
					177.238	374.619	183.214	183.873		123.403	235.906	151.106	148.055		98.5976	82.1644	79.6016	79.7547
					237.11	416.351	224.192	223.113		133.24	261.113	151.305	148.858		81.9677	49.1193	88.9609	89.3816
					200.79	393.702	215.83	216.632		133.884	261.725	152.484	149.235		257.486	255.251	115.064	117.101
					182.175	377.656	195.34	196.849		159.285	236.629	155.261	151.883		86.5902	57.3516	127.601	129.475
					190.181	379.31	195.779	195.844		134.714	254.452	159.148	156.273		95.4995	65.7037	111.786	114.311
					190.345	389.138	197.337	198.108		137.113	262.491	163.066	160.748		96.6314	73.7866	97.6862	98.7087
					187.775	383.157	195.371	195.878		139.14	254.826	164.52	162.256		95.2205	66.4777	93.284	93.596
					189.663	388.429	196.699	197.029		147.363	252.824	165.513	162.317		103.624	75.14	104.48	103.941
[truncated: 26,558 more rows]

## Sheet: 7i
Duodenum and stomach site 2	stomach site 1 and stomach site 2
-0.0440766	-0.0371645
0.264328	-0.0733824
-0.289081	0.138463
0.382393	0.172692
-0.249112	0.0446726
0.674453	0.0711004
-0.379138	-0.120979
0.70794	-0.104118
0.895938	-0.14447
0.559712	-0.326912
0.953262	-0.190488
0.523212	-0.181559
0.474252	-0.166551
0.155445	-0.151678
-0.753213	-0.137049
-0.547039	-0.195429
0.13119	-0.294418
-0.00156562	-0.188842
0.0852568	-0.202786
0.0552923	-0.121436
0.309426	-0.0583587
0.310481	0.427036
0.0863869	0.0673488
-0.0784445	1.00852
-0.510274	0.808903
0.560213	1.03047
0.733964	0.721087
0.447292	0.96853
0.589225	0.835421
0.642107	0.664926
-0.383088	0.478314
-0.430301	1.07233
-0.381255	0.530883
-0.406063	1.20254
-0.127475	1.06764
-0.00341874	1.06399
0.025641	1.04231
0.031112	0.372679
0.0597832	0.893723
0.125996	1.29655
0.120452	1.32235
0.0537689	1.18612
-0.400565	1.23346
0.554229	1.08074
0.659293	0.872667
0.625544	0.863713
0.69474	1.23149
0.692303	1.0239
0.768563	1.15753
0.633741	1.20722
0.716941	1.23762
0.693296	0.582088
0.634235	0.997513
0.566687	1.21257
0.633162	0.572983
0.457585	0.460692
0.371481	1.15451
0.632112	1.0938
0.656612	0.563909
0.286312	0.57779
0.684901	1.06056
0.708935	0.26962
0.714093	0.849688
0.72018	0.92759
0.681779	0.613952
0.548034	0.429891
0.556966	0.209777
0.387073	0.394757
0.355368	-0.244878
0.289406	-0.0873069
0.493207	-0.295592
0.324387	-0.600894
0.375618	-0.141132
0.26765	-0.431756
0.262553	-0.590968
-0.317739	-0.555673
0.05391	-0.552466
-0.313615	-0.53125
0.127336	-0.477033
-0.142243	-0.170978
-0.172543	-0.0799121
-0.514928	0.0104174
-0.362176	0.00827158
-0.378339	0.00275875
-0.459017	0.0877103
-0.448323	0.0820656
-0.719389	-0.00890576
-0.598311	0.0687272
-0.540343	0.0582801
-0.19702	0.0697898
-0.0679229	0.0501271
-0.282078	0.00728084
0.257183	-0.0386075
0.216323	-0.0806223
0.191297	0.0570315
0.430949	0.0602503
0.568984	0.0325485
0.473361	-0.103444
0.535234	0.050324
0.650037	0.050108
0.674785	-0.102341
0.419441	0.00850691
0.651725	0.064873
0.611252	0.0682941
0.603877	0.0475052
0.550125	0.0190973
0.548155	-0.0166719
0.458997	0.0483151
0.674412	0.0141937
0.789767	-0.0320207
0.141415	-0.0266273
0.333594	-0.0177386
0.865552	-0.146812
0.84032	-0.115527
0.882198	-0.000421352
0.854093	-0.116937
0.116229	-0.0938144
0.981572	-0.037333
0.93666	-0.0189637
0.974522	-0.0968436
0.841623	-0.0176198
0.977512	-0.0273881
0.948518	-0.167684
0.751463	-0.129468
1.14953	-0.132056
1.02985	-0.134524
1.14385	-0.0993358
1.08267	-0.057574
0.997202	-0.15405
1.12396	-0.114086
1.1482	-0.160153
1.02948	-0.163385
0.901698	-0.168272
0.945363	-0.185235
0.98908	-0.0789388
0.57396	-0.122972
-0.232896	-0.137195
0.889137	-0.197859
0.780743	-0.0336921
0.640515	-0.0682791
0.555111	-0.139237
0.689004	-0.141615
0.567556	-0.0767341
0.548205	-0.0296926
0.406209	-0.0194415
0.185295	0.00860708
0.209541	0.000651893
0.2132	0.0098538
0.148072	-0.0270862
-0.22683	-0.0038748
-0.548686	-0.0370569
-0.630814	0.047577
-0.0176006	-0.128242
-0.101542	0.331326
-0.480838	0.390871
-0.219882	0.411638
-0.562316	0.41391
-0.104604	0.359989
0.0468187	0.17651
0.431896	0.337295
0.513426	0.151861
0.491047	0.342513
0.831361	0.155938
0.706343	0.263696
0.65348	0.0831203
0.969901	0.118976
0.683792	0.208319
0.968132	-0.0510803
1.01055	0.138485
0.954008	-0.0763681
1.00893	0.0266112
1.05841	-0.158875
0.994482	-0.185949
1.07417	-0.181115
1.04682	-0.220244
0.774726	-0.212991
0.919765	-0.213176
0.943128	-0.224299
0.889591	0.834554
0.818616	0.795304
0.714919	0.857484
0.687538	0.27925
0.638559	0.363027
0.757943	0.10299
-0.247692	0.0197381
0.625381	0.346263
0.206493	0.489939
0.513261	0.555745
0.419681	0.702935
-0.864456	-0.179634
-0.500519	-0.149835
0.092027	0.0511672
0.533401	0.11233
0.580513	0.139524
1.02946	0.174147
0.900191	0.262764
0.960969	0.375977
0.904282	0.35164
0.328875	0.397305
0.374024	0.435894
0.391987	0.377688
0.0363461	0.318843
0.337122	0.327122
0.398913	0.231795
0.424364	0.347895
0.224781	0.368672
-0.191568	0.367082
0.279643	0.378918
0.289384	0.288477
-0.023877	0.100019
0.0865638	0.0488404
0.0822469	0.0297917
-0.119051	-0.161759
-0.502063	-0.301469
-0.0578088	-0.407936
-0.0777613	-0.398381
-0.488582	-0.469965
-0.243392	-0.410813
-0.081053	-0.075261
0.0617253	-0.126161
0.337408	-0.139672
0.521368	-0.123047
0.0289973	-0.177242
0.253921	-0.114121
0.66145	0.117644
0.708023	0.126147
0.629807	-0.016864
0.745392	0.0985263
0.313325	-0.0627391
-0.4578	-0.00445258
0.66008	0.000346548
0.765076	-0.0706193
0.897178	-0.0633926
0.809367	-0.00805594
0.879355	-0.0102916
0.711342	0.0400741
0.867335	0.071102
0.440359	0.059736
0.51968	-0.243749
0.508454	0.118771
0.745364	0.110576
0.639733	0.147848
0.451392	-0.00118705
0.18652	0.14174
0.0544165	0.0413513
0.0731194	0.0884536
0.245222	0.106244
0.000552197	-0.207656
0.180283	0.0268643
-0.229523	-0.103308
-0.130461	-0.0799727
0.0641616	-0.106892
-0.427377	-0.229428
0.245525	-0.117415
-0.343051	-0.176396
0.2373	0.00671834
0.159146	-0.0374538
0.625682	-0.257897
0.536472	-0.301416
0.697166	-0.111091
0.731977	-0.171643
0.744683	0.5413
0.821458	0.485418
0.882432	0.597457
0.714001	0.584689
0.322343	0.57351
0.887315	0.391929
0.831148	0.528956
0.759642	0.538113
0.0259472	0.425541
0.670199	0.561301
0.0802089	0.312803
0.265598	0.336367
0.330159	0.239435
0.52987	0.102989
0.259138	0.00934273
0.357802	-0.262672
0.346078	-0.204817
0.0930819	-0.415308
-0.0592377	-0.306652
0.253503	-0.329285
0.0814819	-0.572827
0.0902133	-0.485713
-0.0166663	-0.0571015
0.134538	0.157864
-0.167099	0.438501
-0.419297	0.285617
-0.0314631	0.372814
-0.258487	0.284448
-0.0669937	0.294783
-0.187736	0.298037
-0.220304	0.283269
-0.632593	0.139039
0.235683	0.10272
-0.0418542	0.307351
0.264053	0.342499
0.526015	0.0375178
0.380782	0.21017
0.590394	0.152953
0.531653	0.0956773
0.348569	0.128321
0.313696	0.153122
0.445994	0.12025
0.554487	-0.137028
0.590915	-0.147775
0.404928	-0.217551
0.275479	-0.261666
0.474213	-0.0818276
0.705559	-0.256715
0.657944	-0.371631
0.62173	-0.401183
0.620467	-0.428872
-0.0402779	-0.455941
0.00341852	-0.396279
-0.0729283	-0.40898
-0.577909	-0.418148
0.165187	-0.222554
0.177662	-0.0752096
0.0960193	-0.0918472
0.0066435	0.0504765
-0.63485	0.348623
-0.874458	0.401339
-0.581655	0.445074
0.268314	0.357743
0.00717081	0.38887
-0.241374	0.337726
-0.161983	0.0142952
0.135056	0.0369341
0.0194296	0.0464344
0.233853	0.0167055
0.0649232	0.0535838
0.0838655	0.0512665
-0.041267	-0.0281006
-0.0350435	0.0585776
-0.115186	-0.0430535
-0.022328	0.0643461
-0.130139	-0.00409952
-0.109181	0.070452
-0.190339	0.0232919
-0.0840846	0.0684628
-0.0723207	0.027083
-0.018709	-0.078306
-0.152989	0.0404304
0.0419081	-0.0779919
-0.0330459	-0.00529598
-0.180427	-0.0490338
0.0681284	0.0190019
-0.2194	0.0188158
-0.215286	0.0219194
0.0560645	-0.00960348
-0.190142	-0.0756149
-0.076181	-0.0890948
0.0283421	-0.185386
-0.0736318	-0.0847512
0.0460502	-0.0479907
-0.0237813	-0.0355126
0.0600259	-0.0970663
0.184783	-0.16286
0.130802	0.12231
0.0789325	0.270983
0.129872	0.322018
0.0977451	0.31951
0.165062	0.203163
0.140153	0.175798
-0.02104	0.189599
0.0514389	0.128143
0.128474	-0.1557
0.0821109	-0.120144
0.0879331	-0.282492
0.101955	-0.227287
0.116399	-0.363841
0.0996444	-0.246145
0.0646978	-0.350503
-0.0227067	-0.380342
0.0437509	-0.371111
-0.00487051	-0.214935
-0.0282705	-0.484152
0.119951	-0.402637
-0.0559382	-0.0589517
-0.0121657	-0.205138
0.151782	-0.0585726
0.170908	-0.20064
0.1613	-0.131803
-0.061818	-0.120142
-0.11871	-0.0370658
-0.0292846	0.01543
-0.151012	0.0116276
-0.161625	-0.261473
-0.0941368	-0.223099
-0.134106	-0.1195
0.0900593	-0.18924
0.0669981	-0.343415
0.17004	-0.0693862
-0.199517	-0.250311
0.118803	0.0253169
-0.0188828	0.087162
0.156802	0.112957
-0.125692	0.0232693
0.192178	0.147593
0.168186	0.101344
-0.297198	0.196158
0.0552419	0.172875
0.260827	0.218521
0.213567	0.0457659
0.164117	0.230019
0.3137	0.0630745
0.251349	0.230302
0.302644	0.262207
0.282981	0.0482143
-0.0194796	0.0306263
0.204907	0.296719
0.35779	0.248344
0.337928	-0.0286294
-0.0647094	0.13966
-0.426395	0.375119
0.298607	0.370344
-0.0623198	0.301462
0.187026	0.315272
0.326502	0.373991
0.192843	0.0345552
0.435137	0.140776
0.22876	-0.0873774
0.337406	0.134075
0.361386	0.296342
-0.0775249	0.183997
0.344706	0.37578
0.148218	-0.0874304
0.340297	0.23154
-0.169893	-0.0929673
-0.0165762	0.325508
0.0225963	0.234814
0.110648	-0.111206
0.0874412	-0.0730868
0.454343	0.294562
0.112367	0.00981048
-0.080957	0.362629
-0.0244806	0.122947
0.229581	0.385292
0.188195	0.211064
0.0786463	0.00392235
-0.0616517	0.28118
-0.0990568	0.339263
0.0636162	0.0425036
0.21601	0.0054526
0.136259	0.296539
0.219951	0.0627791
0.0846369	0.108498
0.0512953	-0.0257002
0.141994	0.0881466
-0.0180902	0.281085
0.0552539	0.0756075
-0.0535268	0.0918188
0.0970952	0.215359
0.109365	0.14573
-0.0912204	0.213707
0.134604	0.0593839
-0.104859	0.154672
0.164599	0.387691
-0.0237235	0.442745
0.28872	0.500046
0.267661	0.461037
0.323183	0.0878482
-0.252231	-0.133564
0.368403	-0.169791
0.345584	-0.180953
0.328463	-0.407569
0.109047	-0.375809
-0.101303	-0.436452
0.296196	-0.335341
0.122524	-0.333983
0.20549	-0.128746
-0.234024	-0.111308
0.131603	-0.124624
0.0851838	0.00828346
0.0992434	0.167251
0.100886	0.0608394
-0.229936	0.0208157
0.383422	0.223327
0.137977	0.1807
-0.0766301	0.275615
0.0968611	0.270281
-0.0170656	0.213079
0.0144043	0.297341
0.697657	0.183027
-0.0431141	0.164259
0.12151	0.284013
-0.395808	0.271626
0.749951	0.25493
1.07963	0.335908
-0.25478	0.185548
1.05561	0.333498
0.973009	0.273222
-0.440525	0.354436
0.326646	0.263576
1.05978	0.320279
-0.736568	0.326885
-0.241492	0.357715
1.03664	0.292074
0.179289	0.379018
1.02153	0.386284
-0.287192	0.412147
0.857255	0.411285
1.13971	0.244445
-0.377882	0.268357
1.12823	0.304303
1.02876	0.534862
1.12654	-0.00870853
-0.131142	-0.615397
0.216126	-0.584148
1.09972	-0.39733
1.18518	-0.506569
0.492578	-0.562254
1.08924	-0.344011
0.922756	-0.285714
1.13983	0.11886
1.03294	0.274995
1.07544	0.392155
0.935013	0.634079
1.0207	0.717209
0.909616	0.716844
0.98042	0.755426
0.520676	0.729796
0.65589	0.74953
-0.351769	0.283572
0.242819	0.634534
0.0530435	0.58994
0.00910372	0.267885
0.69053	0.559543
0.741318	0.659735
0.457203	0.788742
0.694852	0.754615
0.134721	0.761664
0.284794	0.465284
0.254937	0.926719
0.141367	0.894464
0.265123	1.03496
0.17951	0.996368
0.204043	1.08414
0.235896	1.07351
0.283168	1.01489
0.103775	0.963166
0.0394607	0.993151
0.000311768	0.943417
0.216675	1.13833
-0.0780305	1.06544
0.0880241	0.973861
-0.156689	0.870835
-0.0782328	0.773531
0.0719044	0.632286
-0.422904	0.755385
-0.334913	0.779367
-0.114546	0.456023
-0.417487	0.794789
-0.320339	0.812196
-0.121561	0.699433
-0.309269	0.691613
-0.452692	0.606213
-0.314581	0.485338
-0.282626	0.431492
-0.020246	0.3272
0.02833	0.184546
0.353478	0.153486
0.473548	0.0639643
0.485927	-0.000946983
0.4692	-0.158928
0.23934	-0.249764
-0.318352	-0.262014
-0.381709	-0.493397
-0.393701	-0.504311
-0.316811	-0.593202
-0.310513	-0.40374
-0.298238	0.0495013
-0.200259	0.0634724
-0.309536	0.067197
-0.296398	0.0729593
-0.25789	0.0729098
-0.302471	0.0652172
-0.292157	0.0747382
-0.251476	0.0596872
-0.250272	0.0633136
-0.227214	0.0596526
-0.226975	0.0718122
-0.19551	0.057193
-0.0152214	0.0561545
0.0461804	0.0685822
0.11707	0.062689
0.124679	0.0657582
-0.148511	0.0512566
0.192197	0.0450728
-0.119039	0.0585633
0.281123	0.035611
0.189164	0.0403096
-0.0706995	0.0189232
0.029565	0.0263786
-0.0830546	0.0423823
0.208642	0.0583021
0.351843	0.0392481
0.299119	0.027402
0.394594	0.0272519
0.4027	0.0207581
0.1506	0.0126657
0.383942	-0.0215623
-0.0208139	0.00054157
0.129479	-0.0393291
0.255132	-0.0260357
0.429406	-0.0291921
0.0916975	-0.0074919
0.0594484	-0.0237842
0.263616	-0.0232607
0.0777966	-0.0657751
0.496103	-0.0661691
0.504374	-0.113341
0.495737	-0.0554907
0.305325	-0.108044
0.454381	-0.117397
0.20131	-0.0763216
0.459433	-0.157058
0.209374	-0.0989504
0.253249	-0.122643
0.439093	-0.0861956
0.503726	-0.13617
0.494674	-0.0890018
0.478316	-0.159527
0.250514	-0.117563
0.423601	-0.159214
0.457729	-0.148348
0.325514	-0.181413
0.453676	-0.203152
0.184871	-0.197477
0.243807	-0.199477
0.315994	-0.181281
0.465274	-0.136738
0.23386	-0.189187
0.170675	-0.178168
0.392779	-0.0907125
0.215025	-0.109241
0.277037	-0.109458
0.174905	-0.106333
0.336442	-0.0974243
0.286968	-0.107804
0.337084	-0.0862511
0.425346	-0.0810161
0.4567	-0.0595129
0.462792	-0.0716578
0.351999	-0.0822959
0.461933	-0.0292963
0.344288	-0.0662541
0.144457	-0.0463071
0.171528	0.0297253
0.0384338	0.0277974
-0.0310472	-0.0133627
-0.132382	-0.008973
-0.101548	0.00518267
-0.0695155	0.0613928
-0.0999039	0.0163085
-0.271751	0.0576015
0.359995	0.0920127
0.156428	0.0825149
0.308265	0.08156
0.376616	0.137056
0.42715	0.153009
0.465752	0.167717
0.171543	0.159953
0.371249	0.088887
-0.328675	0.170725
0.448046	0.179263
0.0502996	0.113265
0.453764	0.0951201
0.209647	0.154037
-0.190933	0.181737
-0.266645	0.146886
0.10392	0.182154
0.583128	0.181682
0.488947	0.172074
0.542687	0.12549
0.586487	0.161988
-0.295279	0.145374
0.52457	-0.0978342
-0.499305	-0.181348
-0.258362	-0.155795
0.276637	-0.180954
-0.450368	-0.171562
0.426719	-0.222054
0.168707	-0.274851
-0.638176	-0.241637
0.499658	-0.262386
0.770685	-0.186649
0.90619	-0.177239
1.01177	-0.123478
0.786676	-0.144938
0.739678	0.159427
-0.494455	-0.0511625
-0.554671	-0.0833737
-0.0924552	-0.061412
-0.239242	-0.195095
-0.186504	0.194722
0.376606	-0.0569239
-0.268613	0.226789
0.12744	0.191769
0.315546	0.195468
0.193693	0.306529
0.235156	0.315457
0.122786	0.161371
0.279124	0.345995
0.254344	0.0634971
0.278396	-0.0278172
0.22364	0.0441987
0.191363	0.166955
0.303149	0.142163
0.236547	0.321212
0.325983	0.0130692
0.286972	0.149645
0.340309	0.289407
0.292142	0.297892
0.275436	-0.013301
0.308998	0.265565
0.233991	0.0288452
0.348581	0.0729652
0.212994	0.249301
0.325222	0.0576979
0.249046	0.11264
0.2646	0.159644
0.34945	0.0293101
0.219685	0.108033
0.225928	0.0920066
0.207288	0.0893443
0.308037	0.0566712
0.232766	0.236789
0.336502	0.094337
0.311368	0.0873847
0.335321	0.045153
0.268632	0.0991489
0.300633	0.269448
0.260637	0.278601
0.27009	-0.125976
0.287473	0.206468
0.334061	-0.16605
0.314597	-0.0179614
0.368151	0.334648
0.315014	-0.0534437
0.300188	0.312664
0.281666	0.148666
0.320572	0.353168
0.349725	0.298944
0.300187	0.259142
0.29782	0.233
0.32819	0.287381
0.340282	-0.0419999
0.321226	0.0931886
0.351727	0.338207
0.336454	0.272707
0.346059	0.330335
0.329891	0.0500675
0.306889	0.226139
0.316024	0.267143
0.337202	0.293585
0.337288	0.253006
0.333995	0.158768
0.324662	0.221277
0.288274	-0.186949
0.287518	0.130702
0.222855	0.166994
0.276644	-0.199208
0.247592	-0.103281
0.311918	-0.12814
0.316837	-0.140916
0.259301	-0.181433
0.290124	-0.234235
0.278666	-0.184313
0.225287	-0.257913
0.199493	-0.142694
0.290548	-0.118032
0.292089	-0.277591
0.206119	-0.115945
0.236609	-0.14883
0.304379	0.0140566
0.225525	-0.317749
0.286172	-0.321633
0.305854	-0.0510863
0.316862	-0.294829
0.266811	-0.209099
0.202717	-0.235511
0.220965	-0.0483982
0.291283	0.0498166
0.269495	-0.214106
0.248138	-0.0595044
0.260877	-0.159283
0.14489	-0.125464
0.171139	-0.0645282
0.133599	0.212258
0.249888	-0.0591577
0.175709	0.0197334
0.131378	0.223146
0.209761	0.00922752
0.202633	-0.116969
0.219336	0.251531
0.071127	0.237728
0.164357	-0.0291777
0.0613203	0.264155
0.0737444	0.272382
0.061266	-0.180513
0.165099	0.106924
0.0648469	0.266246
0.174943	0.182757
0.000590668	-0.0726346
0.0958224	-0.0991497
0.166461	0.152707
0.00683284	-0.025711
0.124069	-0.103768
0.0513201	0.277231
-0.0528242	0.149438
0.0613168	0.00802585
0.120578	0.294551
0.0185521	0.30395
0.0605418	0.265476
0.10744	0.310375
-0.121566	0.301624
-0.0221454	0.216425
0.0687024	0.163934
0.0536675	0.287296
0.0716504	0.299052
-0.155471	0.23059
-0.114658	0.194068
-0.113168	0.209976
-0.00148062	0.222169
0.0493128	0.278888
-0.124523	0.282073
-0.133788	0.246781
-0.123458	0.254211
-0.0134849	0.231831
-0.154307	0.206158
-0.0875673	0.00828881
0.00134349	0.188088
0.0120411	0.242735
-0.0792971	0.260412
-0.238309	0.177476
-0.184494	0.164754
-0.254909	0.33231
-0.214535	0.258826
-0.358454	0.347743
-0.404011	0.32596
-0.459979	0.349784
0.107964	0.364181
0.183507	0.288864
0.225624	0.355076
0.226899	0.209365
0.252824	0.130837
-0.0546832	-0.151301
0.0186767	0.176582
-0.263491	-0.211984
0.0410743	0.216385
0.03467	0.320839
0.00530087	-0.225502
-0.268289	0.225723
-0.0369753	0.243763
-0.0682492	-0.131579
0.00347093	0.222331
-0.0397208	0.138325
-0.0708834	-0.107393
0.0787946	0.0536323
0.00547531	0.176922
0.100869	0.161627
-0.332722	0.104193
-0.0941593	0.0588723
-0.43078	-0.0333414
0.162393	0.124125
0.139645	-0.0709746
-0.244644	-0.232435
0.133624	-0.286827
0.143074	-0.323434
-0.450444	-0.318402
-0.25583	-0.308741
0.0431511	-0.280311
0.172867	-0.148435
-0.023072	-0.210706
-0.329031	-0.200462
-0.188372	-0.245591
0.154733	-0.276985
-0.348163	0.230199
0.0567883	0.029926
0.103352	-0.326461
-0.39472	0.265225
-0.0322692	-0.180014
0.129585	-0.311642
0.196097	0.281665
-0.236878	0.225836
-0.16647	0.359613
-0.0693756	-0.145344
-0.523272	0.300408
-0.309226	0.385001
-0.232435	0.11576
-0.295001	0.0721731
-0.382737	0.337704
0.0201769	-0.00405072
-0.418611	-0.27432
-0.0904844	-0.185399
-0.186651	0.308111
0.406943	0.0273818
-0.342389	0.270089
0.29739	0.150037
-0.460046	0.237028
0.222049	0.0469506
-0.223646	0.0187211
0.0627093	0.0660424
-0.486975	-0.217692
0.378311	0.119524
-0.0761276	-0.0819933
-0.339053	-0.00277874
-0.390863	0.312066
0.379116	0.351601
-0.215932	0.371163
0.341335	0.334233
0.152138	0.394842
0.393953	0.118392
0.204778	0.303502
0.350703	0.419445
0.433956	0.42679
-0.405212	0.380383
0.350692	0.199726
-0.242822	0.298143
0.416906	0.36544
-0.317384	0.0371181
0.294744	0.165118
0.251569	-0.30142
-0.399966	-0.201754
-0.352651	0.113717
0.389864	-0.215709
0.170402
0.387134
0.450282
0.269551
-0.151213
-0.392297
0.386016
0.323262
-0.226758
0.0569714
0.315392
0.424826
0.449547
0.40911
0.301233
0.0891866
-0.118911
-0.0662392
0.434927
0.259273
0.151643
0.451538
0.298229
0.376896
0.387917
-0.291354
-0.289068
0.0971469
0.359413
0.39173
-0.0117678
0.451082
0.199005
-0.13955
0.0436268
-0.320335
-0.0346185
0.39238
0.128979
0.0207417
0.427051
0.289675
0.412193
0.190726
0.11241
-0.0171645
0.0635418
0.0187915
-0.17731
0.302571
-0.102407
0.381875
-0.205178
-0.208327
0.124684
-0.0912166
-0.199704
-0.178775
-0.0215541
-0.159344
0.187581
-0.167458
-0.107382
0.141465
-0.141085
0.060836
0.0931202
-0.0998405
-0.134793
-0.0497704
0.102784
0.278275
0.118602
0.419023
0.176013
0.184614
0.0806155
0.106821
0.360425
0.25108
0.377775
0.512702
0.337837
0.10868
0.541184
0.469875
0.361844
0.571304
0.284058
0.312899
0.596539
0.263114
0.355321
0.55367
0.339348
0.0863297
-0.152826
0.286327
0.57055
0.526525
0.687897
0.469424
0.718479
0.450048
0.576559
0.129977
0.68575
0.533598
0.466014
0.388383
0.0284572
0.282888
0.710322
0.580726
0.395896
0.0699147
0.144747
-0.263772
0.344418
0.548663
0.408564
0.511279
0.868554
0.233278
0.43392
0.329277
0.199319
0.706435
0.763091
0.725238
0.482723
0.766762
0.144536
0.685135
0.633479
0.726451
-0.518782
0.136929
0.753907
0.267642
0.0837161
0.625884
0.676293
0.788504
-0.18849
0.420789
0.473426
0.612328
0.578414
0.612293
-0.587818
-0.573307
0.676691
-0.770144
0.305868
0.601027
-0.324412
-0.486395
0.156981
0.289577
-0.676224
0.040644
0.752262
0.241728
-0.120682
0.569986
0.182343
0.39465
-0.844238
-0.263983
-0.837321
-0.565508
0.0112705
0.313771
0.63338
-0.636495
0.107538
-0.0948262
-0.535868
0.601075
-0.199844
0.575718
0.0953019
-0.484485
-0.0944696
0.440157
-0.866388
-0.165602
0.440739
0.0144782
0.324293
0.518934
0.510043
-0.430484
0.00417982
0.0843126
-0.37167
0.289229
-0.39496
-0.926426
-0.094589
-0.302921
-0.776968
-0.181094
-0.670265
-0.097359
0.0590476
-0.625724
-0.436662
-0.75327
-0.669214
-0.0911234
-0.00048786
-0.572606
-0.0375805
-0.0748322
-0.318449
-0.462848
-0.496613
-0.217418
-0.37666
-0.354693
0.114849
0.358795
0.871108
0.839264
0.887134
0.651242
