# Supplementary material for: A brainstem map for visceral sensations
Source: Nature. 2022 Aug 31;609(7926):320–6. doi: 10.1038/s41586-022-05139-5 (PMC9452305; doi:10.1038/s41586-022-05139-5)
Supplement: Supplementary file 14 — Source Data Extended Data Fig. 8 [file 41586_2022_5139_MOESM14_ESM.xlsx]

## Sheet: 8e
Larynx injection														Stomach injection														Duodenum injection
	Larynx			Stomach			Duodenum			Jejunum					Larynx			Stomach			Duodenum			Jejunum					Larynx			Stomach			Duodenum			Jejunum
Radius	mean %	sem %	n	mean %	sem %	n	mean %	sem %	n	mean %	sem %	n		Radius	mean %	sem %	n	mean %	sem %	n	mean %	sem %	n	mean %	sem %	n		Radius	mean %	sem %	n	mean %	sem %	n	mean %	sem %	n	mean %	sem %	n
7.95312	0.004344	0.001888	24	0.0025	0.000414	209	0.002594	0.00084	91	0.001587	0.000602	69		7.95312	0.002648	0.000954	54	0.00174	0.000236	364	0.002654	0.00051	92	0.0016	0.000421	59		7.95312	0.000834	0.000597	57	0.001734	0.000286	555	0.002896	0.000807	109	0.001764	0.000656	68
15.9062	0.017792	0.006506	24	0.011103	0.001161	209	0.010103	0.001671	91	0.009654	0.001913	69		15.9062	0.009841	0.002317	54	0.00831	0.00073	364	0.010576	0.00132	92	0.007244	0.001206	59		15.9062	0.002281	0.001225	57	0.007016	0.000681	555	0.009297	0.001655	109	0.006826	0.001719	68
23.8594	0.046785	0.013158	24	0.023469	0.002072	209	0.020644	0.003135	91	0.020498	0.003656	69		23.8594	0.021307	0.004138	54	0.018965	0.001386	364	0.023083	0.002524	92	0.017661	0.002469	59		23.8594	0.005396	0.002482	57	0.015539	0.001166	555	0.023405	0.003416	109	0.016288	0.003926	68
31.8125	0.08843	0.021362	24	0.041139	0.003305	209	0.037791	0.005071	91	0.037045	0.005673	69		31.8125	0.03802	0.006577	54	0.034059	0.002134	364	0.041116	0.004123	92	0.030425	0.004012	59		31.8125	0.008267	0.002897	57	0.026609	0.001782	555	0.041295	0.005149	109	0.030093	0.006042	68
39.7656	0.120957	0.028356	24	0.062779	0.004711	209	0.056429	0.006841	91	0.055637	0.007762	69		39.7656	0.054115	0.00835	54	0.051396	0.002814	364	0.063159	0.005758	92	0.047202	0.005509	59		39.7656	0.013033	0.004287	57	0.040659	0.002366	555	0.060991	0.005936	109	0.04583	0.006882	68
47.7188	0.160655	0.032948	24	0.087683	0.006237	209	0.080797	0.008883	91	0.080871	0.010473	69		47.7188	0.073602	0.009867	54	0.071905	0.003535	364	0.090868	0.007798	92	0.065742	0.006999	59		47.7188	0.018419	0.005215	57	0.056823	0.002993	555	0.088183	0.007464	109	0.06835	0.008333	68
55.6719	0.203572	0.039007	24	0.11417	0.007616	209	0.106833	0.010908	91	0.108954	0.012925	69		55.6719	0.098987	0.012317	54	0.09492	0.004301	364	0.12251	0.0097	92	0.092589	0.008873	59		55.6719	0.023456	0.005987	57	0.075291	0.003631	555	0.110837	0.008616	109	0.086604	0.010024	68
63.625	0.242896	0.043732	24	0.144675	0.008975	209	0.135534	0.012809	91	0.138818	0.015125	69		63.625	0.126119	0.014834	54	0.120713	0.005055	364	0.155852	0.011384	92	0.119413	0.01087	59		63.625	0.033961	0.007674	57	0.095783	0.004263	555	0.140835	0.010036	109	0.109424	0.011914	68
71.5781	0.274368	0.046032	24	0.17709	0.01027	209	0.166003	0.014385	91	0.170227	0.017049	69		71.5781	0.152323	0.0162	54	0.14734	0.005719	364	0.189137	0.012674	92	0.151115	0.012812	59		71.5781	0.04377	0.00913	57	0.11783	0.004929	555	0.172751	0.011695	109	0.136155	0.014427	68
79.5312	0.308737	0.048396	24	0.209717	0.011624	209	0.198837	0.016218	91	0.206684	0.019494	69		79.5312	0.181128	0.017431	54	0.176129	0.006393	364	0.223602	0.014046	92	0.182271	0.014638	59		79.5312	0.054465	0.010899	57	0.142682	0.005699	555	0.202221	0.013028	109	0.16247	0.016716	68
87.4844	0.344762	0.050226	24	0.244499	0.01281	209	0.233135	0.017933	91	0.243334	0.021625	69		87.4844	0.209967	0.018895	54	0.206577	0.006891	364	0.253843	0.015135	92	0.211001	0.015814	59		87.4844	0.06835	0.013436	57	0.16806	0.00644	555	0.234537	0.014091	109	0.187179	0.018858	68
95.4375	0.389941	0.050532	24	0.2785	0.013816	209	0.270036	0.019386	91	0.283785	0.023883	69		95.4375	0.240334	0.020343	54	0.236897	0.007339	364	0.289367	0.016279	92	0.240176	0.017588	59		95.4375	0.083835	0.015748	57	0.195828	0.007206	555	0.270623	0.01507	109	0.215846	0.021116	68
103.391	0.437056	0.050993	24	0.312485	0.014534	209	0.309115	0.020604	91	0.321142	0.025429	69		103.391	0.273694	0.021673	54	0.267907	0.007772	364	0.323823	0.017638	92	0.269723	0.019124	59		103.391	0.097777	0.017914	57	0.223358	0.007862	555	0.304494	0.016257	109	0.245098	0.022949	68
111.344	0.488711	0.052755	24	0.348553	0.01529	209	0.348359	0.021595	91	0.359861	0.026654	69		111.344	0.30552	0.023129	54	0.300034	0.008238	364	0.356791	0.018916	92	0.297979	0.02052	59		111.344	0.112343	0.020037	57	0.251793	0.008488	555	0.340843	0.017426	109	0.272641	0.024957	68
119.297	0.533193	0.05244	24	0.383774	0.016053	209	0.384403	0.022488	91	0.396983	0.028154	69		119.297	0.337005	0.024907	54	0.333491	0.008733	364	0.388034	0.019765	92	0.326458	0.021939	59		119.297	0.129394	0.022728	57	0.280836	0.009086	555	0.378487	0.01858	109	0.301919	0.027066	68
127.25	0.588098	0.051575	24	0.418919	0.016591	209	0.421931	0.023181	91	0.434901	0.028807	69		127.25	0.373969	0.026738	54	0.367734	0.00919	364	0.420201	0.020896	92	0.353278	0.023026	59		127.25	0.149906	0.025641	57	0.311502	0.009661	555	0.415944	0.019339	109	0.328984	0.028503	68
135.203	0.641157	0.052903	24	0.451527	0.016902	209	0.454412	0.023877	91	0.47056	0.029764	69		135.203	0.406707	0.027952	54	0.401173	0.00963	364	0.45187	0.021484	92	0.381708	0.023851	59		135.203	0.170066	0.028125	57	0.341075	0.010217	555	0.44751	0.020333	109	0.354979	0.029956	68
143.156	0.672966	0.053094	24	0.483126	0.01695	209	0.492385	0.024461	91	0.508257	0.030308	69		143.156	0.438992	0.029342	54	0.435139	0.010007	364	0.484004	0.021939	92	0.409765	0.024835	59		143.156	0.191108	0.030635	57	0.370881	0.010705	555	0.483805	0.021489	109	0.383217	0.031131	68
151.109	0.709663	0.05302	24	0.514074	0.017007	209	0.52963	0.024671	91	0.542468	0.03024	69		151.109	0.471625	0.030799	54	0.47018	0.01025	364	0.517609	0.022506	92	0.439412	0.025823	59		151.109	0.212667	0.033166	57	0.401073	0.011195	555	0.517777	0.022008	109	0.412314	0.032598	68
159.062	0.745673	0.053027	24	0.548485	0.017146	209	0.566565	0.024654	91	0.577155	0.030395	69		159.062	0.502413	0.031788	54	0.502525	0.010445	364	0.551174	0.023116	92	0.469627	0.026733	59		159.062	0.22822	0.034687	57	0.431053	0.01159	555	0.54726	0.022577	109	0.439368	0.033467	68
167.016	0.775559	0.053396	24	0.580284	0.017114	209	0.602636	0.024192	91	0.610805	0.029962	69		167.016	0.528233	0.032401	54	0.536452	0.010575	364	0.582387	0.023271	92	0.496975	0.027423	59		167.016	0.246396	0.036196	57	0.461997	0.011945	555	0.576966	0.022515	109	0.466735	0.034209	68
174.969	0.793247	0.052716	24	0.610982	0.016936	209	0.636818	0.023783	91	0.641598	0.029464	69		174.969	0.555459	0.032483	54	0.569938	0.010665	364	0.609427	0.023463	92	0.52467	0.027869	59		174.969	0.263877	0.038109	57	0.491517	0.01223	555	0.610558	0.022541	109	0.495336	0.035119	68
182.922	0.809317	0.051977	24	0.639315	0.016535	209	0.671625	0.023148	91	0.669076	0.028848	69		182.922	0.584167	0.032576	54	0.604309	0.010638	364	0.638292	0.022965	92	0.551746	0.027647	59		182.922	0.282978	0.039528	57	0.520224	0.012452	555	0.640329	0.022497	109	0.525647	0.036097	68
190.875	0.827034	0.050767	24	0.667895	0.01615	209	0.704969	0.02247	91	0.696765	0.027845	69		190.875	0.607801	0.032571	54	0.637136	0.010604	364	0.666226	0.022665	92	0.577718	0.027891	59		190.875	0.299787	0.040727	57	0.547612	0.012538	555	0.667437	0.022707	109	0.550412	0.037012	68
198.828	0.842635	0.050611	24	0.694019	0.015725	209	0.734378	0.021535	91	0.723331	0.026891	69		198.828	0.633768	0.032208	54	0.669334	0.010472	364	0.691363	0.02233	92	0.602989	0.02776	59		198.828	0.322183	0.042119	57	0.575472	0.012594	555	0.697517	0.022617	109	0.577104	0.037539	68
206.781	0.84897	0.049367	24	0.719149	0.015266	209	0.761063	0.020447	91	0.750357	0.025459	69		206.781	0.660113	0.031921	54	0.700577	0.010348	364	0.71647	0.02196	92	0.62625	0.027637	59		206.781	0.343211	0.043742	57	0.601306	0.012567	555	0.718908	0.022636	109	0.597517	0.038148	68
214.734	0.855693	0.048198	24	0.743152	0.014683	209	0.787192	0.019474	91	0.776338	0.024331	69		214.734	0.687286	0.031062	54	0.729492	0.010066	364	0.738763	0.021629	92	0.650512	0.027246	59		214.734	0.365328	0.045507	57	0.627224	0.012532	555	0.744106	0.022547	109	0.623391	0.038281	68
222.688	0.865648	0.047456	24	0.765889	0.014198	209	0.813814	0.018437	91	0.802132	0.022839	69		222.688	0.706295	0.030742	54	0.756804	0.009784	364	0.75793	0.020943	92	0.674269	0.026945	59		222.688	0.384568	0.046173	57	0.651059	0.012457	555	0.768777	0.021881	109	0.648789	0.03807	68
230.641	0.875343	0.045714	24	0.787289	0.013567	209	0.838083	0.017323	91	0.826618	0.021335	69		230.641	0.726559	0.030234	54	0.781844	0.009428	364	0.778615	0.02047	92	0.697868	0.026806	59		230.641	0.409898	0.047095	57	0.674892	0.012299	555	0.78881	0.021418	109	0.672888	0.03787	68
238.594	0.882587	0.044688	24	0.806595	0.012916	209	0.858715	0.016011	91	0.849258	0.019654	69		238.594	0.747131	0.029519	54	0.804919	0.009054	364	0.796892	0.019867	92	0.722866	0.026716	59		238.594	0.431271	0.047943	57	0.696962	0.012082	555	0.805298	0.021155	109	0.690712	0.037311	68
246.547	0.889011	0.043638	24	0.825288	0.012262	209	0.879934	0.014788	91	0.870221	0.018201	69		246.547	0.764846	0.028779	54	0.826309	0.0087	364	0.814877	0.019421	92	0.746136	0.026712	59		246.547	0.450028	0.048418	57	0.71817	0.011888	555	0.821177	0.020611	109	0.708573	0.036843	68
254.5	0.895854	0.042319	24	0.843048	0.011531	209	0.897244	0.013688	91	0.888088	0.01686	69		254.5	0.781746	0.028132	54	0.845039	0.008367	364	0.830232	0.018888	92	0.768775	0.026351	59		254.5	0.466247	0.04872	57	0.739173	0.011641	555	0.83809	0.019982	109	0.733396	0.035939	68
262.453	0.900983	0.041094	24	0.860005	0.01093	209	0.911487	0.01272	91	0.905222	0.015287	69		262.453	0.800071	0.02739	54	0.862017	0.007997	364	0.845374	0.018287	92	0.789749	0.02602	59		262.453	0.485416	0.048931	57	0.758964	0.011381	555	0.850373	0.019274	109	0.753727	0.035422	68
270.406	0.906308	0.040034	24	0.874873	0.010239	209	0.925263	0.01164	91	0.919578	0.01386	69		270.406	0.816205	0.026491	54	0.876274	0.007683	364	0.858397	0.017783	92	0.808151	0.025781	59		270.406	0.503092	0.048744	57	0.777703	0.011069	555	0.865388	0.01846	109	0.77086	0.035011	68
278.359	0.914023	0.03811	24	0.888741	0.009602	209	0.935978	0.010654	91	0.93354	0.012299	69		278.359	0.832024	0.025676	54	0.890872	0.007331	364	0.871576	0.01716	92	0.826576	0.025334	59		278.359	0.515676	0.048214	57	0.794738	0.010743	555	0.879157	0.017861	109	0.784666	0.034611	68
286.312	0.919931	0.036635	24	0.901917	0.008924	209	0.944707	0.009886	91	0.944551	0.011201	69		286.312	0.84581	0.024734	54	0.903905	0.006939	364	0.88559	0.016253	92	0.842676	0.024833	59		286.312	0.532807	0.0477	57	0.811658	0.010429	555	0.888275	0.017085	109	0.798149	0.034113	68
294.266	0.924188	0.035221	24	0.912154	0.008384	209	0.952271	0.009168	91	0.953315	0.010336	69		294.266	0.860943	0.02415	54	0.915841	0.006572	364	0.89658	0.015574	92	0.857496	0.02415	59		294.266	0.551806	0.047235	57	0.827517	0.0101	555	0.898345	0.016192	109	0.81052	0.033622	68
302.219	0.929127	0.033976	24	0.923233	0.007632	209	0.959431	0.008418	91	0.960906	0.009454	69		302.219	0.873597	0.023278	54	0.925438	0.006237	364	0.906676	0.014574	92	0.869394	0.023393	59		302.219	0.571958	0.046582	57	0.841315	0.009761	555	0.906109	0.015715	109	0.820887	0.033192	68
310.172	0.935969	0.032239	24	0.932291	0.006954	209	0.965473	0.007852	91	0.966923	0.008876	69		310.172	0.885351	0.022374	54	0.934506	0.005901	364	0.916324	0.013769	92	0.881722	0.022261	59		310.172	0.590544	0.045902	57	0.855236	0.00936	555	0.912503	0.015285	109	0.829826	0.032724	68
318.125	0.940324	0.030888	24	0.940249	0.006433	209	0.970311	0.007104	91	0.971702	0.00836	69		318.125	0.895472	0.021556	54	0.941761	0.005615	364	0.923537	0.013036	92	0.892363	0.02129	59		318.125	0.610755	0.045277	57	0.868319	0.008984	555	0.917581	0.014963	109	0.836597	0.03216	68
326.078	0.945355	0.02855	24	0.947479	0.0059	209	0.974638	0.00649	91	0.975816	0.007811	69		326.078	0.904215	0.020757	54	0.948844	0.005258	364	0.931731	0.012254	92	0.902601	0.02024	59		326.078	0.626182	0.044355	57	0.880398	0.00857	555	0.923796	0.01423	109	0.844593	0.031419	68
334.031	0.951227	0.025343	24	0.954533	0.00534	209	0.977661	0.005816	91	0.978873	0.007079	69		334.031	0.911645	0.020078	54	0.954985	0.004873	364	0.937961	0.011583	92	0.910643	0.019466	59		334.031	0.642824	0.043527	57	0.891576	0.008221	555	0.929565	0.013795	109	0.85182	0.030735	68
341.984	0.956455	0.022731	24	0.960626	0.004738	209	0.980829	0.005341	91	0.981737	0.00636	69		341.984	0.918935	0.019413	54	0.960901	0.004436	364	0.944222	0.010943	92	0.917094	0.018851	59		341.984	0.66136	0.042253	57	0.90176	0.007853	555	0.935206	0.013361	109	0.859781	0.029923	68
349.938	0.961357	0.019986	24	0.965943	0.004282	209	0.983256	0.005004	91	0.984164	0.006038	69		349.938	0.927463	0.018138	54	0.966693	0.003983	364	0.949479	0.010262	92	0.925039	0.017669	59		349.938	0.677639	0.040896	57	0.910781	0.007489	555	0.940498	0.01286	109	0.866839	0.029033	68
357.891	0.966615	0.017099	24	0.970903	0.003851	209	0.985954	0.004611	91	0.986063	0.00586	69		357.891	0.93473	0.016881	54	0.971254	0.003602	364	0.955195	0.009499	92	0.930646	0.016739	59		357.891	0.69145	0.039931	57	0.920135	0.007105	555	0.945523	0.012432	109	0.873952	0.028362	68
365.844	0.970454	0.015183	24	0.97484	0.003408	209	0.987845	0.004209	91	0.987783	0.00553	69		365.844	0.942921	0.015521	54	0.975137	0.003247	364	0.959946	0.008667	92	0.937355	0.01549	59		365.844	0.70914	0.038813	57	0.928494	0.006735	555	0.950046	0.01211	109	0.880674	0.027327	68
373.797	0.974164	0.013084	24	0.977996	0.003124	209	0.98924	0.003865	91	0.989039	0.005204	69		373.797	0.950168	0.013827	54	0.978634	0.002936	364	0.962987	0.008185	92	0.943695	0.014165	59		373.797	0.726258	0.037647	57	0.935705	0.006408	555	0.953089	0.011743	109	0.886188	0.026618	68
381.75	0.977518	0.011246	24	0.981201	0.002785	209	0.990294	0.003609	91	0.99034	0.004711	69		381.75	0.956561	0.012768	54	0.981565	0.002629	364	0.966476	0.007563	92	0.948952	0.01304	59		381.75	0.746022	0.036494	57	0.9422	0.006063	555	0.957747	0.011345	109	0.892484	0.025641	68
389.703	0.980743	0.009434	24	0.984197	0.002438	209	0.991605	0.003282	91	0.991486	0.004218	69		389.703	0.960715	0.012074	54	0.98412	0.00239	364	0.969203	0.00705	92	0.954336	0.012239	59		389.703	0.766431	0.035127	57	0.948412	0.005715	555	0.962045	0.010793	109	0.900529	0.024594	68
397.656	0.984422	0.007586	24	0.986519	0.0022	209	0.992719	0.002957	91	0.992238	0.004048	69		397.656	0.964756	0.011283	54	0.986188	0.002188	364	0.972175	0.006391	92	0.958434	0.011329	59		397.656	0.784945	0.033808	57	0.954028	0.005341	555	0.965915	0.010354	109	0.908889	0.023346	68
405.609	0.986713	0.006411	24	0.988486	0.001966	209	0.993536	0.002622	91	0.99318	0.003553	69		405.609	0.967577	0.010617	54	0.98786	0.001981	364	0.974807	0.00581	92	0.961394	0.010644	59		405.609	0.803591	0.032376	57	0.958904	0.00501	555	0.969014	0.009906	109	0.916083	0.022103	68
413.562	0.988261	0.005622	24	0.990282	0.001742	209	0.994625	0.002287	91	0.994212	0.003129	69		413.562	0.969051	0.010328	54	0.98905	0.001843	364	0.977004	0.005413	92	0.963277	0.010183	59		413.562	0.821895	0.030739	57	0.963826	0.004656	555	0.971455	0.009457	109	0.924324	0.020796	68
421.516	0.989551	0.004923	24	0.991571	0.001613	209	0.995305	0.002006	91	0.99475	0.002912	69		421.516	0.971165	0.009815	54	0.990336	0.001667	364	0.979504	0.005028	92	0.966371	0.009586	59		421.516	0.841898	0.029053	57	0.96795	0.004328	555	0.974805	0.008929	109	0.930615	0.019755	68
429.469	0.990712	0.004382	24	0.992608	0.001441	209	0.996019	0.001715	91	0.995737	0.002367	69		429.469	0.974468	0.009	54	0.9917	0.001477	364	0.982361	0.004595	92	0.971348	0.008429	59		429.469	0.860297	0.02709	57	0.971851	0.003988	555	0.977762	0.008379	109	0.939041	0.018483	68
437.422	0.99097	0.004261	24	0.993823	0.001246	209	0.996496	0.001497	91	0.99641	0.001891	69		437.422	0.977839	0.007916	54	0.992869	0.00135	364	0.984472	0.004085	92	0.975114	0.007272	59		437.422	0.877199	0.024976	57	0.975461	0.003678	555	0.980009	0.007862	109	0.945635	0.017338	68
445.375	0.991873	0.003823	24	0.994549	0.001142	209	0.997074	0.00119	91	0.996814	0.001691	69		445.375	0.980729	0.007111	54	0.994046	0.001195	364	0.986888	0.00352	92	0.977401	0.00672	59		445.375	0.892217	0.023015	57	0.978869	0.003367	555	0.982305	0.007319	109	0.951345	0.015961	68
453.328	0.992776	0.003384	24	0.99523	0.001009	209	0.997414	0.001062	91	0.997173	0.001482	69		453.328	0.982718	0.006488	54	0.995026	0.001068	364	0.98913	0.003056	92	0.979419	0.006224	59		453.328	0.906423	0.021348	57	0.982174	0.003065	555	0.986217	0.006679	109	0.958078	0.01478	68
461.281	0.99355	0.00301	24	0.995897	0.000899	209	0.998129	0.000848	91	0.997891	0.001117	69		461.281	0.984307	0.005734	54	0.99566	0.000968	364	0.990424	0.002799	92	0.98184	0.005345	59		461.281	0.917334	0.019989	57	0.984856	0.002799	555	0.988131	0.006121	109	0.96286	0.01367	68
469.234	0.993808	0.002887	24	0.996474	0.000798	209	0.998537	0.000753	91	0.998385	0.000921	69		469.234	0.986002	0.005189	54	0.996606	0.000806	364	0.991977	0.002515	92	0.983858	0.004907	59		469.234	0.928263	0.018754	57	0.987133	0.002543	555	0.989846	0.005515	109	0.968409	0.012425	68
477.188	0.994453	0.002602	24	0.997156	0.000669	209	0.999013	0.000514	91	0.999013	0.000563	69		477.188	0.987256	0.004902	54	0.997233	0.000707	364	0.993185	0.002274	92	0.985472	0.004557	59		477.188	0.935772	0.017553	57	0.989364	0.00229	555	0.992065	0.004842	109	0.97264	0.011328	68
485.141	0.994969	0.002378	24	0.997556	0.000581	209	0.999218	0.000429	91	0.999103	0.00055	69		485.141	0.988845	0.004386	54	0.997903	0.000596	364	0.994393	0.001953	92	0.987759	0.003957	59		485.141	0.947459	0.016299	57	0.991046	0.002051	555	0.993541	0.004444	109	0.975912	0.010405	68
493.094	0.996001	0.001968	24	0.997882	0.000535	209	0.999354	0.000354	91	0.999282	0.000448	69		493.094	0.990181	0.003947	54	0.99842	0.000492	364	0.995255	0.001744	92	0.989239	0.003568	59		493.094	0.955126	0.015008	57	0.992581	0.001832	555	0.994685	0.003803	109	0.980144	0.009454	68
501.047	0.997033	0.001692	24	0.998178	0.000473	209	0.999422	0.000324	91	0.999327	0.000419	69		501.047	0.991169	0.003588	54	0.998903	0.000397	364	0.995859	0.00153	92	0.990315	0.003245	59		501.047	0.962337	0.013459	57	0.993864	0.001594	555	0.995271	0.003425	109	0.983124	0.00831	68
509	0.997678	0.001447	24	0.9984	0.000432	209	0.999558	0.000272	91	0.999506	0.000348	69		509	0.992451	0.003183	54	0.999146	0.000324	364	0.996722	0.00127	92	0.991794	0.002891	59		509	0.967768	0.012364	57	0.994789	0.001405	555	0.995797	0.003048	109	0.985391	0.007479	68
509.12	1	0	24	1	0	209	1	0	91	1	0	69		509.12	1	0	54	1	0	364	1	0	92	1	0	59		509.12	1	0	57	1	0	555	1	0	109	1	0	68

## Sheet: 8f
Stomach injection					Larynx injection					Duodenum injection
stomach	duodenum	jejunum	larynx		stomach	duodenum	jejunum	larynx		stomach	duodenum	jejunum	larynx
112.031	3.77831	1.06743	24.2188		26.396	29.5353	21.9758	48.1455		43.4488	45.4203	45.4203	33.3542
118.394	14.7523	7.77642	13.8378		52.5806	13.7942	71.731	47.3633		30.5413	46.9704	43.4488	70.1602
17.5359	2.21474	6.1174	11.5012		16.8517	9.32233	12.2121	26.396		48.825	64.6715	14.9913	99.0202
52.106	7.77642	2.4686	32.3358		11.6899	8.3442	33.6943	27.3105		10.3612	62.4681	62.4681	160.775
1.31639	7.4459	24.2188	22.8929		9.71311	12.2066	27.0415	26.9676		35.9272	59.238	59.238	103.125
27.1703	12.0936	33.6712	11.8771		35.9312	24.1574	18.5579	19.6176		14.8378	93.3321	93.3321	169.956
55.4183	11.6293	44.0637	10.2146		18.5588	39.9951	14.1222	46.7005		6.43412	63.612	96.5958	154.412
4.70032	7.64853	11.5012	123.022		17.9723	36.1742	37.3673	18.0901		32.5227	36.6926	86.5358	124.881
10.3897	13.0863	32.3358	94.9868		11.3653	25.7781	1.91204	15.9803		94.3182	48.9719	30.7834	120.095
7.64853	2.4686	22.8929	28.8492		5.25385	107.752	6.52265	7.30583		43.8841	11.7384	18.0298	143.872
8.22291	0.941834	39.5598	79.5626		17.9695	21.9758	17.4306	11.3918		3.53899	30.7834	26.5321	228.066
22.0857	6.01362	43.0187	37.9325		9.5207	71.731	9.38279	20.3455		9.25723	40.1974	17.4715	10.3995
11.8531	9.73476	11.8771	50.0735		24.1574	12.2121	18.6478	19.6041		27.3414	18.0298	30.1264	44.1848
5.19583	4.66384	36.8339	7.07465		29.0578	33.6943	18.5507	17.1047		13.2153	22.9576	38.9798	169.854
6.55608	15.5051	12.141	4.27038		28.3257	27.0415	20.7349	35.1901		70.1602	17.4715	24.0649	22.9576
1.17647	23.3367	45.4594	13.8532		12.3388	18.5579	1.87298	2.0454		5.04236	30.1264	16.9753	61.747
6.91948	18.8122	16.4108	20.0679		83.0346	14.1222	5	2.20493		10.5393	38.9798	27.1155	201.076
5.40912	39.192	36.6747	8.31391		58.4867	5.7912	10.977	5.2005		34.6008	6.84748	11.6758	162.278
77.4885	44.0637	9.04517	7.73729		46.3838	37.3673	14.9164	6.20792		3.51631	24.0649	3.28809	20.2485
10.4882	22.9552	37.8967	8.99834		58.9234	23.3332	8.20061	18.2172		8.27023	16.9753	9.37086	26.4055
22.3508	39.5598	10.2146	17.7181		24.455	1.91204	8.56784	7.06387		30.3595	11.6758	41.4351	15.6787
3.17316	43.0187	23.0639	8.22984		84.8773	6.52265	41.1885	1.04263		12.2427	3.28809	9.90461	40.1823
9.95543	45.7952	4.399	15.9356		181.717	2.20493	58.7945	10.7958		25.3697	22.6616	15.8789	132.838
10.6701	46.8224	6.5663	5.66057		25.5027	17.4306	31.7671	49.0691		13.8786	9.37086	32.2514	29.0837
29.3772	29.8032	16.4012	18.875		1.98779	9.38279	10.0665			22.5231	41.4351	37.854	7.3836
20.9418	36.8339	20.1023	12.5282		21.9758	18.6478	37.4003			26.4859	9.90461	21.5498	103.954
34.9735	9.43398	22.3132	3.23631		56.9192	7.45901	23.6364			37.8828	13.4767	5.61383	88.6431
3.17227	42.6279	6.32624	2.33664		3.90789	18.5507	19.9417			19.1114	15.8789	8.06452	99.7851
28.2626	8.28632	2.07122	2.03386		30.5954	18.6212	15.3877			21.3305	32.2514	19.5087	92.683
29.2513	18.5351	2.54143	5.58669		45.0333	4.28809	12.1631			9.97317	21.91	25.3749	86.8319
7.77534	16.4108	15.455	5.90327		14.1222	20.7349	14.5774			124.361	21.5498	14.207	122.801
22.4245	24.3581	5.58669	17.506		7.37594	1.87298	10.4427			106.641	26.4055	28.324	105.655
37.5311	27.6577	10.005	9.699		20.7068	10.977	27.1361			86.5358	5.58264	20.1717	118.261
34.3277	4.89218	21.7282	6.06765		14.8931	14.9164	14.5191			34.0444	5.61383	8.76815	202.901
16.5759	17.1352	5.83333	1.74759		23.3332	10.565	30.3058			68.6411	8.06452	88.6431	159.705
36.8339	10.7631	3.62226	8.31492		5.62735	9.01388	15.7107			40.1974	19.5087	15.9959	184.633
34.1841	4.42827	3.00572	5.98378		6.27381	58.7945	1.27582			76.14	22.8091	15.6165	199.449
42.6279	59.1735	8.07775	14.0395		10.1242	31.7671	2.94688			23.0868	25.3749	50.2524	23.615
52.1459	59.065	7.97475	14.2965		1.91204	9.03748	36.0029			70.829	4.50371	17.467	176.328
26.6252	28.9245	5.19971	27.0308		2.81428	10.0665	14.3764			61.7888	24.9118	24.1078	188.814
16.8306	49.1762	16.3273	46.2989		6.65758	37.4003	34.9968			33.0986	14.207	6.41468	35.1896
14.0369	41.2279	8.02481	42.2146		30.3442	23.6364	29.8152			22.9576	28.324	9.88281	57.8574
7.59514	37.8967	10.2182	36.8366		14.113	28.13	24.6384			39.5986	9.21954	24.8066	9.77223
29.1555	35.7674	23.6109	3.61581		22.074	19.9417	13.7941			48.818	20.1717	12.0498	6.36565
16.4582	21.6232	9.26878	2.51366		25.3002	15.3877	52.6472			56.1194	8.76815	4.07618	8.84799
26.0096	31.8378	14.731	14.4291		17.4306	12.1631	35.6355			16.9753	24.813	4.6922	42.1961
10.0234	15.7425	17.4642	20.945		18.6478	14.5774	41.7945			83.0711	33.8929	6.98373	36.2964
24.3817	23.0639	15.2971	63.0059		18.5507	27.1361	6.19621			58.0803	34.3248	4.45916	18.4782
6.63639	10.0661	17.2503	2.69381		7.53521	14.5191	11.3662			2.65974	18.3956	5.25464	132.504
20.4982	4.399	5.75709	42.193		5.2005	30.3058	25.2756			32.3502	17.5247	35.7677	51.4032
12.6994	13.8532	20.9363	18.9564		25.5567	21.0953	26.8014			20.2485	39.4616	5.74972	72.4685
5.33205	6.5663	11.7509	54.9613		5	15.7107	35.7398			50.6524	2.32619	92.4072	109.06
3.51946	22.3132	2.69381	74.1881		11.1462	1.27582	7.1448			22.6616	16.0548	38.4803	47.1208
15.9344	7.73729	20.0887	8.29683		10.565	2.94688	5.11774			11.7659	21.3259	67.7417	90.9076
20.3937	11.0394	36.0405			6.82926	36.0029	7.22335			7.10448	5.3527	124.24	51.4602
13.4293	7.28011	42.193			8.20061	14.3764	25.5			35.9248	17.136	19.4978	3.40848
15.8157	8.80806	18.9564			8.56784	29.8152	28.457			17.6895	8.17139	3.7879	60.1645
14.1769	5.58669	54.9613			41.1885	24.6384	11.9145			4.7013	9.6148	4.69728
5.1174	10.005	74.1881			11.8304	13.7941	11.7927			15.8789	23.2228	36.6611
3.17865	2.18234				10.021	35.6355	13.4311			24.1557	55.4592	8.1536
7.16352	3.52469				37.4003	23.2701	13.0265			34.2199	5.08397	8.96369
14.8148	12.5676				23.6364	41.7945	26.5066			37.854	11.8004	36.3049
11.5567	3.62226				21.2541	6.19621	49.9325			32.318	9.38143	119.511
18.8644	3.00572				19.3	14.9017	9.91946			9.6566	5.40848	61.6808
22.9912	4.46957				19.9417	25.2756	4.48546			34.3827	54.193	72.7324
27.6428	10.1064				13.7614	26.8014	8.37116			27.4264	15.9959	45.7127
29.2932	14.929				20.8012	35.7398	9.04524			14.8524	14.2619	47.38
34.2976	7.97475				21.6158	6.76847	5.86128			18.683	14.0091	7.51318
27.1433	6.29091				10.4427	7.1448	8.10691			32.0931	4.45489
36.9616	12.624				30.3058	5.11774				14.4601	12.0498
39.199	4.7593				16.5481	7.22335				15.6787	4.07618
48.1136	11.6382				9.48594	25.5				32.6325	5.2315
25.8241	7.91797				14.3764	28.457				13.3961	4.45916
35.3571	15.6569				34.9968	18.0771				13.4481	4.33953
36.7185	5.0536				29.8152	11.9145				13.1739	12.9103
46.7676	14.0429				24.6384	13.4311				10.8957	7.10667
9.37881	10.2182				31.7204	13.0265				14.9319	12.4332
14.279	19.1638				23.2701	32.0857				132.838	6.66542
22.2656	8.72785				41.7945	12.0934				29.0837	36.6611
24.9064	4.16422				29.4721	4.90824				43.111	36.2964
4.44341	17.2503				42.2265	29.24				13.2421	29.1582
26.3119	20.9363				18.0247	3.40576				112.008	119.511
14.9603	2.69381				6.20571	4.48546				12.2407	26.4079
12.6184	16.0283				5.52268	10.2946				20.3613	61.6808
30.5127	2.848				21.7316	12.7632				14.207	52.0958
24.1665	14.1674				18.6682	5.86128				7.04512	63.4311
22.6943	34.2699				16.5367	10.7958				64.8542	72.7324
9.99149	4.68523				20.2776	6.97886				13.3467	38.2453
0.707107	25.2279				29.3713	24.916				2.14472	21.1896
6.78278	4.83492				14.0147	19.6695				43.623	67.3613
20.2525	26.8354				5.54079	20.6002				7.20382	45.7127
25.8337	14.8233				14.753					3.64927	86.018
47.0565					18.2172					9.35882	41.2281
31.0575					19.2485					17.5715	51.0271
12.7841					26.8942					28.7425	47.38
21.7786					7.10634					9.9723	69.8658
10.2146					15.249					9.86281	14.2859
2.70631					9.7066					63.6774	48.8891
16.6359					8.57731					3.53916	4.97798
17.7436					6.66898					139.455	8.68277
11.0036					3.17711					126.297	7.51318
20.0004					9.46476					110.561	19.5624
35.3143					1.48499					134.25	25.6428
9.46961					5.45429					122.163	40.04
21.593					8.89992					95.4934	34.546
10.0021					5.30917					90.7418	69.977
19.5164					2.5075					70.8199	73.2145
1.14728					5.5154					100.485	9.48924
11.4072					10.3872					113.575	7.5
9.00453					5.23562					80.2858
9.18438					8.21927					65.2775
20.2463					3.22697					99.1272
7.77938					5.11774					50.5472
20.8536					2.33422					52.7546
13.9198					24.9317					85.0687
11.5487					9.47333					97.0387
52.1277					3.6236					62.9192
34.6533					0.564828					75.7759
9.63418					10.037					40.7395
1.92524					21.1009					54.3932
14.5292					25.5					56.9678
10.0661					1.42016					38.1278
11.7607					3.00085					95.8399
9.06748					1.04263					44.5883
8.50491					8.02313					49.8757
11.9436					5.19916					56.3171
4.399					5.1598					22.0765
36.1166					18.0771					20.6646
9.489					5.10312					67.2461
61.9927					7.43139					37.66
5.04182					11.7927					29.8957
46.4032					5.10108					50.4081
16.8856					36.7364					46.0687
4.59985					2.74321					24.813
7.12042					2.0317					30.9859
8.56992					13.0265					89.1229
3.85167					32.0857					23.5378
0.451754					26.5066					35.4742
15.1575					7.27402					22.8628
11.3986					7.86238					13.2376
11.3512					34.267					18.542
8.99834					9.39813					26.0206
11.6908					4.53522					19.0094
6.32624					12.5261					30.89
11.0394					6.58041					33.8929
5.96727					40.1122					4.11407
18.875					4.70971					50.8183
8.80806					60.8372					31.3626
8.44495					34.7859					26.7329
2.54143					3.83721					34.9323
8.41713					28.8908					11.5408
15.0333					4.75867					9.46421
4.66235					22.8424					40.1479
9.10136					17.7242					20.694
2.33664					4.90824					21.4933
2.03386					13.3744					57.7126
5.83747					6.624					14.7962
5.17548					2					26.0999
7.80897					10.7542					0.219104
10.7609					9.91946					11.6792
21.7282					6.80329					21.0207
13.7155					2.19689					54.2025
10.3387					8.39893					12.7942
9.29866					9.34736					17.091
15.368					22.7161					40.8158
5.83333					9.76179					42.9219
13.663					3.40576					55.8969
9.699					6.21224					37.9701
8.95159					5.74667					7.96175
15.0939					2.91043					38.0816
5.29338					4.48546					40.9836
6.06765					7.15605					17.8423
5.79635					37.296					55.2409
4.53391					24.7656					58.6187
16.3454					46.3338					38.462
15.5571					10.2946					78.5003
1.74759					10.858					29.3348
8.31492					6.36896					24.7886
11.8849					19.7553					8.97025
26.7261					15.4352					37.1602
33.6193					12.7632					17.7483
10.5504					50.6803					17.0976
2.69284					28.9983					25.0917
26.8534					4.73155					76.6322
15.5781					9.04524					13.6806
7.19655					18.7281					23.4131
22.7917					12.0923					21.3259
7.56026					13.1263					21.8098
5.98378					35.1288					37.9302
6.63742					18.0347					17.2404
14.0395					5.86128					11.6971
6.61808					21.5					10.5475
21.8683					6.72429					22.8297
10.8668					10.7958					29.1632
3.37329					8.91389					24.5802
13.4878					10.0873					15.3189
18.1742					39.5413					9.6434
8.07775					35.2278					19.9366
8.19915					17.6618					27.5237
10.1239					33.2207					8.17139
21.9422					14.7044					22.4722
13.0551					9.54636					4.41074
13.9674					0.5					5.21836
19.3346					12.1172					16.4309
16.3273					12.2198					12.3851
16.4415					36.2993					12.4651
14.2238					25.5401					18.3972
15.0635					53.6598					42.6982
30.3853					8.10691					18.8267
22.3699										22.5174
5.61585										63.9255
14.9549										30.5326
3.6202										12.5543
4.28328										10.2709
7.59055										0.192982
3.61581										36.3901
24.4843										13.7142
21.5825										7.23113
2.97005										31.3781
25.8757										5.08397
3.99394										16.3263
14.4291										8.75273
5.99256										15.7831
24.2631										22.9498
15.7569										14.1743
20.945										113.961
10.5998										82.9331
15.6569										67.3405
37.05										32.6062
5.44847										88.6431
1.41421										15.9959
20.1228										15.6165
14.6172										79.8174
18.9344										50.2524
8.16863										10.2325
5.31966										38.2418
8.02481										19.8415
14.0429										25.9854
20.0155										32.6265
17.6082										30.7505
26.0753										32.4612
2.69258										51.3014
16.2435										63.899
24.6384										47.413
33.943										17.467
19.1638										86.8319
12.5354										24.1078
3.40151										116.342
23.6109										69.2914
21.2176										6.41468
24.7327										62.4903
4.16422										12.0792
13.6154										3.52267
10.7554										9.40676
18.216										19.4505
29.27										11.7211
5.38516										28.1817
9.13038										24.8066
31.6931										4.80513
17.4642										9.91249
44.6536										40.5999
21.0807										67.0127
48.4219										8.51361
23.1344										3.57277
8.16317										8.86706
29.3197										53.5148
33.9726										24.9298
62.7103										36.1807
42.888										12.0498
27.8986										5.62466
40.6765										4.6922
36.6992										50.6425
36.0828										71.5356
68.3505										57.4965
20.9363										44.5633
44.6433										37.8246
31.167										51.1097
56.0397										36.1072
66.1682										78.9324
7.43539										3.25454
25.8084										2.87002
75.1034										20.8654
61.8854										81.6017
16.0283										6.98373
54.2919										5.86963
87.7145										83.993
84.2846										55.319
60.639										31.266
15.1293										70.9851
95.9713										3.52436
114.407										5.96925
54.1141										20.622
76.1038										11.7765
82.3661										9.28509
85.7616										15.4781
14.4739										54.4196
95.5307										89.1335
14.1674										5.2315
38.5336										44.7802
55.8299										2.22298
94.5021										7.16113
107.25										81.8959
57.6494										9.91056
119.468										38.5964
24.3044										2.59365
48.1539										9.13951
99.3487										6.84788
49.3375										10.1934
54.7557										4.33953
55.1934										8.06226
80.3726										5.62121
33.0708										13.0395
36.0405										15.6712
102.882										6.89905
46.3897										26.9962
59.856										12.1883
92.2691										23.4107
117.111										2.33892
108.7										6.18321
74.7827										10.4556
140.78										8.75714
69.3247										2.09106
91.2677										24.6812
31.9113										12.8382
59.043										2.95357
34.4799										6.82885
32.3036										12.9103
25.9606										4.86419
25.4825										3.74622
12.8305										5.83045
26.0488										28.4202
14.1265										3.28115
13.1464										10.7414
18.7242										45.1879
8.13903										12.3792
6.20936										3.80307
8.91784										11.7409
8.29683										5.61186
14.1009										29.3329
8.86636										14.8515
15.7239										8.50099
7.75237										9.91861
6.62041										33.5932
21.5279										24.8327
13.9731										4.3518
10.2783										20.1185
7.27628										31.6703
16.4703										47.8861
15.4011										57.5506
17.4169										76.0926
19.6719										68.94
10.9059										33.7065
9.32753										171.527
4.34682										34.6561
15.1284										35.3648
10.6348										137.098
18.3262										88.9808
52.8912										150.203
8.12917										44.7175
38.1929										22.5489
4.48146										37.9915
3.85003										86.7452
8.42737										103.811
15.5932										12.0733
										27.2023
										199.449
										10.0072
										105.471
										27.0839
										48.8406
										81.9821
										118.751
										19.4978
										108.876
										9.7646
										68.5881
										18.2331
										147.791
										19.9046
										35.6561
										3.7879
										78.7084
										190.765
										13.5641
										6.73356
										156.597
										58.9157
										19.269
										2.06155
										9.19571
										52.2459
										41.9902
										8.46017
										68.783
										23.1051
										40.3772
										11.5784
										55.1206
										43.3095
										160.708
										25.5244
										123.049
										48.0279
										27.0379
										7.05244
										76.2569
										33.6021
										35.1896
										13.2935
										26.8665
										67.4176
										28.4596
										9.44928
										117.535
										69.495
										22.1008
										56.5676
										57.8574
										20.0381
										75.1223
										36.9793
										17.8851
										56.8802
										63.7471
										4.69728
										11.8164
										48.0902
										50.4424
										49.07
										48.7206
										46.2203
										57.0087
										40.6986
										42.1693
										44.0417
										9.77223
										32.3375
										23.2455
										46.5292
										30.3416
										18.4166
										46.8402
										36.6611
										19.9775
										43.4135
										44.1933
										17.6707
										33.8312
										9.38674
										34.0448
										30.924
										13.6231
										16.0462
										15.3578
										29.4921
										6.36565
										15.2558
										4.33522
										10.0069
										1.34015
										23.4066
										9.27273
										12.7849
										24.3608
										8.96369
										29.5979
										36.3049
										18.4303
										29.6286
										16.1368
										22.9063
										11.6649
										20.6651
										44.6978
										12.6452
										4.49764
										1.94708
										32.1442
										8.84799
										8.0926
										42.1961
										58.9249
										13.4336
										5.51531
										15.5182
										2.23668
										2.51046
										61.5175
										35.5118
										17.2349
										60.5329
										45.467
										5.35107
										9.9955
										0.737086
										2.94735
										8.35902
										68.2194
										30.9337
										4.61541
										15.0206
										7.29265
										6.20781
										10.9653
										61.6808
										51.7142
										53.3201
										51.0794
										71.7729
										129.013
										32.8965
										84.591
										50.9087
										84.3801
										41.2281
										69.1833
										52.2924
										60.2007
										54.2678
										46.0679
										37.2619
										17.0724
										48.8891
										3.40848
										4.97798
										18.9808
										24.3771
										33.6907
										5.14995
										5.1544
										7.51318
										40.7768
										51.7992
										60.1645
										40.0527
										24.1404
										49.9946
										56.4732
										25.6428
										95.8444
										34.546
										88.0364
										51.9407
										53.1224
										37.6328
										45.971
										46.1154
										8.23681
										53.9674
										19.9315
										23.4658
										16.7703
										40.8152
										25.4951
										22.6229

## Sheet: 8g
	Larynx	Stomach	Duodenum	Jejunum
Larynx	0.75	0.741627	0.626374	0.637681
Stomach	0.777778	0.802198	0.967391	0.898305
Duodenum	0.192982	0.578378	0.669725	0.661765

## Sheet: 8k
Vglut2	Glp1r-Cre	Gpr65-Cre
112.031	118.626	59.3932
118.394	85.6256	106.327
17.5359	33.1882	17.0325
52.106	35.5366	32.0873
1.31639	45.7462	63.5745
27.1703	24.9098	77.1404
55.4183	113.434	13.2466
4.70032	7.41141	46.1529
10.3897	42.2113	8.58186
7.64853	8.12034	19.3817
8.22291	53.6393	26.0582
22.0857	6.3761	22.5014
11.8531	9.31644	7.45038
5.19583	2.44463	6.77147
6.55608	40.8609	30.2277
1.17647	15.9103	6.77173
6.91948	7.25153	22.8785
5.40912	5.17325	4.57481
77.4885	10.2077	23.8362
10.4882	11.2361	31.5044
22.3508	7.20077	57.2778
3.17316	24.8532	25.807
9.95542	4.06771	9.4901
10.6701	8.068	4.3615
29.3773	11.6105	24.8234
20.9418	3.28545	41.0433
34.9735	10.1204	43.8877
3.17227	8.17343	16.6324
28.2626	6.55969	13.8
29.2513	9.06549	18.9294
7.77534	4.86983	12.7508
22.4245	7.01456	8.50615
37.5311	27.4745	30.0932
34.3277	22.6441	15.8466
16.5758	29.6074	5.04635
36.8339	17.9701	12.0402
34.184	7.36255	11.9709
42.6279	21.0418	7.90582
52.1459	7.32056	3.64628
26.6252	25.2526	8.35718
16.8306	13.4715	5.04508
14.0369	1.87604	16.0022
7.59514	58.5983	11.8105
29.1555	3.76656	41.0691
16.4582	9.0801	7.47848
26.0096	13.0475	22.8319
10.0234	9.28081	7.95426
24.3817	26.7873	4.58325
6.63639	34.7782	51.5485
20.4982	28.8957	1.57576
12.6994	39.9767	39.0047
5.33205	19.0226	1.54455
3.51946	16.5431	19.4494
15.9344	27.1481	6.08321
20.3938	37.9295	6.36632
13.4293	34.7454	4.95124
15.8157	48.058	13.6398
14.1769	58.2309	30.7631
5.1174	77.3034	55.8615
3.17865	89.1986	72.061
7.16352	116.636	42.9961
14.8148	20.1056	8.06346
11.5567	18.8843	14.1913
18.8644	9.57612	40.1956
22.9912	11.9301	48.7972
27.6428	24.8527	29.8776
29.2932	8.48792	6.33588
34.2976	1.69266	15.2404
27.1433	24.928	61.2993
36.9616	22.8054	12.6834
39.199	2.14245	0.650525
48.1136	14.995	8.56695
25.8241	4.06	37.3737
35.3571	4.50146	48.4165
36.7185	12.0048	15.9871
46.7676	12.5845	2.9658
9.3788	25.0692	3.39122
14.279	11.7169	4.70542
22.2656	11.8107	7.62841
24.9064	8.68467	6.67083
4.44341	9.8998	18.3784
26.3119	9.36169	8.48528
14.9603	5.59017	8.38048
12.6184	4.23218	7.41628
30.5127	2.5	8.26124
24.1665	12.0239	14.7902
22.6943	7.82624	9.13559
9.99149	15.7006	16.7081
0.707107	6.95166	15.5613
6.78278	13.3218	10.1599
20.2525	11.439	9.45418
25.8337	12.2783	5.02396
47.0565	12.8337	4.83643
31.0575	2.98385	6.54348
12.7841	21.2345	6.35534
21.7786	11.7778	2.4331
10.2146	9.28585	5.02003
2.70631	9.15085	2.54951
16.6359	12.1395	12.3614
17.7436	1.59612	6.48701
11.0036	3.43386	8.82819
20.0005	23.8362	19.2282
35.3143	18.7113	10.756
9.46961	11.0586	15.4859
21.593	4.90685	19.1747
10.0021	6.14101	13.9284
19.5164	17.822	12.192
1.14728	16.0055	16.8985
11.4072	6.23173	13.0532
9.00453	12.4892	8.30187
9.18438	15.9331	7.68813
20.2463	18.8874	2.19654
7.77938	7.60682	9.41081
20.8536	12.4646	13.3879
13.9198	17.2066	12.6154
11.5487	10.8657	7.64508
52.1277	14.8492	8.49418
34.6533	4.75576	21.9328
9.63418	28.7748	23.058
1.92524	9.79503	29.1488
14.5292	9.45999	22.1303
10.0661	11.3715	13.3724
11.7607	6.33389	12.1578
9.06748	12.8477	21.7173
8.50491	3.47209	27.1957
11.9436	7.65631	29.1564
4.399	20.648	27.3312
36.1166	7.82414	26.7933
9.489	14.4289	21.5523
61.9927	17.2059	21.3162
5.04182	5.88121	22.5663
46.4032	2.45297	11.6311
16.8856	27.3851	17.5736
4.59985	20.4679	15.2082
7.12042	11.9344	4.90961
8.56992	7.32652	13.4396
3.85167	10.0499	53.6993
0.451754	9.0668	3.75967
15.1575	23.3128	12.7929
11.3986	26.0598	5.50947
11.3512	10.0519	27.1617
8.99834	18.3577	32.4839
11.6908	18.0855	53.3922
6.32624	15.2082	20.1766
11.0395	41.7673	33.3056
5.96727	14.5799	6.0208
18.875	4.05798	164.098
8.80806	24.5139	154.147
8.44495	7.9229	121.35
2.54142	10.441	121.595
8.41713	110.986	141.272
15.0333	4.67543	95.8976
4.66235	7.6207	90.9445
9.10136	76.5216	72.0069
2.33664	9.57517	87.736
2.03386	7.85622	63.446
5.83747	5.69649	69.7047
5.17549	7.49256	76.9974
7.80897	3.71479	63.0987
10.7609	5.83917	56.5305
21.7282	8.785	38.8143
13.7155	2.25137	50.1217
10.3387	1.2839	46.0394
9.29866	8.12527	72.1807
15.368	3.30529	73.6648
5.83333	4.30116	84.3594
13.663	4.87517	45.2011
9.699	58.795	47.2666
8.95159	6.1685	37.7869
15.0939	2.56358	32.9082
5.29338	7.33807	29.5816
6.06765	8.83717	22.9177
5.79634	6.04068	16.3093
4.53391	5.54279	34.3448
16.3454	5.59718	23.7065
15.5571	14.6342	56.837
1.74758	4.36943	24.8521
8.31492	5.30973	17.9999
11.8849	4.99789	16.9883
26.7261	6.0813	14.8231
33.6193	3.42068	22.0222
10.5504	2.74669	41.0311
2.69284	3.20268	26.5208
26.8534	6.80393	24.6049
15.5781	2.22835	34.7726
7.19655	5.86362	9.94242
22.7917	9.09617	17.5179
7.56026	8.25042	46.7689
5.98378	14.7422	27.2747
6.63742	4.63258	1.94473
14.0395	7.71396	47.1919
6.61808	7.41345	39.8613
21.8683	5.16451	25.6116
10.8668	5.4526	36.102
3.37329	5.68505	48.8697
13.4878	4.11183	44.1578
18.1742	6.50452	37.3492
8.07775	4.89183	61.0326
8.19915	7.72942	44.0737
10.1239	10.098	66.228
21.9422	1.771	55.0581
13.0551	7.19213	85.2375
13.9674	95.858	94.684
19.3346	11.9735	159.211
16.3273	15.9272	141.811
16.4414	5.29497	48.488
14.2238	2.30193	69.6348
15.0635	21.1703	10.5233
30.3853	5.20023	15.6631
22.3699	3.20695	6.82811
5.61585	48.3837	44.5895
14.9549	8.75641	70.304
3.62019	3.1867	13.2566
4.28328	72.6141	26.2618
7.59055	42.2132	34.7009
3.6158	6.42085	27.8647
24.4843	6.58363	44.1814
21.5825	0.640215	39.5813
2.97005	52.9922	13.621
25.8757	6.1696	36.7572
3.99394	2.58278	26.9138
14.4291	8.12335	21.9947
5.99256	3.20256	26.6617
24.2631	25.6172	36.5946
15.7569	0.216034	24.4966
20.945	51.3726	46.4523
10.5998	4.75188	36.1422
15.6569	37.9247	48.9007
37.05	6.26223	32.388
5.44847	8.27647	24.6055
1.41421	12.4987	12.6127
20.1228	87.3874	43.9645
14.6172	3.03295	41.9382
18.9344	5.21121	16.2077
8.16863	9.44703	29.308
5.31966	12.5876	20.9424
8.02481	11.4751	43.74
14.0429	36.8432	9.55905
20.0155	22.091	13.3947
17.6081	80.8903	20.7309
26.0753	24.7268	30.5356
2.69258	4.2029	42.479
16.2435	3.54356	59.6627
24.6384	7.26447	32.9775
33.943	33.9572
19.1638	59.7316
12.5355	11.6455
3.40151	3.58721
23.6109	22.7361
21.2176	3.62938
24.7327	15.8815
4.16423	8.21243
13.6154	52.775
10.7554	21.8184
18.216	9.11585
29.27	34.09
5.38516	1.71118
9.13038	3.97536
31.6931	54.5168
17.4642	12.445
44.6536	13.1572
21.0807	9.19455
48.4219	7.36944
23.1344	11.8779
8.16317	12.3797
29.3197	5.6227
33.9726	8.87996
62.7103	14.0749
42.888	25.7415
27.8986	13.8438
40.6765	22.1743
36.6992	14.429
36.0828	2.45119
68.3505	49.8503
20.9363	8.39262
44.6433	35.7082
31.167	23.1353
56.0397	3.44556
66.1682	46.5215
7.43539	9.41446
25.8085	6.41382
75.1034	35.408
61.8854	8.68839
16.0283	4.54636
54.2919	13.6009
87.7145	9.63479
84.2846	63.7922
60.639	25.5087
15.1293	19.4552
95.9713	38.5913
114.406	38.077
54.1141	6.01111
76.1038	11.299
82.3661	9.12856
85.7616	6.3644
14.4739	43.3305
95.5307	8.43353
14.1674	49.2534
38.5335	14.9112
55.8299	26.2643
94.5021	3.30943
107.25	6.36999
57.6494	11.8768
119.468	20.2979
24.3044	9.22171
48.1539	37.6234
99.3487	7.78568
49.3375	1.78
54.7557	8.25809
55.1934	8.80726
80.3726	13.7769
33.0708	11.9582
36.0405	10.0885
102.882	18.746
46.3897	14.7046
59.856	32.3985
92.2691	3.43049
117.111	20.7015
108.7	40.4632
74.7827	15.7994
140.78	29.1496
69.3247	9.17165
91.2677	17.842
31.9113	18.6921
59.043	20.4419
34.4799	21.0146
32.3036	51.47
25.9606	25.3756
25.4825	15.0201
12.8306	13.1939
26.0489	17.2199
14.1265	46.3392
13.1464	14.4402
18.7242	24.1553
8.13903	42.3734
6.20937	7.31843
8.91784	11.338
8.29683	35.2738
14.1009	52.4498
8.86636	10.5802
15.7239	21.5018
7.75237	17.5958
6.62041	22.7877
21.5279	45.8457
13.9731	60.1893
10.2783	35.0105
7.27628	27.6202
16.4703	27.8662
15.4011	22.5731
17.4169	56.6323
19.6719	15.0662
10.9059	36.3296
9.32753	2.58312
4.34682	21.8643
15.1284	14.976
10.6348	2.95658
18.3262	27.9329
52.8912	19.754
8.12917	22.0589
38.1929	37.5572
4.48146	29.6993
3.85003	29.4114
8.42737	35.1536
15.5932	41.081
	39.2214
	30.7866
	41.2146
	44.5797
	38.9715
	49.6765
	57.8432
	23.8457
	33.8718
	1.83672
	23.5706
	73.4894
	22.7385
	53.9822
	13.5982
	13.2714
	18.4048
	31.111
	50.6412
	49.0953
	18.3112
	22.0401
	71.421
	10.9823
	42.0595
	35.9543
	23.2079
	55.4996
	55.9719
	11.4533
	43.4659
	24.3926
	58.8594
	37.2193
	26.2038
	22.3282
	17.8574
	17.6664
	29.1441
	11
	68.589
	18.464
	6.43835
	38.2225
	18.9906
	20.7893
	11.3824
	12.7074
	26.6087
	4.06923
	6.47833
	31.2101
	23.3821
	4.6486
	38.2652
	11.8641
	22.6575
	18.4013
	27.042
	16.649
	32.4429
	5.93382
	2.55747
	10.9664
	64.264
	9.20498
	79.2715
	4.6292
	6.74769
	2.02848
	17.5674
	59.6502
	1.07929
	70.5178
	45.4147
	2.50782
	6.58904
	2.70651
	5.70088
	1.28336
	9.44974
	26.5129
	2.95585
	3.71453
	18.9737
	46.7305
	10.1117
	7.22934
	2.03485
	32.3466
	66.1492
	1.7291
	5.36724
	2.40876
	1.30951
	4.19742
	4.57214
	3.30258
	7.08906
	31.5886
	6.60291
	8.82133
	3.17672
	2.54428
	3.26716
	6.85012
	23.4659
	4.14988
	3.46077
	3.75417
	5.33251
	6.35494
	3.01639
	6.17251
	12.8059
	9.25374
	3.13304
	1.7401
	3.74359
	8.69698
	4.76397
	7.45855
	9.97988
	4.6487
	4.37207
	2.94024
	3.32851
	4.13166
	3.2601
	0.703641
	5.31606
	3.08029
	1.11803
	8.80479
	9.61555
	0.81793
	2.85905
	2.5899
	7.74879
	8.99492
	7.40287
	5.70108
	14.48
	13.2444
	13.4678
	7.18582
	11.5117
	17.1066
	15.07
	2.9026
	2.93704
	2.17395
	14.1357
	17.4637
	16.1858
	4.15298
	3.25288
	4.96032
	23.7931
	9.38659
	10.5998
	11.5863
	20.2298
	15.7861
	10.4637
	7.5698
	24.0544
	23.993
	11.6727
	3.17804
	15.569
	4.75969
	11.1614
	1.76394
	20.8211

## Sheet: 8l
Vglut2 bouton and stomach-responsive neuron					Glp1r bouton and stomach-responsive neuron					Gpr65 bouton and stomach-responsive neuron
Real same neurons	Real different neurons	Shuffled same neurons	Shuffled different neurons		Real same neurons	Real different neurons	Shuffled same neurons	Shuffled different neurons		Real same neurons	Real different neurons	Shuffled same neurons	Shuffled different neurons
398.179	385.903	200.268	201.708		290.794	256.748	225.383	224.666		301.186	267.657	264.316	263.258
379.592	372.881	156.938	157.288		268.323	224.67	181.588	182.435		306.562	292.975	224.571	223.867
201.198	210.312	157.936	156.951		258.164	186.779	152.107	153.164		239.099	210.059	200.071	199.49
216.634	238.906	158.715	157.85		280.116	190.136	130.107	131.133		234.579	184.933	185.583	185.294
185.8	106.326	154.256	153.3		235.677	185.998	117.522	118.405		228.647	213.921	173.388	173.203
145.84	141.392	145.747	145.179		197.592	166.865	111.114	111.525		231.329	220.622	165.013	164.868
196.645	230.375	137.205	137.036		241.846	239.88	111.183	111.452		222.731	169.878	160.612	160.297
159.293	93.2505	129.507	129.523		172.893	94.8379	113.768	114.036		209.401	186.811	160.339	160.226
147.633	160.391	124.358	124.832		187.378	170.872	120.442	120.299		210.38	161.323	158.313	158.287
163.322	96.2655	121.183	121.63		173.956	103.592	128.477	128.108		191.161	157.227	157.623	157.628
178.642	106.057	119.335	119.856		184.888	182.486	139.89	139.182		185.922	163.201	155.033	155.129
146.561	177.354	119.898	119.897		142.076	82.9322	149.861	148.935		207.613	150.121	152.189	152.408
119.548	132.461	119.414	119.488		143.58	83.1085	158.578	157.593		180.918	129.341	146.884	146.928
131.335	103.707	117.658	117.511		152.177	88.1327	167.089	166.238		181.858	127.824	144.113	144.616
127.658	156.337	117.414	116.926		160.285	149.415	175.429	174.694		164.053	145.585	140.789	141.173
187.775	121.393	116.203	115.838		133.628	85.9096	180.666	180.307		190.172	133.134	138.919	138.949
123.747	152.859	114.624	114.824		134.646	82.0593	182.848	182.835		160.867	135.973	137.575	137.871
118.929	135.855	115.876	115.945		130.949	82.6184	182.062	182.794		184.181	128.151	136.74	136.676
321.229	244.913	118.103	118.002		147.151	94.2748	177.382	178.657		174.301	178.896	135.534	135.665
120.734	135.784	120.071	120.189		137.971	88.0218	171.11	172.755		154.755	129.802	135.261	135.356
133.234	172.193	122.606	123.489		127.933	86.8223	163.001	164.504		197.31	213.538	135.737	135.862
133.37	123.627	127.118	127.383		154.283	107.99	155.521	157.063		175.79	185.269	132.621	132.795
123.304	151.714	130.007	130.135		118.926	89.7307	147.272	148.292		148.267	139.471	136.33	136.651
127.158	157.789	136.661	136.786		117.479	92.0195	140.398	141.084		183.127	126.84	135.497	135.816
134.414	172.888	141.616	143.029		133.766	101.307	133.311	133.802		167.433	181.718	137.498	137.469
133.806	169.177	147.953	148.554		123.401	99.7596	127.065	127.385		142.411	109.008	137.079	137.312
142.761	181.656	152.729	153.276		112.297	101.815	123.775	123.884		180.341	200.188	137.178	137.515
182.724	161.217	157.762	158.009		113.267	102.953	121.737	121.723		139.675	130.922	137.183	137.549
154.847	187.275	171.078	170.124		111.666	107.401	117.893	117.658		135.562	123.002	137.552	138.108
168.407	162.08	195.336	192.689		123.152	109.795	117.636	117.638		161.081	179.21	134.955	135.817
180.302	253.939	383.43	382.487		112.657	109.629	116.794	117.083		146.467	102.817	132.97	133.632
156.077	226.838	342.483	343.503		117.571	111.799	115.138	115.021		135.256	127.885	132.42	133.181
150.476	225.523	210.359	210.398		116.418	126.161	114.302	114.129		167.949	189.708	131.77	132.533
172.424	231.422	197.9	199.735		127.051	149.354	113.913	114.365		161.719	110.841	130.365	131.001
186.444	238.28	133.243	131.705		138.238	130.962	111.717	112.485		126.424	116.115	129.276	129.791
154.24	219.518	162.951	163.046		128.742	125.981	111.125	111.56		176.571	124.29	130.412	130.659
179.321	232.109	169.997	171.324		119.234	122.287	111.494	112.011		130.746	140.851	130.412	130.534
155.586	218.537	121.996	121.721		143.195	174.769	109.097	109.716		135.05	147.288	131.512	131.785
141.098	214.882	132.361	133.221		122.445	132.164	107.319	108.344		124.693	126.927	133.75	133.79
156.909	217.183	123.04	122.034		131.186	138.682	106.294	107.185		127.359	134.603	134.777	134.773
142.193	210.195	138.882	138.568		130.938	165.449	105.963	107.192		168.927	119.14	137.163	137.227
158.67	217.072	139.588	140.268		118.922	140.481	106.661	107.984		136.731	155.18	138.793	138.94
136.893	209.455	129.219	129.07		197.313	243.193	107.387	108.69		123.38	95.945	141.918	141.909
164.92	219.781	137.474	137.675		121.831	140.343	106.971	107.93		162.419	192.085	143.054	142.9
190.899	234.742	147.552	147.775		138.56	179.535	106.536	107.7		116.913	104.046	144.935	144.858
152.101	212.427	158.443	157.88		132.868	152.026	107.478	108.495		131.96	150.347	145.561	145.278
170.674	221.975	169.999	170.539		127.565	152.311	107.379	108.865		121.73	131.177	147.403	147.072
155.564	213.597	171.605	171.239		135.854	180.679	108.96	110.136		116.329	116.615	149.074	148.889
193.123	234.898	159.793	158.926		140.622	188.818	111.394	112.275		166.781	199.126	150.28	149.998
135.985	205.655	148.602	148.378		139.641	175.203	113.765	114.339		115.198	108.968	151.774	151.317
134.206	204.899	150.68	150.295		147.15	198.283	117.017	117.289		148.853	178.636	153.185	152.935
172.347	221.546	157.55	157.222		178.524	233.073	119.582	119.63		127.784	94.2932	155.396	155.29
145.172	206.684	164.878	165.223		140.837	186.673	122.49	122.163		135.574	98.4583	155.935	155.917
145.592	205.312	169.739	170.556		143.661	193.368	125.682	124.952		112.399	108.816	158.147	157.971
131.837	195.841	171.338	172.218		152.207	205.399	128.181	127.497		117.505	128.767	159.939	159.745
141.42	199.208	172.638	174.484		153.128	202.661	130.637	130.043		143.178	103.305	161.847	161.656
125.887	192.571	172.549	173.822		182.708	244.122	135.562	135.234		119.96	93.986	163.406	163.46
147.646	200.658	172.284	173.464		169.526	226.186	145.18	145.111		131.651	157.27	165.255	165.324
130.279	192.285	172.019	172.43		207.582	273.584	162.776	162.945		156.368	190.642	166.64	166.903
143.592	198.163	171.407	171.031		214.03	280.739	193.599	193.133		172.423	209.559	167.151	167.581
120.727	189.662	172.641	172.042		253.92	322.298	227.831	225.647		136.501	166.365	167.429	167.91
140.336	195.561	174.095	173.561		216.278	162.346	256.315	255.388		115.752	132.178	166.775	167.66
121.083	188.617	171.173	170.914		169.33	152.14	222.282	222.344		110.894	118.331	165.824	166.578
118.012	185.622	166.854	166.838		165.179	154.875	206.058	205.78		132.117	161.352	163.881	164.502
138.105	190.823	162.372	162.136		200.246	153.328	197.118	196.774		144.835	178.817	162.039	162.643
114.69	187.219	158.814	158.449		198.59	151.36	184.014	184.768		123.948	148.882	159.746	160.231
126.494	185.078	157.834	157.357		157.039	149.073	167.764	168.21		113.656	129.512	157.724	157.928
117.366	193.308	160.923	160.429		179.619	137.428	147.79	148.049		117.244	138.026	155.945	156.355
114.164	183.739	162.87	162.343		168.659	132.431	134.477	134.258		174.087	214.275	153.755	153.923
179.663	212.923	167.215	166.56		146.89	178.281	126.884	126.629		113.357	99.3013	151.968	152.32
124.157	182.473	169.536	169.067		146.4	179.86	117.442	117.262		122.512	98.2974	149.822	149.891
115.745	180.077	171.507	171.283		150.768	190.874	111.201	110.873		108.974	107.443	147.444	147.414
118.817	180.342	169.285	169.443		129.806	166.464	108.74	108.49		126.815	155.624	145.512	145.535
121.649	180.938	165.2	165.353		145.813	189.601	106.426	106.248		163.304	202.682	143.736	143.88
117.059	193.634	163.531	163.435		149.547	196.461	104.001	103.836		116.516	138.776	141.953	142.146
110.726	183.587	158.848	158.629		156.301	122.443	104.896	104.592		110.205	104.473	140.589	140.627
115.439	176.57	154.806	154.741		119.907	159.62	105.433	104.942		112.379	129.245	139.001	139.012
108.736	173.854	152.741	152.451		115.4	155.697	105.769	105.508		112.119	103.895	138.772	139.01
110.154	184.52	148.789	148.794		147.084	200.856	106.638	106.141		180.333	142.505	139.23	139.345
108.468	182.104	146.494	146.476		172.498	130.247	108.243	107.621		175.039	139.637	137.93	138.404
105.318	173.245	143.291	143.252		140.923	197.23	110.111	109.529		121.893	150.727	138.426	138.503
118.518	172.797	142.391	142.33		150.591	120.041	112.743	112.02		110.888	109.825	139.577	139.647
106.438	170.342	140.753	140.893		104.349	117.042	117.321	116.723		118.788	106.971	138.544	138.543
105.333	176.81	139.453	139.603		117.023	169.817	121.607	120.91		126.077	108.721	139.568	139.424
104.517	175.239	138.075	138.362		97.3224	126.516	126.03	125.296		115.508	110.017	140.538	140.26
103.873	172.074	135.139	135.582		97.8745	121.625	132.151	131.627		110.389	117.688	140.374	140.189
108.988	183.268	134.102	134.479		95.8241	128.068	135.859	135.232		123.073	110.281	141.923	141.641
102.81	168.434	132.49	132.963		102.954	114.529	141.475	140.89		111.218	114.545	141.521	141.176
106.49	179.805	132.079	132.209		135.961	114.963	145.865	145.188		117.547	142.598	143.188	142.963
101.765	169.724	133.122	133.028		117.566	173.531	152.271	151.558		152.471	192.747	144.747	144.376
114.688	167.172	133.052	132.69		94.4162	124.028	155.416	154.793		112.063	121.526	144.054	143.77
105.178	177.921	133.843	133.35		140.846	116.694	158.844	158.067		141.707	120.755	143.805	143.58
106.715	162.391	135.112	134.43		150.087	120.677	161.1	160.057		121.441	150.443	144.462	143.838
104.365	176.676	133.663	133.953		93.0869	123.245	166.885	165.928		124.412	155.612	141.05	140.312
99.3124	166.649	131.586	132.195		100.082	114.219	170.665	169.771		119.971	117.171	143.323	142.828
99.1892	163.201	128.665	129.393		107.317	161.721	174.243	173.342		178.45	148.711	142.081	141.73
98.6902	163.651	124.745	125.597		93.8851	119.62	180.571	179.517		159.862	134.549	140.169	139.601
99.9285	161.024	122.477	123.283		140.634	202.128	186.638	185.74		114.483	127.061	136.838	136.751
106.059	178.726	120.863	121.23		97.5761	115.064	194.386	193.417		129.871	164.191	136.594	136.281
106.864	160.133	118.89	119.092		92.1272	120.267	200	199.012		143.979	126.885	135.747	135.78
104.516	159.183	117.806	117.908		119.898	111.165	206.179	205.58		116.269	125.637	135.07	135.127
100.121	169.871	116.735	116.701		90.8455	121.476	211.602	211.266		118.993	124.497	137.909	137.861
121.469	196.607	115.975	115.693		135.795	115.789	210.683	210.553		128.286	161.646	135.177	135.212
164.056	185.272	115.241	115.241		89.5296	120.795	209.133	209.323		140.064	178.202	136.59	136.508
115.236	158.788	114.687	114.992		115.785	110.523	204.249	204.798		199.827	171.44	136.248	136.35
132.922	166.364	113.932	114.271		90.5567	118.01	198.397	199.384		191.43	164.875	136.023	136.058
127.726	202.561	113.193	113.46		135.046	115.956	189.819	191.06		120.827	131.867	136.56	136.763
104.755	176.539	112.945	112.907		88.0761	121.315	180.091	181.771		143.381	135.572	138.317	138.687
98.6873	167.272	112.757	112.629		111.685	110.073	172.898	174.563		185.834	162.147	138.738	138.996
95.9566	158.841	112.801	112.405		159.63	225.996	167.792	169.779		124.608	132.591	137.807	137.581
108.941	156.251	112.598	112.447		140.648	118.997	161.347	163.521		131.813	166.165	140.443	140.45
136.827	210.858	112.152	111.88		112.081	176.518	156.312	157.447		128.259	133.369	139.9	139.705
109.251	182.025	111.544	111.577		113.794	110.622	153.092	153.919		128.405	160.286	141.1	140.71
115.552	156.774	110.906	110.888		96.3184	111.983	152.128	152.586		132.182	133.346	140.146	140.144
114.106	187.404	110.13	110.296		86.7566	119.501	148.994	149		123.907	148.805	138.286	137.94
101.61	171.63	109.454	109.235		92.8856	113.522	145.164	144.862		124.399	140.944	138.335	138.58
125.212	198.747	109.058	108.837		125.56	113.961	142.803	142.701		145.393	184.856	138.937	138.968
123.114	196.413	109.902	109.915		136.936	118.457	139.381	138.939		128.91	159.343	142.23	142.305
103.708	174.241	111.985	112.075		88.8447	116.088	133.215	132.962		163.069	206.275	140.488	140.61
94.581	158.032	114.872	114.632		113.45	180.865	129.531	128.861		143.314	143.224	141.6	141.081
111.953	152.88	117.832	117.581		84.3412	124.134	126.727	126.736		138.877	174.946	139.172	139.298
161.707	178.18	121.962	121.984		96.9835	159.622	124.511	123.928		160.273	152.926	141.21	141.376
144.755	217.035	125.084	125.234		85.9701	119.228	122.288	121.559		182.729	167.882	139.852	139.708
133.305	206.287	126.546	127.107		107.489	110.733	120.326	119.783		134.976	149.285	135.784	135.71
100.803	149.828	126.559	127.233		83.8549	125.874	120.047	119.548		138.724	172.035	135.481	135.746
104.137	150.287	124.624	125.368		114.822	112.02	118.288	117.964		155.108	155.671	130.485	130.269
107.489	178.773	122.835	123.312		126.68	115.448	118.137	117.856		143.985	153.74	128.835	128.992
159.016	175.431	120.597	120.924		154.796	128.424	118.043	117.438		141.319	156.641	125.503	125.561
114.292	186.484	119.14	119.928		87.2987	117.434	117.7	117.411		137.935	158.421	124.551	124.325
102.308	171.829	118.702	119.265		83.2775	127.046	117.109	116.561		139.644	170.675	125.283	125.548
111.444	183.073	118.913	119.082		133.732	119.118	115.476	114.918		141.275	167.095	126.662	126.839
103.465	173.046	119.96	120.451		83.065	128.548	115.121	114.137		170.963	168.184	126.18	126.305
100.871	147.682	121.208	121.309		87.9583	147.336	113.892	113.424		148.967	163.166	126.346	126.497
107.181	148.839	120.325	120.776		122.455	115.385	113.931	113.052		152.079	163.687	122.658	122.742
122.136	154.059	120.453	120.536		87.6047	117.716	115.437	114.874		149.295	171.798	119.995	119.97
113.187	184.592	121.924	121.058		89.5838	116.596	117.242	116.881		165.094	174.969	119.276	119.075
139.93	211.217	123.937	123.411		100.304	113.8	117.593	117.351		160.908	198.978	119.149	119.01
132.865	204.483	124.883	124.403		87.0694	149.412	119.09	119.027		160.179	175.42	121.445	121.302
115.094	186.175	126.628	126.022		84.4629	142.552	119.332	119.274		158.103	176.177	125.159	125.176
92.7828	152.286	128.158	127.514		85.7324	121.456	119.142	118.155		154.063	179.223	128.828	128.673
103.213	146.407	129.287	129.484		108.019	114.866	117.924	117.691		180.637	186.07	133.342	133.456
98.1618	145.502	128.295	128.007		82.6963	129.571	116.713	116.678		158.469	190.417	139.996	140.112
149.597	166.2	127.453	127.547		85.9514	148.332	114.704	114.512		175.932	217.253	147.471	147.342
143.152	213.495	124.606	124.899		94.7234	117.055	114.193	114.21		166.707	195.061	153.286	153.104
93.4967	154.658	124.954	124.932		106.58	179.718	113.32	113.242		165.926	197.793	157.707	157.445
92.7144	152.371	121.881	122.086		86.1308	149.67	112.151	111.8		173.681	195.935	164.411	164.037
92.2408	149.627	119.196	119.096		85.444	124.954	111.186	110.474		153.989	184.115	275.296	274.643
109.655	178.739	118.905	118.52		106.118	117.141	112.193	111.231		149.813	181.551	242.478	242.284
98.7967	164.453	118.529	118.826		88.6559	155.854	111.188	110.071		155.434	183.101	211.303	210.99
94.6563	156.923	118.884	119.141		99.8771	118.999	111.531	110.475		137.582	173.916	201.439	201.271
146.419	215.504	120.306	120.987		113.784	119.462	110.761	110.288		147.664	175.882	190.318	190.409
102.348	143.146	121.269	121.632		115.972	192.394	110.696	110.181		179.325	191.808	177.552	177.727
104.73	172.185	122.598	122.735		84.5097	146.398	110.953	110.907		151.734	176.133	168.816	169.042
101.436	167.798	122.705	122.505		91.1708	123.853	108.364	108.456		148.458	174.216	161.269	161.531
95.3553	157.87	122.139	121.635		103.458	120.427	108.227	108.319		135.537	168.838	159.367	159.407
91.9915	148.035	121.891	121.369		84.3172	134.793	107.499	107.764		153.416	174.155	158.672	158.697
101.104	142.485	121.299	120.964		98.9856	121.885	105.829	106.208		137.144	166.896	161.182	161.178
134.814	154.862	118.946	119.012		98.0184	172.322	105.114	105.197		139.451	167.127	161.79	161.733
99.9045	165.293	117.343	117.583		85.7899	150.843	104.344	104.546		124.271	171.379	160.366	160.452
98.2538	162.739	116.111	116.562		85.7443	138.013	104.292	104.462		145.306	168.98	159.055	159.133
104.959	142.557	114.695	115.254		86.7514	153.344	104.719	104.692		153.648	172.917	154.398	154.382
124.211	149.169	112.905	113.292		95.5731	127.493	105.106	105.128		122.862	171.495	150.949	151.033
106.905	174.26	113.568	113.802		86.4157	151.25	105.457	105		151.286	167.215	148.442	148.63
126.946	195.657	112.761	112.679		87.3649	154.572	106.612	106.147		122.518	174.164	144.481	144.47
112.482	180.41	112.178	112.207		89.4644	159.804	108.116	107.77		132.818	157.986	142.042	142.298
103.7	169.908	112.688	112.075		87.9312	154.579	109.059	108.421		137.651	158.402	141.211	141.477
91.9233	147.734	111.719	111.159		87.9114	144.321	109.432	108.729		168.948	174.06	138.722	138.561
117.126	144.102	112.036	111.241		93.969	168.163	110.062	109.146		143.971	159.447	138.589	138.588
101.844	139.52	111.26	110.469		88.2527	148.035	109.603	109.496		124.159	177.93	137.228	137.049
104.027	139.818	110.955	110.564		89.06	143.622	109.064	108.886		139.675	156.936	136.459	136.098
106.472	139.778	109.833	109.264		92.1101	164.553	108.281	108.356		128.408	183.307	135.122	135.028
93.0223	140.706	111.252	110.884		91.6376	163.22	108.302	108.312		125.495	179.757	135.025	134.785
92.156	141.842	112.237	112.402		97.2527	173.459	107.982	107.884		125.769	151.011	134.747	134.879
100.793	137.471	114.506	114.988		90.9935	160.12	106.581	106.591		113.609	149.295	133.767	133.692
92.4784	147.288	115.46	116.044		120.601	202.057	106.574	106.674		141.083	156.186	132.613	132.758
95.4395	137.759	115.281	115.462		97.4684	173.49	106.561	106.625		125.192	179.543	133.151	133.015
166.823	230.187	115.924	115.898		93.6629	165.617	106.956	106.911		110.939	148.986	134.494	134.166
97.8821	135.78	115.217	114.82		99.4049	176.521	107.701	107.354		121.472	148.276	134.612	134.478
160.271	223.966	114.882	114.451		101.076	178.947	108.385	107.85		111.641	146.697	137.614	137.018
100.059	160.23	112.789	112.174		92.9516	160.524	109.133	108.735		144.871	155.728	138.069	137.906
92.9651	137.983	111.232	110.724		92.6821	155.931	110.619	110.231		125.467	179.883	140.686	140.157
93.815	136.863	108.434	108.251		109.888	190.588	113.004	112.601		107.492	148.105	141.845	141.337
101.683	134.651	106.518	106.569		97.4705	172.458	114.822	114.502		107.477	151.424	139.078	138.844
94.9615	150.06	105.789	105.999		107.041	187.014	116.756	116.356		115.124	143.229	139.823	139.9
94.563	135.57	106.586	107.225		96.1979	168.252	118.777	118.238		128.049	146.18	138.548	138.695
92.7905	143.479	106.866	107.481		110.492	191.358	119.613	118.782		105.841	144.91	137.797	138.061
94.0621	135.463	113.074	114.294		140.219	223.203	120.109	119.136		123.372	144.038	135.877	136.143
96.4272	151.375	114.417	115.2		113.752	195.248	121.198	120.109		124.935	144.558	131.605	132.095
94.7266	134.548	117.968	118.362		97.4959	151.965	121.602	120.639		114.776	166.185	131.775	132.304
99.6779	132.526	118.382	118.629		97.0711	165.621	123.104	122.338		106.027	151.18	132.869	133.379
93.7727	144	117.782	117.153		105.703	184.079	125.86	125.079		122.62	176.229	129.242	129.738
93.9193	135.094	114.113	113.954		101.036	163.371	128.902	128.055		132.047	186.553	128.755	129.013
96.1407	131.955	113.345	113.059		102.347	158.689	130.645	129.609		112.144	137.806	128.07	128.171
99.1254	152.196	108.202	107.736		106.313	183.27	130.508	129.092		129.506	183.438	128.291	128.116
116.533	131.996	104.53	103.979		102.274	173.101	129.12	127.733		122.422	175.473	127.801	127.68
152.923	212.847	101.745	101.492		105.304	179.828	126.137	124.815		119.624	172.209	129.899	129.713
94.4099	140.699	100.674	100.575		117.32	198.601	124.59	123.525		113.255	164.048	129.631	129.463
124.436	183.053	100.247	100.134		153.684	238.051	125.371	124.504		120.879	138.28	131.421	130.927
193.847	249.161	100.128	99.92		108.139	172.583	128.612	128.103		165.38	219.775	132.742	132.557
128.425	186.548	100.353	100.515		114.864	192.347	134.152	133.824		114.008	165.028	134.865	134.586
96.3692	131.059	101.291	101.334		111.704	185.642	138.812	138.091		104.283	135.801	136.773	136.459
97.9141	129.509	103.112	103.351		143.563	227.972	142.41	141.45		101.544	143.578	138.763	138.575
144.89	143.403	105.931	106.53		147.047	231.365	145.162	144.557		102.69	135.093	141.692	141.484
181.188	236.827	111.367	112.277		149.892	233.643	153.919	153.734		115.051	166.121	141.616	141.201
106.35	158.525	117.352	118.349		149.995	232.506	163.197	162.754		134.047	187.658	143.032	142.986
100.534	127.426	120.33	121.296		204.102	289.946	179.558	179.257		131.063	184.447	145.247	144.996
99.4825	146.934	127.625	128.193		208.252	294.119	203.987	203.682		171.222	224.692	146.795	146.346
96.1947	138.101	133.422	133.689		205.946	291.789	223.391	222.347		106.281	153.359	147.237	146.661
162.445	218.911	133.163	132.847		218.766	304.538	236.551	235.012		102.781	131.749	146.325	145.72
155.489	212.234	130.906	130.739		219.99	305.695	244.241	242.389		106.658	131.432	148.838	148.139
164.977	220.951	132.477	132.033		293.127	250.12	205.64	204.694		109.726	158.327	149.638	148.872
98.6905	143.7	133.556	132.986		241.974	198.728	159.129	159.225		172.769	225.534	150.583	149.919
105.083	125.359	130.765	130.687		205.675	166.744	136.031	136.209		124.512	134.992	150.76	150.161
122.189	128.164	127.013	126.95		210.952	172.548	124.463	124.908		119.501	170.556	151.913	151.243
143.028	198.572	126.141	126.412		217.016	179.793	117.917	118.267		101.331	144.616	153.253	152.721
127.527	182.024	128.161	128.701		170.801	135.422	115.234	115.131		262.86	310.169	154.996	154.431
104.227	125.033	131.945	132.359		166.492	131.945	112.508	112.731		102.511	146.822	155.924	155.524
115.171	125.641	133.763	133.818		159.108	126.459	110.73	110.709		102.002	129.021	157.206	156.734
164.655	219.594	134.088	133.766		149.078	118.358	110.293	110.438		141.851	194.505	158.443	158.083
112.047	162.876	132.296	131.945		142.973	121.012	110.947	111.214		103.126	147.471	159.386	158.805
99.7682	127.409	131.259	130.63		127.157	102.812	112.256	112.358		104.132	127.266	161.05	160.636
101.289	126.051	130.509	129.879		130.365	108.833	115.404	115.566		153.431	205.771	162.779	162.308
101.748	145.771	129.967	129.645		122.587	100.819	118.271	118.404		134.087	185.781	164.843	164.352
99.9889	142.088	127.206	127.279		130.755	106.038	121.72	121.567		157.116	209.184	166.446	166.106
112.113	123.917	126.295	125.642		161.597	136.669	125.526	125.337		101.338	125.946	167.894	167.656
155.232	209.349	126.276	126.447		140.556	116.948	129.113	128.637		98.9976	125.502	169.446	169.307
217.312	266.657	124.289	124.374		151.871	139.568	134.778	134.369		106.001	124.95	170.39	170.402
100.317	139.691	120.452	120.106		129.859	106.666	140.62	140.109		192.132	175.987	170.245	170.289
99.9059	138.433	118.011	117.576		118.356	101.987	147.406	147.16		149.751	201.433	170.082	170.498
233.819	281.061	117.984	118.46		119.076	106.378	155.112	154.706		98.2013	123.764	169.711	170.255
110.362	122.53	122.951	123.534		124.309	113.752	163.655	163.487		118.664	166.502	168.534	169.193
125.418	125.513	127.97	128.243		108.747	93.413	171.679	171.575		100.88	122.196	166.637	167.341
160.43	148.118	134.857	135.244		121.509	116.288	178.918	179.077		115.756	124.587	164.482	165.116
100.479	135.786	146.899	147.085		105.184	95.648	180.84	181.215		95.622	124.478	162.422	162.975
119.328	167.14	146.089	145.78		104.38	92.6852	182.176	182.929		148.896	199.204	159.515	159.875
102.645	125.347	145.341	144.806		114.716	112.157	181.058	181.653		97.1345	134.637	158.455	158.817
100.844	132.036	147.556	146.666		133.434	134.469	175.119	175.767		95.0271	128.54	156.651	156.933
101.195	128.788	141.968	141.185		102.592	99.8425	171.336	171.498		98.9568	121.609	154.576	154.806
118.549	164.932	135.452	135.489		105.902	106.071	167.301	167.416		177.416	161.118	152.877	153.094
125.25	172.152	128.813	129.041		114.742	117.671	159.705	159.755		157.221	206.922	151.352	151.329
162.38	146.477	122.077	122.337		102.093	104.702	155.903	155.863		94.7013	126.92	150.36	150.674
155.261	204.397	117.443	117.642		97.432	99.8636	152.118	151.648		105.91	120.619	148.8	148.946
119.509	163.656	116.652	116.684		103.799	110.557	147.098	146.97		131.085	179.445	146.816	147.114
103.36	131.955	119.077	119.487		119.096	128.146	144.353	144.561		116.618	122.525	145.765	146.153
157.576	205.445	125.534	125.326		95.3711	98.5683	140.079	139.755		191.488	172.006	143.634	143.556
104.637	130.348	130.925	131.136		104.94	99.2876	135.689	135.294		134.71	182.999	142.713	143.018
105.867	124.717	135.027	135.229		99.9527	109.038	133.153	132.92		130.352	177.342	141.137	141.4
256.232	297.497	135.599	135.503		105.254	116.866	131.341	131.323		114.865	119.715	139.28	139.182
229.78	273.37	134.55	134.692		94.5005	100.632	129.84	130.099		95.8185	128.881	138.669	138.843
108.431	141.967	138.018	138.256		94.3105	105.255	129.331	129.065		96.0283	118.148	137.211	137.378
237.364	279.741	146.794	147.268		135.754	153.422	125.929	125.767		124.252	168.988	136.48	136.954
110.587	139.721	158.114	158.479		101.217	120.566	126.251	126.376		136.012	182.27	136.461	136.946
108.699	124.703	173.351	173.742		102.207	110.024	123.562	123.949		134.024	126.67	135.975	136.423
159.143	202.915	177.712	177.705		96.3982	115.447	124.768	125.12		112.836	117.36	136.439	136.735
129.944	118.026	173.273	172.714		111.134	133.269	123.473	123.618		124.937	168.856	136.118	136.529
112.68	127.582	161.245	161.205		102.97	127.124	124.638	124.568		97.1029	116.232	136.991	137.322
121.055	116.845	151.799	151.671		173.724	173.357	123.897	123.807		148.556	194.483	137.961	138.374
164.315	136.87	140.221	140.021		102.155	118.166	125.517	125.518		142.856	188.531	139.002	139.502
147.024	122.677	136.912	136.614		97.9139	119.813	125.402	125.627		95.0699	124.954	140.302	140.756
128.623	157.284	133.794	134.03		101.66	127.761	125.824	126.364		124.659	167.465	138.749	139.207
116.181	130.146	135.08	134.94		109.98	137.181	124.045	124.179		153.22	198.618	139.444	139.485
282.698	315.075	137.741	137.903		116.068	127.878	125.786	126.295		145.793	191.049	141.045	141.161
153.411	123.593	144.757	145.003		105.884	123.717	124.613	125.281		94.6264	122.212	140.387	140.027
148.508	119.996	157.209	157.514		102.56	130.505	123.986	124.512		161.279	206.028	141.907	141.933
122.105	133.111	164.554	164.808		104.924	126.626	119.741	120.156		145.39	189.678	141.912	141.772
140.174	115.414	168.848	169.589		102.449	126.889	115.545	116.199		96.4039	114.617	141.539	141.802
149.253	173.588	157.545	157.15		115.625	133.744	112.764	113.419		131.554	173.484	143.164	143.21
296.939	324.069	154.687	155.165		119.287	149.959	109.943	110.572		94.7013	119.977	147.047	146.923
149.248	117.371	161.586	161.792		134.755	146.045	109.167	109.548		196.961	171.07	147.173	147.176
141.193	116.415	176.373	176.678		104.566	132.633	105.615	105.995		94.9106	117.655	146.586	146.495
144.925	116.851	179.773	180.491		111.372	143.938	105.106	105.603		108.189	112.158	144.29	144.348
134.967	129.628	169.597	169.875		107.855	138.985	105.106	105.374		147.131	189.117	145.464	145.447
135.903	125.844	155.704	155.881		109.622	139.188	105.882	106.387		95.6193	115.149	143.821	143.523
142.492	117.796	145.176	145.318		119.551	143.603	108.049	108.585		160.262	201.792	144.969	145.001
142.418	118.822	141.618	141.39		125.915	148.484	109.939	110.308		106.3	110.742	141.886	141.756
173.567	189.008	140.785	140.834		121.79	157.541	112.597	113.147		176.813	151.319	140.499	140.24
158.718	165.756	147.31	147.624		123.351	152.842	115.483	115.896		165.35	206.328	139.685	139.271
155.77	121.512	153.888	153.898		123.803	158.413	118.471	118.61		104.816	110.085	137.838	137.658
152.256	124.176	156.196	156.039		121.208	156.691	121.283	121.132		103.048	109.856	135.882	135.883
154.414	123.705	154.712	154.565		129.501	159.181	124.245	123.757		205.575	245.035	135.415	135.478
163.022	125.082	153.518	153.072		133.385	166.552	126.221	125.557		103.025	109.418	136.218	136.296
156.169	127.87	154.09	153.753		133.809	171.582	127.457	126.607		105.708	109.092	133.967	133.629
171.813	174	156.911	157.103		143.121	180.667	128.553	127.679		98.8325	118.25	134.217	133.863
223.945	237.488	171.406	171.769		189.426	230.729	129.844	129.046		204.704	242.721	136.485	136.637
160.07	131.116	180.844	180.823		195.374	233.366	131.49	130.892		99.7152	119.745	134.777	135.006
167.619	160.868	177.757	177.658		207.297	248.627	141.656	141.557		132.135	117.344	135.766	135.686
165.403	130.452	171.189	170.75		217.179	258.995	176.818	177.383		147.243	126.199	135.398	135.637
162.477	140.462	164.745	164.223		233.919	276.226	232.409	231.574		175.335	212.358	134.65	134.729
179	138.451	166.384	165.91		191.405	221.599	244.316	243.717		101.981	109.506	136.154	136.595
183.123	140.531	172.058	171.463		192.841	224.282	195.754	195.304		105.428	108.745	137.296	137.593
218.634	218.236	192.126	192.426		186.183	216.676	176.959	176.558		207.983	245.176	136.828	137.32
197.588	188.735	199.512	200.044		185.617	174.584	165.445	165.549		203.504	240.729	136.919	137.368
178.84	149.717	189.255	188.846		226.168	264.229	146.569	146.938		101.014	120.385	137.708	137.866
185.467	166.329	183.34	182.938		243.54	282.539	132.689	132.907		108.815	108.687	137.81	138.177
195.278	182.673	189.57	189.103		161.691	158.836	125.379	125.565		104.471	108.765	139.998	140.546
181.892	154.68	183.525	182.802		146.196	168.559	120.223	120.105		101.835	109.931	141.513	141.602
189.818	171.414	186.229	185.694		197.321	234.531	118.732	118.54		102.809	109.324	140.134	140.175
222.629	218.606	215.428	215.01		139.207	159.231	119.614	119.557		186.42	222.18	140.26	140.392
287.643	239.456	275.393	275.186		181.523	217.578	121.948	121.602		101.408	110.582	139.237	139.15
288.414	293.178	269.813	268.669		143.259	170.267	122.917	122.746		103.861	108.949	142.174	141.693
267.806	244.063	239.458	238.244		193.899	231.764	119.905	119.83		108.591	108.353	139.12	138.928
271.145	286.204	219.988	219.238		152.256	183.12	114.58	114.461		101.398	111.001	139.346	139.338
222.058	214.809	204.176	203.611		147.047	141.692	111.781	111.616		102.345	117.568	140.941	140.842
218.584	223.803	194.718	194.26		142.737	136.763	109.148	108.823		128.239	113.568	141.092	141.072
217.788	251.192	185.888	185.363		169.178	205.642	108.542	108.143		101.851	112.778	139.967	139.796
207.795	241.913	183.607	182.963		157.111	140.436	109.256	108.836		102.757	110.879	141.451	141.474
180.537	186.783	178.681	178.075		142.32	174.061	109.527	109.168		133.258	115.789	141.103	140.975
204.422	244.498	175.23	174.595		190.952	229.892	109.511	109.093		146.908	175.449	140.678	141.043
183.913	181.34	170.318	169.914		153.479	188.103	109.788	109.523		153.584	127.115	139.856	139.905
168.836	189.197	166.44	166.081		152.664	136.049	109.225	108.951		106.628	111.27	143.344	143.521
165.719	194.422	161.352	161.125		160.81	196.852	108.544	108.299		213.457	244.646	143.897	143.661
161.368	188.468	158.618	158.668		167.931	205.03	107.557	107.354		111.583	124.432	141.075	140.947
165.51	204.296	156.295	156.269		136.687	167.876	108.494	108.358		123.555	110.042	139.202	139.014
148.122	177.464	153.96	154.097		119.935	122.57	110.011	109.867		108.795	115.417	137.348	137.201
239.292	204.989	151.87	151.974		115.874	122.711	110.811	110.541		108.561	113.025	135.31	135.383
152.306	192.516	150.488	150.78		179.144	217.545	113.754	113.653		112.439	122.818	134.548	134.647
165.884	212.358	149.961	150.225		152.142	187.171	115.775	115.85		109.041	114.041	128.335	128.205
144.116	177.779	148.732	149.159		149.997	131.276	117.643	117.612		114.9	126.195	125.752	125.684
162.646	212.975	148.338	148.668		114.325	120.092	121.742	121.644		110.547	113.671	123.563	123.304
136.697	173.433	148.212	148.665		192.503	231.645	122.97	122.871		111.7	115.114	122.63	122.084
143.715	187.986	148.048	148.396		110.464	123.599	124.471	124.333		125.781	110.326	121.703	121.374
149.513	198.441	148.805	149.339		134.883	166.412	124.451	124.334		113.308	117.372	124.773	124.648
161.054	215.61	149.28	149.802		155.602	133.298	124.211	124.089		116.432	117.027	128.889	128.408
130.076	169.94	150.168	150.672		122.518	149.507	125.466	125.244		118.268	112.284	129.717	129.793
126.71	172.213	151.603	151.642		111.096	116.748	125.835	125.67		124.356	130.098	130.875	130.829
130.23	159.597	152.759	153.002		107.452	120.14	126.062	125.599		118.617	114.915	127.07	127.264
127.816	162.829	154.186	154.153		132.832	119.542	127.066	126.71		128.839	111.437	124.642	124.605
125.046	174.81	155.85	155.929		165.084	138.389	129.163	128.778		127.695	112.79	121.157	120.99
126.28	177.41	157.668	157.384		106.923	120.513	130.593	130.187		125.9	116.396	117.809	117.622
142.244	201.74	159.515	159.356		120.241	114.896	133.002	132.596		130.002	125.116	117.999	117.656
135.886	197.196	161.239	161.327		135.04	119.693	135.249	134.835		160.67	126.734	117.896	117.543
121.739	161.26	163.303	163.2		134.177	166.041	138.48	138.129		143.987	147.237	118.652	118.215
119.347	175.264	165.066	164.924		124.731	115.008	141.524	141.171		155.081	122.813	119.997	119.495
121.924	159.002	167.609	167.393		172.687	210.772	145.773	145.439		135.002	120.691	122.385	121.82
116.055	171.988	171.24	170.938		112	112.761	151.383	151.083		139.458	132.647	125.937	125.53
118.46	179.437	174.235	173.868		176.412	214.771	157.397	156.981		147.226	136.108	130.585	130.013
124.713	188.522	177.777	177.618		108.196	112.883	164.972	164.919		151.017	138.142	133.954	133.56
111.386	167.603	181.785	181.429		119.196	112.336	173.112	173.306		192.688	150.103	137.969	137.717
118.241	157.63	186.752	186.526		136.179	117.934	182.34	182.653		161.977	153.429	143.5	143.099
115.307	181.716	192.633	192.527		109.453	110.763	191.04	191.784		164.427	156.519	149.221	148.807
121.718	192.351	199.724	199.919		111.398	134.809	198.862	199.833		162.494	143.997	155.509	154.948
110.605	175.502	206.897	207.059		104.276	111.492	206.047	207.215		164.447	147.24	157.42	156.841
114.649	157.926	215.16	215.392		140.007	118.855	208.248	209.145		183.783	143.148	160.518	159.913
111.936	159.355	225.071	225.671		102.553	117.826	207.809	208.667		186.325	145.385	166.521	165.71
122.557	195.376	231.8	232.443		106.284	109.111	205.504	206.332		242.484	280.152	248.84	246.758
107.042	170.823	238.518	238.819		124.169	110.63	200.653	201.554		233.242	270.22	229.394	228.678
109.869	179.171	243.721	244.116		142.781	119.4	195.644	196.213		208.216	219.245	214.839	212.337
119.464	157.029	243.438	244.323		109.87	107.154	191.815	192.203		206.046	237.968	208.734	208.203
113.419	185.429	241.572	242.332		227.819	186.55	184.584	184.67		222.538	258.71	193.586	193.431
107.477	175.164	238.694	239.066		145.597	119.804	181.832	181.977		186.644	212.091	180.632	180.121
114.248	187.759	232.769	233.192		115.998	106.494	176.141	176.084		180.619	207.823	175.457	174.599
106.997	167.991	223.987	224.236		99.7772	109.302	171.137	170.823		170.718	179.674	171.635	171.164
111.586	161.647	216.699	216.839		131.908	111.588	169.103	169.01		178.574	205.792	167.107	167.763
114.77	189.585	208.953	209.108		152.129	123.504	167.554	167.204		163.973	166.002	161.88	163.154
132.902	160.379	203.087	202.768		143.066	177.063	164.48	164.139		166.407	187.55	157.762	159.42
110.253	182.057	198.109	197.733		155.633	125.108	163.625	163.357		171.403	195.578	155.472	157.472
155.644	167.472	195.378	194.452		103.333	104.073	161.833	161.621		162.613	181.838	154.306	155.908
109.297	167.482	195.044	194.174		97.7564	110.164	161.646	161.787		162.277	145.343	151.259	153.449
111.961	164.649	193.823	193.518		97.6794	112.389	157.99	158.097		151.583	155.29	144.734	146.706
109.315	176.462	192.153	192.082		97.2569	108.356	155.013	154.9		156.676	144.123	136.105	138.535
110.18	179.981	193.089	192.669		116.351	103.533	153.91	153.991		152.09	142.08	128.331	130.985
207.984	196.962	194.051	194.177		107.613	131.903	152.005	151.887		171.405	141.498	123.384	125.758
118.031	193.828	198.402	197.982		100.623	100.895	148.885	148.709		170.872	136.372	121.113	122.979
111.259	178.105	197.264	197.642		132.707	164.433	146.968	147.23		181.837	136.216	122.482	124.461
114.174	187.223	197.327	196.681		95.5736	107.252	144.409	144.733		145.924	151.503	124.798	126.446
116.263	188.014	199.64	199.574		96.5918	103.35	141.673	141.637		138.53	137.71	124.66	125.577
113.992	176.714	198.35	198.618		169.484	133.261	139.12	139.3		127.436	114.872	122.633	122.815
134.939	168.607	199.277	199.506		97.0256	101.262	137.398	137.295		122.154	101.704	120.579	120.061
120.797	170.186	197.242	196.322		105.92	130.003	134.79	134.926		123.622	106.11	120.505	119.648
127.19	170.208	194.015	194.276		104.785	128.283	134.964	134.777		127.46	113.367	121.761	121.318
125.274	201.316	192.649	192.9		161.674	126.338	131.689	131.617		121.507	97.6437	123.537	123.806
134.982	212.928	192.526	192.112		95.6302	111.24	132.312	131.925		118.83	82.2451	124.333	124.701
124.515	197.257	189.087	189.112		94.3918	104.838	132.729	133.194		131.614	119.564	126.576	127.779
152.613	179.017	188.942	188.904		102.102	97.855	132.655	132.508		188.525	114.11	129.391	130.068
136.554	176.845	188.361	187.93		120.5	100.191	131.718	131.621		135.348	122.725	130.511	130.771
163.059	183.631	188.162	187.557		165.38	201.902	131.062	131.012		127.133	56.1999	133.37	133.505
125.411	193.438	184.385	184.146		105.729	96.6695	131.811	131.463		124.642	58.7553	136.372	135.897
146.444	181.471	183.777	183.225		255.339	209.295	129.135	128.849		123.464	93.8575	139.652	138.679
141.726	180.367	180.42	180.256		248.639	202.935	126.466	126.289		136.366	55.9886	143.321	142.05
134.354	188.714	179.828	179.762		114.318	141.623	127.819	127.567		146.069	135.428	149.462	147.718
135.251	206.737	177.346	177.373		115.147	97.561	126.25	126.173		124.232	90.0129	156.572	154.27
145.262	186.682	173.307	173.08		116.867	98.0344	125.852	125.601		130.491	105.325	163.751	161.9
140.106	207.432	171.161	171.618		243.004	197.438	126.11	125.976		129.484	97.5747	171.304	169.788
147.923	192.079	167.492	168.653		98.765	95.7946	125.172	124.834		157.709	73.1084	177.918	176.532
143.534	200.018	168.048	169.252		108.412	95.4612	128.436	128.026		129.288	81.7335	174.929	173.562
155.617	230.811	165.121	167.195		102.125	124.508	129.757	129.694		145.03	124.614	163.131	161.606
147.972	218.436	165.269	167.94		93.5785	100.385	129.059	129.065		132.057	89.5546	147.76	145.829
150.309	199.52	166.634	169.24		107.245	94.4985	127.958	128.288		146.534	67.4144	137.107	135.283
158.514	197.574	169.27	171.496		143.936	177.275	126.081	126.137		188.891	111.976	130.3	127.704
147.474	210.997	171.635	173.41		100.001	94.1725	124.585	125.178		141.943	102.352	125.725	123.575
166.932	201.115	177.565	178.387		94.6574	109.945	121.942	122.278		143.952	78.2429	122.569	120.665
149.044	208.381	183.491	183.876		94.2115	98.0212	120.741	121.324		148.805	88.2802	118.666	116.898
172.548	202.19	191.187	191.184		107.741	93.9258	117.812	118.177		154.884	110.683	115.958	114.147
162.634	212.791	196.67	195.99		139.828	106.906	116.141	116.126		159.414	100.344	113.961	112.346
172.48	218.51	202.869	201.856		245.787	199.59	115.37	115.814		177.095	110.312	113.381	111.515
218.073	230.615	210.427	209.753		94.8838	109.857	115.432	115.304		164.903	115.515	114.816	113.276
169.89	233.639	223.636	223.096		144.605	110.045	115.612	115.751		184.027	117.654	114.756	113.455
187.106	220.07	235.048	234.234		94.0683	98.9908	115.736	115.173		168.093	124.769	113.023	111.395
177.696	247.5	250.277	249.139		101.764	93.1995	118.652	118.513		175.8	117.883	112.344	111.783
173.564	222.842	244.508	243.288		98.2166	116.872	118.515	118.204		187.107	138.511	119.676	119.286
174.257	240.198	245.865	244.724		93.9309	100.929	123.642	123.537		230.795	167.098	128.132	127.296
185.655	227.027	297.297	295.93		104.947	93.0498	128.15	128.383		291.697	228.776	121.188	120.675
337.853	360.588	274.771	273.551		106.418	93.1255	133.479	133.385		75.4162	154.892	231.863	225.674
329.812	350.254	248.516	247.551		102.381	93.2076	137.164	136.533		68.1942	148.971	203.277	199.18
306.686	324.523	229.219	228.716		95.2418	108.785	139.479	139.001		68.6384	149.263	181.981	179.679
292.844	311.082	214.34	213.92		94.5073	103.312	138.29	138.368		72.9754	144.573	166.214	166.515
283.216	302.382	204.505	204.076		118.799	95.8774	139.803	139.842		68.7097	148.907	154.226	156.669
254.398	271.419	193.024	192.532		143.234	108.746	138.841	139.213		80.3677	154.118	143.815	147.369
239.899	254.55	187.41	186.798		97.4933	113.843	134.238	134.659		74.9101	149.856	134.531	138.916
272.317	279.917	182.875	182.77		95.9535	109.378	132.866	133.132		67.2011	136.082	127.618	131.338
228.295	242.966	181.058	180.663		95.2531	102.677	130.524	130.882		62.9757	139.95	123.771	127.064
269.48	276.211	180.695	180.071		99.5475	117.741	125.057	125.441		69.9432	143.184	123.272	126.035
243.477	249.856	176.504	176.034		98.7319	116.092	121.175	121.35		67.9576	132.414	124.34	126.478
263.307	263.927	172.206	171.796		95.6893	101.013	121.05	121.183		58.4388	130.086	126.94	129.068
192.446	217.03	168.527	168.26		103.69	93.8986	120.139	120.095		59.3384	128.99	132.499	134.318
202.776	232.366	163.703	163.623		103.005	123.345	118.284	118.154		77.9069	132.285	139.653	140.568
178.716	195.228	160.598	160.492		96.1836	104.849	121.541	121.311		60.4712	131.87	147.227	147.464
190.771	216.079	157.361	157.354		99.2455	115.91	119.154	118.902		60.1733	126.915	152.681	152.06
176.197	192.002	155.741	155.528		97.5425	98.9041	116.528	116.337		105.969	133.153	152.898	152.451
210.87	242.118	153.869	153.737		111.68	94.6261	112.818	113.087		74.2772	129.453	146.61	146.191
174.692	187.084	152.632	152.667		103.936	124.361	113.053	113.071		70.1914	122.454	135.56	134.187
173.236	185.126	151.409	151.59		104.956	94.5844	110.774	110.99		72.0053	124.214	127.61	125.829
188.032	211.941	150.34	150.485		116.889	95.8086	107.571	107.589		98.0458	122.3	120.638	119.133
185.398	207.966	149.155	149.377		98.7671	99.3348	106.986	106.932		125.371	133.478	116.542	115.291
171.092	182.917	148.35	148.62		98.4761	110.436	106	105.743		126.791	131.932	117.491	115.972
169.763	179.199	147.828	148.037		101.431	118.367	104.766	105.111		105.621	122.556	121.691	120.004
169.985	177.369	147.61	147.808		99.2049	109.98	104.692	105.104		212.848	207.512	187.088	185.704
172.037	173.92	147.411	147.641		103.931	122.417	103.965	104.33		163.159	128.636	133.167	132.269
189.352	213.038	147.638	148.105		106.599	127	104.337	104.502		132.187	135.93	111.831	110.757
168.223	175.398	147.33	147.81		114.566	138.355	104.23	103.986		109.352	96.874	107.528	106.478
198.843	185.718	148.143	148.563		102.242	107.652	103.456	103.319		107.239	84.0485	114.557	114.129
233.828	216.202	149.131	149.648		104.049	108.008	103.212	102.823		113.103	76.5078	117.692	117.037
243.236	223.843	150.316	150.672		113.17	134.645	103.828	103.243		107.458	110.174	116.132	115.52
208.577	237.575	151.374	151.771		110.959	129.96	103.429	102.878		139.464	152.493	111.337	110.951
165.978	171.881	152.87	152.864		110.826	101.492	104.113	103.552		136.886	92.7991	106.832	106.592
166.646	164.47	153.574	153.444		127.597	153.933	104.302	103.659		95.0494	81.9042	101.584	100.998
164.922	164.326	155.756	155.637		125.397	150.825	104.372	104.362		143.08	104.447	97.9372	97.1719
164.674	169.762	156.269	156.295		118.586	141.407	105.15	105.434		130.434	92.9951	95.8792	95.2938
216.182	245.305	157.739	157.833		110.175	125.835	106.094	106.473		117.464	130.683	94.3403	93.2219
195.312	173.638	159.381	159.216		109.34	123.529	107.191	107.585		90.6173	90.6561	92.5032	91.96
163.847	167.4	159.569	159.636		114.441	134.258	107.882	108.089		107.767	78.3375	92.2982	92.0348
195.837	218.833	161.593	161.618		125.387	149.978	110.432	110.566		88.8295	83.9227	94.051	94.2695
215.853	243.603	163.448	163.415		119.861	142.108	112.139	112.182		105.667	82.6879	98.3745	99.7131
165.548	149.7	165.717	165.648		114.187	132.175	113.862	113.627		110.897	125.45	104.559	106.01
197.384	219.739	167.633	167.605		118.677	139.425	116.873	116.765		98.4084	81.0929	111.915	113.856
233.064	204.091	170.022	169.7		131.951	157.731	118.222	118.228		88.0894	82.7294	119.65	121.003
173.75	149.525	172.524	172.064		126.713	150.727	119.702	119.503		93.0536	82.0828	128.396	128.819
203.098	173.768	174.485	173.932		123.181	145.722	121.299	121.13		85.6449	90.5474	137.095	136.652
319.759	352.082	177.716	177.244		114.67	126.935	122.308	121.916		85.5629	87.5516	144.199	143.041
163.713	162.752	180.869	180.314		114.411	117.519	123.077	122.677		88.834	99.2801	153.338	151.625
197.041	215.954	184.783	184.34		138.331	112.598	124.793	124.231		86.3956	93.0414	158.083	156.121
218.98	243.408	189.522	188.916		122.718	141.867	126.142	125.564		115.384	98.7223	157.928	155.98
167.668	138.579	195.255	194.965		118.482	132.092	126.431	125.793		90.4697	93.0271	151.517	150.225
219.779	243.749	201.543	201.287		135.847	160.211	127.539	126.644		98.1845	110.904	143.096	142.853
196.503	159.196	209.05	209.162		123.768	142.019	127.133	126.147		113.564	119.682	131.116	132.582
215.486	177.132	219.009	219.534		124.338	141.035	126.8	125.81		113.571	133.32	119.388	123.317
230.931	192.115	229.18	229.786		127.619	145.786	127.665	127.149		124.669	146.604	108.829	113.808
186.062	144.531	236.511	237.067		120.66	125.83	127.727	127.458		123.018	145.074	101.817	105.287
198.161	156.4	245.984	246.617		121.345	119.661	129.15	128.867		113.462	129.196	98.8804	100.734
207.206	165.139	250.047	251.081		141.743	117.613	129.807	129.302		137.452	161.11	99.5487	99.8911
199.771	212.431	253.22	254.161		135.57	117.602	129.277	128.484		149.413	174.282	102.249	101.849
193.872	204.014	252.818	254.173		132.368	150.214	129.096	127.932		127.301	149.256	106.994	105.99
165.368	124.808	250.295	251.394		124.881	125.622	129.341	128.377		138.483	161.441	112.564	111.278
224.06	242.177	242.942	243.871		127.611	138.117	129.72	129.133		179.275	206.821	116.956	115.03
175.453	129.245	235.727	236.549		128.462	137.333	130.696	130.302		153.643	174.592	120.8	118.404
160.765	119.208	227.459	228.023		131.382	144.153	130.937	130.543		178.024	205.048	136.595	133.822
177.891	131.027	220.209	220.457		129.336	135.806	131.783	131.268		164.477	133.019	158.233	157.801
226.814	244.716	212.622	212.668		134.92	141.717	132.951	132.188		173.641	138.265	117.24	116.843
221.163	237.349	206.213	205.944		238.047	262.933	161.618	161.998		130.04	106.465	112.093	111.901
201.771	153.231	200.925	200.191		247.97	274.25	207.599	208.273		182.741	146.639	111.17	111.369
210.795	161.686	196.036	195.017		252.864	278.566	246.383	245.711		129.458	103.792	106.382	106.001
205.427	155.507	194.19	193.26		269.526	294.363	270.717	269.298		142.363	113.291	101.24	101.083
182.063	131.753	193.839	192.995		309.767	253.002	246.371	245.226		95.4038	105.24	97.3133	97.2519
208.314	156.203	192.571	191.757		276.228	217.917	224.611	223.911		98.5373	92.8619	98.5178	99.2249
229.859	244.893	191.147	190.642		296.759	238.218	207.165	206.826		77.9206	100.421	102.401	103.739
228.234	176.185	192.733	192.699		275.366	216.456	190.484	190.141		77.6229	107.917	111.721	112.599
187.057	133.415	193.106	193.324		263.216	204.649	177.118	176.787		95.5045	98.7986	123.091	123.7
208.707	153.232	191.789	191.862		262.354	217.704	167.629	167.038		80.3418	113.757	135.595	134.475
178.366	121.969	192.859	192.851		254.653	205.216	156.974	156.651		77.1395	106.664	142.653	140.745
215.287	158.587	196.416	196.434		258.031	198.748	149.503	149.298		77.9158	107.398	143.87	142.703
163.66	133.67	197.313	197.518		245.315	191.069	144.22	144.052		97.073	135.021	134.916	135.928
210.748	152.332	199.307	199.222		222.1	163.797	139.606	139.595		78.7339	109.33	119.961	123.87
166.206	109.216	200.002	200.395		227.077	168.582	134.538	134.641		93.5928	133.377	108.948	113.358
264.712	280.572	200.123	200.377		253.251	231.526	131.342	131.472		93.2595	134.01	104.374	107.052
169.067	108.236	200.619	200.78		207.087	148.209	128.705	128.877		91.0666	130.519	106.921	107.41
186.671	124.065	200.227	200.34		198.562	143.162	126.76	126.92		96.6979	137.07	114.083	112.235
202.514	139.174	197.298	197.458		226.92	199.556	127.546	127.785		115.994	156.412	128.877	125.156
189.334	125.264	198.609	197.612		213.36	155.811	128.394	128.649
177.422	112.091	194.621	194.818		207.839	150.122	129.163	129.47
164.857	118.076	193.641	193.407		192.905	135.03	132.875	133.029
193.603	126.289	190.448	190.565		206.893	150.276	134.974	135.286
173.195	105.704	188.904	188.827		187.077	132.674	137.963	138.398
194.57	123.705	187.511	187.331		194.457	137.185	141.946	142.2
175.707	106.388	187.462	186.762		184.483	134.687	147.738	147.805
193.008	118.877	187.436	186.565		181.495	125.394	150.53	150.697
207.513	194.62	186.699	186.795		190.802	134.878	151.734	151.808
203.397	187.282	187.127	187.651		201.962	147.991	155.683	155.567
180.492	141.775	186.733	186.077		178.672	124.344	159.904	159.771
178.229	135.059	183.564	183.659		190.025	135.288	162.462	162.302
188.357	155.185	183.993	184.189		171.136	118.349	167.564	167.394
198.368	173.05	180.023	179.65		191.999	164.845	170.679	170.296
178.084	125.698	176.752	176.786		164.36	114.839	171.927	171.698
186.85	148.245	174.588	174.292		179.581	127.066	175.688	175.312
184.462	140.542	170.159	170.302		163.614	113.028	180.907	180.459
217.001	200.06	168.346	168.521		178.253	129.323	184.022	183.685
181.946	130.218	166.714	167.194		173.184	124.027	189.036	188.58
183.732	136.221	164.141	165.257		156.4	111.33	191.008	190.601
223.477	208.781	163.641	165.849		156.833	110.411	194.788	194.271
221.155	205.406	163.44	166.186		178.227	132.846	199.729	199.314
209.22	186.488	165.127	167.902		167.857	122.873	202.036	201.504
185.203	139.581	167.275	169.825		149.372	107.56	209.375	208.664
318.494	328.664	169.472	171.165		145.02	106.522	211.575	211.353
188.243	145.078	170.322	171.356		141.234	105.591	213.289	212.786
186.482	139.799	174.965	175.393		145.129	109.246	219.376	219.144
204.834	175.72	178.492	178.312		139.864	106.723	220.668	220.546
186.483	133.301	184.943	184.734		139.686	105.819	218.846	218.565
244.561	234.01	192.205	191.844		153.549	115.525	215.898	215.7
332.561	340.768	198.722	198.207		138.839	106.529	217.084	216.857
193.872	140.311	201.17	200.339		146.106	113.083	212.344	212.216
326.083	333.268	202.721	201.868		137.519	116.427	209.752	209.44
200.507	147.328	211.653	211.086		140.393	108.358	202.812	202.516
326.146	331.123	227.01	226.635		159.399	126.913	202.508	202.122
200.983	140.969	237.148	236.601		133.424	107.101	196.992	196.943
319.764	322.473	248.049	247.33		151.1	121.029	188.475	188.342
240.182	214.982	251.108	250.104		134.057	114.514	185.881	185.776
208.209	148.605	242.848	241.72		145.11	116.52	181.047	180.827
302.115	293.062	246.006	245.365		134.586	117.601	175.337	175.302
349.082	344.358	309.682	308.585		131.206	109.463	172.442	172.568
183.242	135.948	145.439	144.508		137.013	124.968	168.92	169.449
197.327	147.107	139.617	139.311		131.193	113.602	165.981	166.441
200.565	150.935	137.645	137.921		132.926	110.556	163.19	163.683
177.953	131.313	136.464	136.63		143.772	120.382	161.848	162.108
171.828	127.204	136.641	136.801		159.648	135.238	160.213	160.864
168.462	125.716	138.145	138.147		130.032	112.277	155.51	155.965
166.368	123.853	138.679	138.543		129.91	118.829	154.61	155.11
163.082	122.491	141.828	141.527		222.001	243.082	154.217	154.521
200.004	185.15	148.252	147.712		134.828	121.14	152.689	153.341
160.481	119.652	154.553	154.182		128.073	120.24	152.215	152.586
164.878	121.548	162.55	162.333		131.719	122.697	153.212	153.139
159.401	118.421	172.016	171.914		132.428	130.855	151.935	152.189
140.324	116.754	177.782	177.921		155.797	166.54	151.009	151.127
157.886	152.459	182.073	182.175		128.996	119.259	150.423	150.863
192.73	153.169	184.844	185.12		147.231	157.257	148.744	149.417
170.93	135.98	183.047	183.417		171.588	188.414	149.828	150.646
137.776	141.524	179.008	179.324		148.184	136.013	147.58	147.618
117.112	101.675	173.775	174.146		129.453	126.943	146.194	146.631
185.457	152.582	168.635	168.999		197.378	224.548	146.228	146.897
147.975	118.957	163.015	163.17		167.495	190.683	144.095	144.436
137.982	153.77	158.037	158.228		138.267	148.699	144.597	144.801
107.612	107.154	154.005	154.303		130.856	134.407	141.789	142.271
109.339	114.217	150.046	149.952		130.587	132.322	142.353	142.8
127.568	145.012	148.283	148.323		173.897	200.388	140.898	140.665
150.347	127.984	145.659	145.42		133.854	141.801	141.046	140.95
142.318	167.836	144.17	143.972		131.929	132.6	139.345	139.409
114.126	138.42	143.126	143.213		135.527	134.995	139.081	139.515
146.726	177.086	143.253	143.485		149.014	146.276	138.97	138.854
107.352	129.486	142.101	142.131		178.831	171.294	138.745	138.858
130.759	160.729	142.101	142.201		144.691	161.227	138.988	138.548
121.152	150.936	139.99	141.099		187.198	217.006	139.54	139.935
198.012	175.347	140.5	141.383		135.478	139.309	137.124	137.216
99.6531	117.715	138.255	139.174		166.94	193.053	139.498	139.682
103.162	126.733	137.809	138.521		134.346	139.88	137.734	137.734
104.066	112.072	136.727	137.563		146.464	146.355	138.752	138.559
110.065	140.304	134.767	135.116		155.671	153.925	138.194	138.335
118.834	152.734	133.633	134.229		242.576	278.098	137.514	137.466
138.226	129.803	131.607	132.037		141.476	144.488	138.242	138.414
101.299	116.271	129.387	129.408		140.154	155.419	137.373	137.582
97.847	123.081	128.821	129.184		136.234	146.601	138.876	138.724
100.393	121.389	127.799	127.936		151.865	153.748	138.599	138.58
107.895	122.48	125.557	126.162		138.45	147.051	137.637	137.595
98.9801	130.751	123.981	123.991		177.889	209.021	137.905	137.494
99.6822	124.847	122.754	122.806		146.807	167.021	137.565	137.096
102.17	126.901	122.345	122.574		248.116	285.625	138.04	137.757
99.442	134.644	121.45	121.739		169.953	169.617	135.929	135.558
109.087	128.535	123.032	122.967		140.244	154.636	135.998	135.634
145.565	190.545	122.046	122.226		158.869	185.216	134.928	134.38
134.426	140.022	120.726	120.68		155.255	160.216	134.843	134.106
110.709	153.973	122.394	122.692		176.084	177.123	134.953	134.4
113.373	132.833	122.935	122.95		230.945	270.023	136.377	135.908
100.86	139.023	124.907	125.298		165.115	194.28	135.32	134.625
127.456	173.855	127.116	127.427		147.503	158.819	137.242	137.107
111.802	138.396	127.404	127.591		168.062	173.719	136.297	136.38
104.412	147.272	131.293	131.53		148.8	169.623	138.895	138.53
111.737	159.472	132.692	133.356		172.346	204.375	140.073	140.111
108.231	154.427	132.965	133.111		150.852	171.834	140.066	140.31
122.393	172.904	133.129	133.23		232.988	274.386	142.269	142.611
109.951	158.047	133.847	133.862		211.768	252.122	144.601	145.197
147.372	202.139	136.215	136.09		158.882	184.204	145.73	145.764
119.691	172.516	135.675	135.487		222.682	264.782	147.328	147.53
122.713	177.055	136.545	136.577		166.887	196.349	146.263	146.574
130.062	185.922	138.441	138.222		159.004	175.997	146.97	146.877
120.696	165.298	138.749	138.391		195.334	202.315	144.968	144.893
122.318	174.269	142.561	142.451		186.714	223.055	144.971	144.723
123.938	171.765	142.478	142.359		168.206	185.131	142.952	142.534
131.353	188.016	142.309	142.192		163.136	182.979	142.617	142.322
148.143	178.413	142.027	141.836		169.563	197.752	141.467	141.174
135.587	192.717	142.117	141.793		164.827	188.155	141.945	141.384
176.397	196.116	143.898	143.377		186.937	222.223	142.283	141.776
160.864	192.035	143.044	142.444		178.07	209.595	142.799	142.31
144.458	188.563	146.584	145.779		169.493	196.372	143.629	142.915
145.896	195.861	149.031	148.714		182.186	199.018	144.521	143.998
143.111	198.775	152.162	151.402		207.811	248.856	146.29	145.79
148.844	206.217	157.131	156.453		177.203	197.651	146.995	146.45
158.204	198.444	163.657	162.707		192.951	207.481	152.053	151.452
193.445	218.434	176.948	175.306		265.485	310.927	157.045	156.649
266.276	258.212	146.324	146.075		174.909	203.091	158.911	158.65
232.524	230.094	155.724	155.401		235.926	280.714	165.65	165.095
241.826	233.266	150.397	150.176		177.78	203.039	168.2	167.47
235.233	227.624	137.022	136.908		248.372	293.934	173.86	173.175
249.161	234.564	134.931	134.782		211.206	252.199	175.771	175.206
183.64	192.469	136.58	136.83		183.028	213.819	176.347	175.393
231.805	219.932	142.17	142.226		225.254	268.948	172.997	172.129
241.345	226.82	147.937	147.713		184.26	211.499	170.466	169.682
164.598	186.492	137.853	137.739		275.376	321.592	169.377	168.45
213.088	206.396	130.536	131.014		221.07	263.6	178.796	178.144
160.602	183.631	135.577	135.58		190.206	215.2	195.773	194.961
158.829	179.855	141.879	142.011		188.674	217.83	220.05	218.767
203.908	197.719	143.874	144.032		325.012	276.149	261.207	260.792
154.716	188.146	140.172	140.328		236.528	196.233	240.411	240.068
198.465	193.525	133.332	133.039		178.121	181.375	237.84	237.659
213.981	203.101	133.095	133.151		231.524	192.188	224.813	224.767
158.864	176.273	130.952	131.146		218.514	181.684	218.041	217.854
154.185	175.133	131.366	131.159		204.427	170.838	209.564	209.538
223.308	208.098	131.095	131.116		297.432	337.04	198.388	198.663
148.872	175.386	134.085	134.193		209.869	175.417	195.104	195.418
151.426	172.994	140.85	140.529		227.851	190.558	188.247	188.335
193.837	187.742	144.728	144.559		186.385	158.068	182.909	182.769
154.63	171.522	147.628	147.449		205.521	172.019	173.924	173.822
146.942	172.587	148.01	147.894		295.349	335.305	168.608	168.496
229.277	210.645	145.063	145.216		297.528	337.697	161.731	161.777
146.52	180.155	142.457	142.452		219.791	183.943	157.363	157.353
146.889	183.075	137.558	137.632		212.239	177.739	153.723	153.799
152.489	167.64	134.654	134.456		150.075	152.333	151.861	151.925
148.88	187.466	130.482	130.345		155.556	145.196	149.96	150.201
146.247	184.496	127.435	127.642		159.954	145.441	149.149	149.482
147.75	164.592	125.667	125.554		211.003	176.972	147.154	147.404
141.029	165.34	125.405	125.097		148.148	162.25	145.185	145.387
140.101	174.783	123.724	123.67		213.284	179.067	142.576	142.927
138.492	168.958	123.302	123.059		147.623	145.549	139.698	139.798
137.753	166.707	124.181	123.989		145.611	146.741	137.809	137.956
204.483	187.975	125.828	125.587		148.664	144.065	134.292	134.637
136.748	163.487	129.745	129.614		196.376	165.374	131.113	131.512
140.326	159.005	133.284	132.867		148.081	142.986	128.47	128.847
147.054	158.656	136.64	136.56		204.785	172.375	126.878	127.215
140.692	179.365	139.8	139.401		161.586	143.626	125.383	125.769
134.472	164.224	143.011	142.831		198.315	167.247	123.026	123.383
134.55	168.633	143.079	142.716		231.661	195.949	121.915	122.231
142.784	184.123	144.705	144.377		153.27	139.243	121.311	121.478
133.696	156.342	146.167	145.582		140.21	137.719	121.794	121.973
135.13	155.281	148.609	148.218		212.733	179.982	121.896	122.122
207.025	186.608	151.085	150.747		203.803	172.46	122.083	122.318
130.138	158.432	154.681	154.319		137.836	136.452	122.978	123.188
132.051	151.866	158.394	158.027		182.013	155.439	124.115	124.468
139.756	150.514	161.196	160.964		217.44	184.349	124.374	124.528
128.538	159.334	164.773	164.557		194.278	164.948	125.221	125.585
128.402	156.188	166.796	166.56		223.549	189.986	127.068	127.238
140.568	182.925	169.139	168.964		191.793	163.04	128.141	128.437
136.201	176.614	170.019	169.769		228.445	194.473	128.948	129.249
135.251	175.119	173.01	173.048		148.941	136.648	132.376	132.818
142.935	186.254	174.65	174.382		126.095	139.991	136.416	136.963
138.241	180.102	178.023	177.853		132.22	133.226	138.783	139.177
127.335	159.793	181.246	181.024		143.344	134.127	140.443	140.836
126.83	151.21	185.022	184.769		127.022	135.707	143.751	143.912
152.687	150.749	190.661	190.537		226.968	193.986	146.496	146.863
126.923	162.397	195.844	195.693		152.506	137.516	146.572	146.873
158.439	205.97	201.062	201.052		125.901	133.819	149.735	149.688
124.086	150.529	206.657	206.753		132.516	131.435	150.938	151.208
125.588	146.058	211.589	211.738		204.622	174.664	152.274	152.568
124.484	158.586	217.309	217.49		123.684	134.766	154.067	154.177
122.956	152.463	219.316	219.485		168.825	147.12	155.353	155.178
171.895	156.473	221.095	221.238		130.198	131.039	154.616	154.545
121.433	148.242	220.9	220.853		146.603	134.762	156.134	156.138
123.926	160.353	215.359	215.382		122.255	135.261	156.991	156.863
130.307	138.831	212.183	212		148.289	135.485	157.371	157.215
125.17	163.404	206.683	206.534		174.434	218.291	158.754	158.715
154.049	201.579	198.479	198.263		121.04	134.313	158.592	158.693
141.879	139.528	196.055	195.765		137.572	131.363	161.215	161.212
154.352	144.511	189.997	189.859		144.285	133.693	160.586	160.595
118.677	148.22	185.488	185.123		121.443	147.976	164.496	164.475
131.366	173.314	184.332	183.947		119.805	133.626	165.688	165.771
122.482	137.815	181.913	181.504		161.534	142.941	169.639	169.422
145.712	139.788	179.458	179.14		121.328	150.622	168.313	168.069
156.609	144.669	177.758	177.548		142.095	132.73	170.483	170.37
190.501	164.649	177.317	177.079		194.579	167.285	170.603	170.672
125.891	165.716	173.848	173.618		218.683	188.027	175.802	175.649
152.261	141.63	172.272	172.261		162.141	207.088	175.824	175.768
195.7	167.99	170.883	170.978		119.012	146.417	179.586	179.448
119.911	155.548	166.717	166.906		118.554	144.84	178.193	178.247
123.962	134.96	166.551	166.72		224.585	193.566	183.47	183.39
180.807	157.347	163.396	163.308		159.747	204.73	184.405	184.098
115.74	139.767	160.876	160.778		143.249	133.21	187.995	188.051
155.13	141.171	158.669	158.439		120.098	130.388	189.275	189.064
149.966	197.345	155.921	155.623		152.527	137.961	189.752	189.348
121.73	160.067	155.206	154.774		200.544	173.123	192.629	192.546
132.692	132.391	153.578	153.099		113.434	135.617	191.841	191.689
147.677	194.665	151.307	150.694		132.871	129.314	196.222	196.074
115.903	136.217	152.929	152.366		141.509	132.662	195.289	195.143
210.321	176.93	150.905	150.573		159.811	143.114	200.027	199.782
115.079	148.014	150.25	149.929		175.01	153.661	199.575	199.239
113.909	145.088	150.079	149.989		214.148	185.847	198.954	198.725
162.847	142.269	149.156	148.828		193.681	242.283	200.5	200.15
141.641	187.867	147.759	147.295		113.135	131.581	201.348	200.963
117.155	154.228	147.63	147.293		139.761	132.047	202.191	201.752
125.363	126.083	147.536	147.064		142.879	190.164	204.123	203.545
132.637	127.016	146.568	146.314		114.202	148.463	206.963	206.472
114.331	128.47	146.285	146.07		111.858	142.168	210.628	210.009
112.624	129.337	146.742	146.868		142.023	133.288	213.754	213.286
116.568	126.404	145.005	145.05		220.041	191.703	216.489	216.047
112.817	126.606	143.963	144.042		140.829	189.433	222.068	221.618
134.183	178.931	143.331	143.444		135.112	130.506	226.028	225.42
168.655	219.504	143.03	143.152		152.797	139.793	228.56	228.112
157.503	207.087	142.932	142.973		132.455	129.621	230.955	230.504
135.466	180.67	141.984	141.566		108.952	133.129	231.565	230.984
170.268	221.26	142.147	141.685		190.836	167.892	235.808	235.442
150.801	199.377	141.208	140.617		114.977	156.637	233.461	233.489
107.035	128.22	141.343	140.746		111.69	149.922	230.555	230.195
155.633	205.004	140.842	140.324		109.427	131.483	235.715	235.393
108.003	138.664	140.048	139.545		111.096	129.493	230.619	230.619
148.327	126.371	139.685	139.308		128.406	128.655	230.469	230.397
110.193	144.181	138.425	138.019		198.226	174.104	226.372	226.326
137.924	183.84	139.782	139.318		123.682	170.818	223.85	224.214
133.448	178.196	138.184	137.769		129.619	129.196	219.217	219.437
130.092	173.848	139.518	139.232		135.77	185.944	220.237	220.604
106.065	135.1	139.838	139.605		176.692	157.459	219.829	219.8
141.184	187.857	139.523	139.02		223.485	196.425	212.224	212.193
159.912	209.771	141.098	140.656		111.503	151.952	204.676	204.592
149.812	198.206	140.813	140.277		107.46	134.898	202.251	202.271
150.095	123.762	142.416	141.848		117.222	163.088	198.961	198.549
154.843	204.015	143.481	142.663		110.721	129.314	195.121	195.056
131.221	175.194	145.122	144.341		139.81	133.935	188.297	187.889
121.832	162.753	145.616	145.181		136.352	187.742	183.788	183.443
112.841	149.776	147.075	146.559		129.977	180.423	179.595	178.966
135.415	180.506	148.373	147.833		119.209	166.419	177.052	176.602
110.902	146.707	147.933	147.899		113.561	157.209	176.31	175.744
106.522	116.886	148.673	148.59		107.098	139.847	175.485	174.746
136.152	181.34	149.325	149.674		107.246	133.901	172.122	171.682
122.113	163.003	148.291	148.53		127.568	129.395	174.196	173.595
103.115	122.252	146.9	146.971		173.039	155.679	176.177	175.767
111.522	111.827	146.591	146.989		106.645	136.102	173.412	173.102
162.689	128.916	144.503	144.577		132.36	131.095	174.615	174.292
113.262	150.534	145.159	145.4		217.495	192.058	172.845	172.619
148.984	196.963	143.843	143.954		115.037	160.801	173.87	173.767
103.077	128.495	142.505	142.496		106.531	138.537	171.362	171.364
171.666	134.317	142.51	142.309		110.602	152.75	168.527	168.761
107.568	140.824	141.292	141.296		112.515	128.802	168.674	168.917
115.558	153.841	139.041	139.282		136.589	189.005	167.175	167.7
102.545	120.555	138.661	138.651		120.62	169.805	161.671	161.95
103.518	117.302	136.191	136.163		115.655	162.402	160.87	161.323
111.658	109.929	134.958	135.105		173.24	156.458	159.145	159.599
102.559	127.162	135.773	136.14		121.21	128.728	155.112	155.399
173.82	134.906	134.156	134.573		219.563	194.417	154.304	154.741
133.423	177.537	134.473	135.426		107.961	131.79	150.224	150.605
109.745	144.81	137.097	138.006		117.831	128.611	149.715	150.083
135.09	179.559	138.959	139.734		161.32	148.247	148.525	149.055
103.036	115.972	141.458	142.216		123.268	174.034	147.506	148.106
127.797	169.893	143.368	143.939		106.05	137.87	147.421	147.768
116.217	154.502	144.088	144.234		133.125	132.327	147.354	147.532
101.742	120.8	143.965	143.721		174.976	158.204	148.81	148.929
105.302	112	143.785	143.795		125.075	176.53	147.528	147.726
112.614	107.488	142.026	141.963		110.144	130.281	148.639	148.612
101.988	117.975	142.28	141.994		112.405	129.422	150.976	151.046
110.003	108.105	141.384	141.431		164.216	218.213	151.532	151.184
111.404	107.501	140.635	140.322		128.65	181.009	152.088	151.972
153.981	120.071	141.072	141.092		117.786	166.938	153.869	153.891
132.321	175.775	140.899	141.185		106.24	141.675	154.385	154.557
116.835	155.119	141.127	141.046		111.604	129.812	154.255	154.201
106.742	109.022	141.891	141.699		118.855	168.705	156.627	156.505
103.637	111.73	141.601	142.093		123.469	129.954	152.541	152.613
137.771	182.476	141.119	140.892		175.282	158.909	154.813	154.758
101.38	117.358	139.368	139.502		133.673	187.04	154.357	154.281
159.16	207.81	137.098	136.891		106.848	133.944	156.287	156.373
153.61	201.521	135.414	135.164		109.106	131.341	154.315	154.154
143.185	189.148	133.528	133.315		157.55	212.031	154.756	155.228
110.758	145.725	130.569	130.461		109.585	153.106	155.469	155.824
115.826	103.483	130.386	130.014		106.808	145.365	152.468	152.486
169.497	127.371	129.085	128.742		120.732	129.873	151.445	152.072
109.953	144.114	128.231	127.979		161.912	149.638	151.404	152.048
101.104	121.35	128.715	128.487		127.079	179.866	149.713	149.926
101.106	117.256	129.037	129.095		116.984	166.534	148.649	148.945
107.065	105.902	126.915	126.625		112.998	160.03	148.006	148.36
142.384	187.813	127.721	127.853		107.765	132.888	147.667	147.842
101.91	125.748	125.403	125.32		113.158	130.146	145.726	146.198
116.679	101.533	125.023	125.17		116.71	129.838	144.129	144.239
102.292	127.02	125.66	125.502		118.138	129.859	144.515	144.871
101.273	121.499	124.453	124.483		168.681	223.188	141.267	141.844
112.244	146.813	125.488	125.314		164.552	219.189	142.654	143.062
103.477	130.069	124.367	124.057		124.876	177.376	142.794	143.029
105.484	134.698	124.165	124.135		167.713	154.078	141.988	142.585
103.678	108.225	124.709	124.95		140.408	194.932	143.628	144.075
105.723	105.467	122.287	122.2		107.839	149.396	142.384	142.458
152.114	198.757	121.637	121.425		170.002	155.891	142.169	142.749
101.464	119.182	120.373	120.263		138.322	192.86	141.614	142.209
183.028	134.246	119.802	119.712		106.288	136.475	140.085	140.631
114.213	148.869	119.21	118.933		172.347	157.748	139.187	139.513
105.334	133.005	119.266	118.838		132.547	186.699	141.088	141.393
103.677	128.731	120.685	120.623		120.786	172.72	138.182	138.449
108.991	102.108	120.608	120.606		106.122	142.735	136.453	136.585
104.046	107.251	121.936	122.074		124.081	177.102	136.291	136.203
120.084	98.6079	122.321	122.389		109.81	132.66	138.119	138.191
131.081	100.896	124.521	124.852		146.44	201.868	137.668	137.474
108.561	139.069	127.126	127.301		106.477	144.853	138.051	137.567
116.717	98.6079	129.71	129.506		108.742	133.693	139.075	138.842
124.33	98.405	130.282	130.105		122.565	175.432	138.663	138.373
130.24	99.9885	129.614	129.747		106.654	137.327	137.985	137.704
118.834	154.619	131.505	131.352		143.109	139.501	139.301	139.336
104.717	106.348	130.898	131.018		146.376	202.145	140.115	139.843
134.419	101.396	128.142	128.234		108.169	135.309	138.176	138.196
141.249	104.563	127.207	127.165		115.25	132.294	140.564	140.538
149.372	108.768	125.033	124.87		113.384	162.262	141.554	141.508
134.259	175.659	121.281	121.449		109.138	153.676	140.312	140.438
109.591	139.447	119.812	119.844		106.445	141.508	140.242	140.411
103.473	109.756	119.148	119.167		109.275	134.599	140.528	140.857
105.994	104.752	117.756	117.827		127.996	134.128	140.051	140.694
119.26	97.5798	115.323	115.378		120.329	172.893	138.857	139.259
103.708	123.892	116.003	115.929		125.513	133.737	139.096	139.914
103.092	112.705	115.597	115.639		146.405	202.47	139.32	139.809
139.192	181.618	116.811	116.689		107.599	148.984	137.407	138.04
108.179	134.717	116.566	116.542		110.814	134.339	135.752	136.21
120.577	97.0715	119.199	119.17		112.797	133.604	138.936	139.553
136.013	176.927	119.156	119.109		140.121	139.116	135.966	136.09
105.205	124.791	119.863	119.712		174.246	160.781	136.112	136.182
128.69	97.4956	120.097	120.014		158.623	214.734	136.463	136.539
123.451	96.7277	120.041	119.852		115.756	166.416	134.952	134.954
105.405	110.66	119.467	119.491		108.147	150.593	137.364	137.466
176.964	124.75	119.096	118.69		106.992	142.079	135.795	136.245
105.049	116.845	117.817	117.715		120.554	173.483	135.039	135.067
107.033	127.575	118.327	118.483		108.908	137.117	135.619	135.712
157.392	202.224	117.853	117.816		111.637	135.06	136.894	136.765
148.635	191.829	119.034	118.702		112.357	134.775	137.751	137.929
110.08	135.004	119.21	119.112		129.545	135.86	137.006	137.272
107.691	106.758	119.82	120.258		126.004	180.436	140.112	140.243
165.006	210.458	120.944	121.001		110.728	157.242	141.074	141.009
142.591	183.743	121.554	121.382		133.417	189.082	141.833	141.811
109.601	132.278	122.002	122.165		116.822	134.982	143.084	143.348
146.212	103.485	122.59	122.917		174.222	161.783	143.299	143.387
155.205	199.137	122.399	122.483		111.625	159.045	145.074	145.768
113.176	139.532	120.698	120.808		134.926	138.699	144.598	144.628
170.559	118.726	119.899	120.014		211.734	191.579	141.73	141.851
165.721	115.015	119.205	119.357		136.078	192.132	141.945	142.091
141.075	180.972	118.902	118.967		154.506	148.629	139.515	139.565
110.501	132.024	119.236	119.219		145.57	202.262	137.672	137.934
108.722	126.443	119.609	119.794		116.914	168.449	137.48	137.552
149.594	191.347	121.188	121.191		108.412	148.079	135.77	135.971
165.22	209.609	122.346	122.207		170.606	227.105	133.455	133.244
120.857	97.9779	124.438	124.672		121.345	174.763	132.595	132.434
156.225	108.26	124.568	125.002		116.645	136.45	133.982	133.84
154.562	196.879	126.154	126.387		116.228	167.308	131.44	131.232
168.37	212.667	129.037	129.629		162.425	154.335	130.849	130.691
112.974	133.391	130.121	130.741		148.82	205.73	129.721	129.391
117.895	143.394	131.514	131.664		139.448	141.777	130.715	130.322
115.733	102.308	134.541	134.411		170.092	226.813	131.092	130.964
116.85	101.3	133.956	134.04		142.621	199.346	130.538	130.332
154.002	106.553	136.395	136.411		126.548	181.323	131.507	131.285
169.208	213.114	139.475	139.028		138.164	194.601	132.006	132.078
159.388	109.642	137.884	137.718		154.475	211.553	133.614	133.742
111.898	123.654	139.373	139.187		116.371	167.258	133.395	133.219
111.521	118.134	140.956	140.97		111.513	157.12	134.281	134.335
124.065	98.7922	140.604	140.492		110.457	144.439	134.634	134.62
152.59	192.987	140.999	141.103		138.713	195.223	133.402	133.46
115.406	134.893	141.464	141.992		184.514	241.017	134.303	134.42
154.298	106.391	141.752	142.059		123.096	176.861	134.409	134.485
120.783	145.741	142.485	142.648		121.442	174.631	134.656	134.633
113.838	109.612	142.02	142.006		117.125	140.717	134.871	135.064
119.125	102.08	141.935	141.835		112.139	155.418	135.843	135.772
113.15	124.68	141.023	141.096		111.553	150.861	139.312	139.315
149.317	103.702	140.491	140.895		116.757	141.355	139.487	139.767
113.793	112.851	139.449	139.215		147.322	147.692	142.539	142.323
115.287	108.411	138.266	138.15		132.746	188.451	145.206	145.444
194.077	135.467	139.061	138.85		122.228	175.451	145.132	145.858
155.293	195.428	138.005	138.228		118.112	169.21	147.071	147.805
113.751	123.483	134.779	134.384		114.039	160.949	148.318	148.983
115.498	130.121	133.311	133.665		112.577	146.159	147.879	148.991
113.937	119.171	133.214	133.125		140.093	196.647	148.948	149.39
140.714	100.59	133.001	133.223		138.234	194.604	150.762	151.494
147.827	103.121	132.388	132.569		128.801	183.77	151.111	152.117
119.278	138.691	130.482	130.338		119.637	171.519	151.832	152.577
129.906	158.215	129.266	129.171		112.69	147.28	150.495	151.253
151.57	104.885	128.584	128.284		113.816	159.157	150.327	151.012
116.698	128.763	128.681	128.681		151.39	208.551	151.26	151.554
116.258	123.19	128.006	127.821		126.977	181.381	149.685	150.253
157.916	196.92	129.535	129.516		121.938	174.498	149.827	150.159
165.929	206.413	129.972	129.995		119.348	170.457	147.277	147.436
118.103	113.463	129.74	129.758		113.755	148.737	146.768	146.817
146.892	103.242	131.597	131.63		113.952	156.134	145.379	145.28
181.029	123.811	131.985	131.928		118.442	144.162	143.618	142.984
172.64	213.72	131.932	131.909		180.991	238.097	141.733	141.318
158.822	108.912	132.816	132.887		115.489	161.385	141.278	140.874
159.323	197.276	131.579	131.491		136.481	192.332	139.007	138.672
126.335	147.268	131.168	131.064		124.459	177.572	138.355	138.365
179.969	122.929	132.377	132.886		116.289	162.967	138.356	138.626
164.436	203.355	134.478	134.408		119.936	170.373	138.827	139.123
120.14	116.432	137.023	137.087		119.479	168.287	138.898	139.307
172.742	212.93	137.291	137.379		118.282	148.9	138.907	139.554
121.972	134.373	142.357	142.117		184.928	242.081	139.433	139.683
121.203	129.12	146.544	146.179		168.758	226.23	139.288	139.554
120.683	120.583	149.245	149.306		117.116	155.64	139.587	139.7
144.895	103.776	151.382	151.289		132.31	186.695	139.975	140.203
149.509	105.133	153.187	153.279		121.633	171.236	139.954	139.935
124.786	140.233	154.371	154.898		123.345	173.939	140.478	140.246
162.163	111.21	154.727	154.833		126.249	178.233	141.358	141.207
176.289	120.337	152.785	152.703		136.53	149.724	140.885	140.934
141.77	170.618	151.044	151.314		127.755	180.166	142.087	142.199
172.706	211.63	147.721	147.694		121.22	168.581	143.355	143.331
134.093	157.332	143.865	143.915		146.418	202.576	143.167	143.277
126.721	140.836	141.712	141.368		138.461	193.552	145.086	145.325
130.681	149.27	139.602	139.145		157.569	214.519	144.413	144.659
126.129	113.648	140.126	139.88		228.015	283.532	148.483	148.572
136.021	105.221	141.065	140.819		135.838	189.956	150.09	150.324
174.085	212.433	143.019	143.191		126.95	177.356	148.559	148.534
124.757	129.114	145.589	145.457		188.118	245.379	148.485	148.376
150.377	106.77	146.546	146.922		122.31	164.709	147.598	147.504
125.028	124.921	145.557	146.252		169.045	226.333	148.753	148.868
150.292	180.267	145.139	145.433		128.237	178.278	150.831	150.964
152.469	108.093	143.355	143.077		244.063	299.262	154.258	154.773
161.769	112.12	141.607	141.592		144.792	199.89	159.682	160.164
133.791	150.61	140.356	140.332		155.24	160.234	162.964	163.553
127.439	124.389	140.802	140.384		157.177	213.594	166.607	166.788
130.572	141.116	141.772	141.704		125.8	171.65	172.537	172.682
132.647	112.222	142.223	141.874		189.835	247.077	172.286	172.099
131.099	115.762	141.076	140.748		212.304	268.636	175.043	174.841
132.381	143.609	140.87	141.083		186.572	243.88	176.552	176.395
129.877	126.313	139.498	139.759		138.605	191.741	175.395	175.264
132.31	120.25	137.263	137.311		132.103	182.595	177.11	177.096
179.717	214.961	134.873	134.944		131.835	181.702	180.589	180.48
133.167	126.901	133.995	134.022		202.456	259.246	181.951	182.244
142.747	157.427	134.019	134.176		147.449	201.509	183.35	183.695
152.906	113.231	137.182	137.267		138.174	189.575	179.3	179.413
137.912	122.534	140.398	140.254		142.76	195.252	175.223	175.148
172.639	203.591	142.112	142.152		132.161	166.416	173.643	173.42
159.479	185.12	145.244	145.078		138.843	188.157	168.401	168.179
139.439	125.415	146.85	146.869		139.612	164.343	165.22	164.896
168.565	197.287	150.767	150.706		165.822	221.538	158.374	158.012
163.704	190.401	153.99	154.122		140.897	188.917	157.77	157.716
141.339	134.498	155.814	155.904		194.909	251.806	162.41	162.833
170.079	121.238	158.357	158.221		158.593	211.95	172.554	172.864
166.721	192.755	158.313	158.28		201.96	258.622	184.762	185.148
142.704	141.97	159.059	158.986		191.178	247.582	198.833	198.962
173.032	123.489	157.517	157.136		197.901	254.422	208.398	208.252
145.226	129.036	157.32	157.166		210.666	267.126	220.019	219.746
183.831	130.02	157.353	157.11		222.135	278.332	234.751	234.344
149.74	124.604	156.071	155.851		288.694	218.57	249.116	247.653
147.8	129.586	155.047	154.817		258.462	187.44	220.129	219.759
153.118	124.034	152.495	152.329		247.952	198.885	203.971	203.147
150.479	137.011	149.58	149.419		223.247	157.768	191.486	191.034
169.088	185.085	151.783	152.008		224.141	163.006	186.152	185.626
171.789	189.018	160.105	160.436		201.559	145.18	177.693	177.049
167.734	180.764	167.593	167.787		224.677	183.156	169.698	169.581
171.689	185.629	171.233	171.185		212.448	152.162	165.916	165.496
162.414	137.196	167.491	166.893		200.326	139.292	166.716	167.011
175.046	190.026	170.195	170.197		177.221	124.846	167.162	167.001
185.312	202.011	181.474	181.434		174.354	121.296	166.327	166.168
185.918	200.862	187.47	187.235		197.976	164.476	164.461	164.27
186.02	190.963	187.222	186.954		182.79	128.142	163.406	163.915
194.753	135.307	164.681	163.107		187.235	151.845	157.796	157.715
206.899	152.695	156.396	155.038		173.271	122.239	151.736	152.071
181.53	122.926	148.033	146.902		165.153	116.493	148.319	148.215
176.114	119.258	148.809	147.563		177.503	127.156	144.34	144.038
174.104	118.697	152.269	150.907		230.099	209.951	143.463	143.802
177.786	123.388	153.755	152.966		169.959	124.941	145.502	145.495
164.154	119.105	152.791	152.276		155.727	113.945	144.766	144.568
162.371	113.702	151.243	150.88		211.951	193.765	144.905	144.64
165.814	117.695	148.739	148.444		182.808	163.441	143.953	143.934
213.05	176.583	147.967	147.192		147.109	112.848	141.358	141.285
176.213	130.528	145.637	144.945		165.15	126.825	139.512	139.395
179.235	140.951	143.082	142.779		143.158	113.783	135.953	135.609
149.629	110.522	141.823	141.356		143.143	122.547	135.821	135.534
189.089	154.92	139.964	140.037		139.995	115.108	135.454	135.111
146.992	112.36	136.856	136.654		158.905	131.563	136.155	135.787
178.429	146.737	135.613	135.486		142.41	117.323	136.149	135.953
146.75	114.109	133.335	133.415		145.789	130.77	135.668	135.644
171.991	138.602	131.192	131.877		135.695	114.713	136.604	136.585
198.496	170.633	130.332	130.83		206.951	201.907	136.611	136.785
166.991	135.276	129.487	129.713		147.398	124.972	136.196	136.453
158.11	125.255	128.541	128.896		160.711	140.097	137.464	137.909
141.605	110.934	130.629	130.904		173.802	156.041	137.849	138.111
170.776	143.878	131.594	131.927		137.066	125.096	138.309	139.023
144.179	114.828	133.915	133.722		132.415	124.343	138.799	139.478
157.445	129.567	136.179	135.903		128.534	120.145	139.243	139.673
151.458	122.417	137.481	137.145		129.504	120.393	140.979	141.483
151.37	127.608	139.423	139.355		126.024	121.06	139.564	140.168
142.694	116.217	140.765	140.4		127.786	123.975	140.225	140.715
180.356	154.543	139.342	139.018		145.264	136.367	139.986	140.513
157.737	138.417	141.79	141.238		169.148	162.631	139.839	140.404
165.511	148.842	142.649	142.458		137.964	133.802	141.081	141.812
138.193	120.496	146.365	146.142		122.516	124.448	141.665	142.226
124.625	109.268	148.257	148.079		126.294	126.253	143.227	144.057
123.439	115.278	148.432	148.14		131.146	130.626	145.911	146.838
152.422	143.63	151.144	150.812		158.923	156.643	148.697	149.55
124.316	118.938	152.044	151.796		122.994	127.614	152.278	153.193
125.008	122.69	153.231	152.937		134.495	137.77	154.975	155.627
117.398	113.574	156.401	155.749		143.836	147.252	158.72	159.675
176.085	160.849	157.953	157.433		130.751	139.191	161.993	162.849
117.817	119.37	161.184	160.65		120.595	128.341	164.483	165.174
120.24	122.256	164.203	164.006		138.983	146.982	167.729	168.144
148.803	136.222	166.884	166.689		150.385	155.856	169.893	170.353
119.694	118.648	172.27	172.211		122.742	134.676	172.697	173.058
114.296	119.973	176.303	175.952		120.929	139.817	176.496	176.895
112.526	121.114	181.556	181.422		118.741	139.918	179.459	179.6
114.917	124.762	187.584	187.249		120.715	142.292	182.678	182.902
130.737	127.519	193.253	192.887		141.527	157.555	185.852	185.818
109.828	128.228	197.695	197.628		174.548	196.447	188.784	188.747
112.406	132.763	201.742	201.493		132.431	152.181	192.196	192.102
141.235	142.628	205.162	205.05		131.181	153.777	194.607	194.283
132.52	152.327	206.289	206.202		125.04	146.28	197.903	197.807
132.424	139.771	209.045	209.005		125.408	149.001	200.332	199.91
119.226	142.955	206.808	206.93		142.598	166.558	203.612	203.285
211.683	210.645	206.126	206.564		117.889	147.418	206.669	206.379
141.06	147.24	202.709	203.028		126.726	153.71	210.272	210.076
110.937	136.928	198.969	199.504		118.776	149.584	215.133	214.801
111.697	134.659	194.743	195.228		122.445	155.442	218.215	217.979
144.292	167.81	190.089	190.416		119.015	154.091	221.94	221.859
113.823	138.171	185.416	185.653		121.411	158.878	223.876	224.239
109.666	139.98	180.471	180.545		156.819	191.651	224.739	225.625
112.842	144.023	175.273	175.244		120.794	159.807	225.475	226.199
110.977	139.041	170.464	170.526		120.78	160.918	222.893	223.361
109.905	143.966	166.478	166.615		128.36	170.143	219.751	220.231
138.325	168.72	162.185	162.438		131.155	172.143	215.339	216.403
129.553	153.008	159.299	159.557		134.4	177.672	210.638	210.845
118.854	148.403	155.816	156.227		124.954	171.503	206.668	206.584
231.027	239.464	153.03	153.771		136.632	179.854	201.831	200.763
114.218	149.347	150.147	150.75		169.641	212.084	198.96	197.899
120.988	160.306	147.183	147.922		142.591	191.317	195.27	195.175
136.124	161.211	144.804	145.473		134.4	184.106	192.313	192.714
127.089	158.421	142.342	142.918		179.863	223.618	188.985	190.328
124.721	167.153	139.529	140.061		139.271	190.252	182.73	184.724
115.045	155.563	138.283	138.654		135.62	191.425	174.967	177.854
132.558	162.895	136.041	136.497		138.453	194.061	171.512	174.464
113.011	156.928	134.827	134.99		150.022	204.172	165.032	168.339
139.053	179.26	132.758	133.089		141.615	199.071	160.356	163.024
129.491	173.166	131.441	131.853		161.296	212.713	161.38	163.772
114.287	159.202	129.926	130.468		177.907	228.306	157.122	159.024
155.857	178.772	128.847	129.353		150.756	207.176	155.952	158.087
150.696	189.983	126.98	127.908		146.557	206.454	152.049	153.385
175.238	210.35	126.734	127.814		150.164	211.301	151.739	153.312
120.615	164.365	126.31	127.7		161.419	220.377	151.227	151.82
121.403	173.946	126.217	127.888		156.522	220.477	151.332	152.27
122.014	176.032	127.418	129.155		163.353	224.763	151.301	151.889
123.489	180.108	129.328	131.109		194.742	250.382	151.781	152.355
150.5	191.483	131.152	132.741		160.334	224.608	154.146	154.515
131.708	188.767	132.656	134.133		216.58	270.637	158.009	158.568
148.196	193.209	135.154	136.228		175.772	235.832	158.643	158.757
136.967	188.87	137.737	138.441		162.634	228.502	157.427	157.245
131.648	186.867	140.122	140.253		170.683	234.113	156.643	156.878
128.949	189.325	142.026	141.869		167.249	232.693	159.881	160.443
135.092	198.156	143.922	143.5		166.041	232.387	160.943	161.008
139.256	199.876	145.782	145.354		170.556	237.897	161.102	160.549
144.631	208.742	147.52	146.842		172.352	239.427	160.241	159.206
156.306	212.033	149.859	149.054		177.175	244.393	155.237	153.891
229.832	265.233	151.515	150.534		185.608	252.114	152.107	150.82
143.745	210.705	152.036	150.942		191.179	256.425	149.955	149.084
150.176	212.406	152.883	151.75		183.273	251.431	151.767	151.189
217.254	259.16	153.833	152.487		187.854	254.553	155.588	155.022
226.476	266.133	154.742	153.286		246.812	304.811	160.145	159.244
149.526	217.214	154.823	153.284		189.223	257.694	162.883	161.617
168.288	226.824	155.824	154.163		223.585	286.614	168.953	167.651
182.152	236.062	155.405	153.784		206.539	272.694	179.709	178.523
156.348	226.717	154.89	153.265		205.576	273.71	182.765	181.231
179.51	240.7	154.867	153.31		212.538	279.968	175.473	173.522
203.988	257.064	155.215	153.56		220.04	286.533	199.425	198.708
162.085	233.069	155.63	154.05		211.528	280.244	238.279	236.72
173.656	246.651	156.639	155.251		207.502	223.197	234.577	233.485
173.349	246.331	159.622	158.178		206.09	223.691	203.656	203.221
215.222	272.322	165.981	164.621		191.423	203.231	187.686	186.907
180.726	252.902	179.606	178.166		197.36	223.982	177.54	176.992
195.413	260.76	187.471	185.813		198.087	226.497	169.379	169.112
193.198	264.479	193.072	191.22		266.531	200.598	167.152	167.094
246.03	223.829	164.612	164.139		219.708	163.288	162.435	162.355
199.532	193.227	155.56	155.365		227.557	168.301	159.353	159.297
222.631	197.585	147.198	147.313		215.276	159.974	155.615	155.449
204.184	179.894	149.142	149.004		213.17	158.414	150.69	150.916
173.067	178.278	151.573	151.651		225.721	164.453	147.766	147.666
193.797	175.439	153.328	153.551		257.619	189.031	144.581	144.562
187.525	172.343	151.512	152.265		177.639	140.028	142.372	142.132
189.169	169.485	150.332	150.557		249.424	181.466	139.962	139.561
173.872	166.464	149.513	150.122		295.788	221.866	140.183	140.213
195.118	168.125	147.414	147.663		291.51	217.249	138.75	138.389
166.933	163.232	146.358	146.593		138.546	130.848	137.071	136.604
180.475	163.417	143.265	143.397		228.418	160.431	136.887	136.643
192.307	165.03	142.233	142.911		141.477	126.218	136.514	136.244
179.9	161.409	140.491	140.73		225.233	157.755	137.666	137.829
170.702	159.769	138.448	139.092		126.08	146.78	137.824	138.082
163.104	158.857	136.665	137.543		126.154	154.796	138.36	138.535
161.637	155.023	135.216	136.159		125.673	160.897	139.528	139.746
170.347	153.657	133.252	134.34		124.309	166.19	140.265	140.558
150.249	156.597	130.941	132.064		151.029	117.514	141.243	141.254
196.621	159.205	129.808	131.067		124.197	168.319	143.206	143.427
159.533	148.562	128.817	129.778		290.877	216.494	145.567	145.435
143.79	163.687	128.994	129.773		121.745	162.802	148.152	147.876
143.229	156.919	128.464	129.064		124.723	170.711	152.065	152.176
142.125	152.866	130.152	130.748		120.971	162.426	154.942	154.854
205.215	156.446	132.028	132.534		133.949	118.993	161.526	161.103
140.213	145.858	134.82	135.12		121.575	125.806	165.03	164.835
152.543	140.191	135.54	135.311		125.492	177.633	171.003	170.262
135.507	147.104	138.42	138.35		125.955	179.159	176.839	176.01
165.771	139.38	139.439	139.487		130.961	187.815	181.205	180.185
136.727	143.905	139.401	139.212		114.734	141.878	187.279	186.023
131.696	153.298	140.443	140.376		133.633	118.402	191.846	190.568
132.612	142.254	143.291	143.175		159.742	120.211	196.191	194.757
130.755	156.614	142.462	142.361		139.645	201.13	202.087	200.591
129.509	147.473	145.448	145.373		146.786	210.563	207.332	205.692
129.726	157.542	148.499	148.31		151.068	215.761	211.973	210.285
130.079	159.688	148.662	148.195		114.307	143.021	214.529	213.839
127.553	153.095	148.63	148.284		155.653	221.274	216.754	215.791
124.842	142.787	152.607	151.779		117.872	135.8	215.786	215.026
124.322	138.664	152.799	152.221		133.955	124.249	215.439	214.021
122.324	141.167	154.272	153.967		115.962	149.328	212.49	210.981
121.658	143.253	156.777	156.299		116.502	143.567	206.997	206.109
126.342	130.035	158.693	158.469		187.221	255.8	203.236	202.48
120.916	139.366	161.8	161.268		138.916	200.777	197.356	197.379
120.542	136.879	164.612	164.053		129.486	186.852	191.503	191.704
121.731	150.582	168.436	167.927		132.596	191.685	182.89	183.905
123.603	156.063	172.99	172.172		124.651	177.205	176.791	178.913
123.378	124.44	176.342	175.788		120.656	156.14	168.709	171.452
116.179	128.429	181.934	181.068		122.063	157.108	163.755	165.968
134.968	180.094	187.347	186.335		126.572	144.228	159.784	162.217
119.262	153.674	192.22	191.282		125.913	150.061	155.99	157.893
116.413	123.971	198.257	197.225		129.571	148.666	153.994	155.695
115.295	124.814	201.257	200.13		127.015	155.952	153.818	154.899
117.648	152.299	204.661	203.681		130.27	176.967	153.578	154.382
118.508	113.431	208.921	207.76		133.751	185.179	154.67	154.925
109.538	129.253	208.666	207.939		137.908	192.449	155.402	155.868
113.893	117.332	207.837	207.328		136.083	188.748	159.557	159.75
111.559	146.115	207.92	207.591		129.434	164.183	158.876	159.25
125.512	109.677	205.918	205.676		135.255	185.65	157.063	156.95
111.186	146.349	202.666	202.565		142.275	197.389	156.268	155.724
113.34	117.261	198.674	198.69		132.342	165.317	155.766	155.137
111.003	147.258	193.751	193.541		197.494	264.685	156.734	156.206
113.815	116.836	188.44	188.319		149.521	205.714	160.843	160.366
113.737	117.967	183.329	183.051		135.42	169.07	168.359	167.716
109.781	137.944	178.678	178.4		138.12	172.365	175.525	174.462
122.51	177.317	173.838	173.718		204.473	269.364	184.421	183.555
125.016	181.681	169.878	169.75		208.74	273.967	216.334	215.246
125.244	182.708	166.147	166.184		317.101	303.67	291.693	290.831
112.233	149.761	163.023	163.379		299.529	276.2	272.275	271.55
113.265	150.078	160.014	160.09		333.25	336.556	247.211	247.036
114.958	144.37	156.152	156.815		296.879	266.948	221.126	221.804
126.683	129.129	153.218	153.876		324.928	330.273	200.68	201.289
122.891	179.641	150.97	151.724		279.382	276.312	181.721	182.61
121.642	177.315	148.16	149.097		270.269	266.042	165.925	166.818
117.867	143.048	145.689	146.729		288.674	290.955	153.242	153.791
128.309	188.137	143.012	144.055		272.623	270.882	145.306	145.833
122.102	138.292	140.994	142.029		258.944	249.494	135.338	135.976
124.851	182.646	139.146	140.052		293.497	296.712	130.715	131.342
122.498	141.294	137.197	138.075		275.957	275.678	129.947	130.471
121.302	174.628	136.095	136.993		265.972	264.981	127.609	128.209
128.086	187.373	134.279	135.176		286.615	290.195	127.782	128.351
119.638	166.281	132.381	133.364		262.496	227.449	127.462	128.062
119.271	155.297	131.249	132.186		267.468	269.226	129.795	130.103
123.132	144.382	129.769	130.894		219.685	196.458	134.294	134.48
156.607	221.677	128.323	129.662		235.206	227.335	139.673	139.736
131.211	191.568	127.432	128.938		238.204	232.628	146.534	146.392
126.217	183.728	126.615	128.27		203.298	169.609	152.426	152.323
125.381	181.821	125.547	127.351		269.763	273.579	162.583	162.36
121.365	170.616	125.629	127.779		198.07	162.962	170.368	170.007
124.112	178.535	125.971	128.515		188.259	159.784	177.974	177.591
124.015	147.57	127.005	129.796		197.558	179.84	184.644	184.35
128.655	187.131	128.601	131.376		224.885	220.967	188.751	188.411
133.847	194.588	130.591	133.156		184.25	144.6	195.578	195.348
136.084	197.367	132.49	134.967		278.66	284.271	196.314	195.812
124.787	178.274	134.737	136.919		177.023	150.181	198.741	198.448
127.765	184.486	136.684	138.218		169.022	138.741	199.385	198.999
122.849	164.437	138.556	139.838		167.585	135.33	199.904	199.56
127.301	182.359	140.846	141.822		188.075	146.266	198.625	198.23
129.583	186.444	142.751	143.546		213.673	210.24	194.481	194.09
125.189	175.168	144.251	144.897		151.594	115.697	191.92	191.435
142.171	204.124	146.159	146.633		218.184	216.288	188.766	188.49
134.857	194.511	148.483	148.722		198.904	192.053	185.957	185.726
125.906	155.787	149.085	149.351		151.015	112.038	183.823	183.405
133.431	191.123	151.064	151.178		153.849	123.517	179.578	179.526
125.941	167.686	152.181	152.144		205.255	162.782	177.644	177.455
131.078	185.406	152.807	152.81		148.163	115.699	175.175	175.078
127.904	172.652	153.597	153.429		143.931	106.194	172.428	172.354
128.585	161.102	153.886	153.616		147.268	116.344	168.994	169.145
133.573	188.218	154.879	154.544		180.89	168.925	167.132	167.174
131.034	167.23	155.389	155.015		155.3	113.776	161.181	161.23
144.975	204.407	155.003	154.527		141.735	106.389	160.626	160.7
134.159	161.636	155.386	154.871		177.025	164.352	159.691	159.707
134.501	183.65	154.788	154.273		194.486	188.169	155.571	155.814
134.319	177.165	154.637	154.146		148.969	121.703	152.712	152.78
136.903	181.873	154.566	154.109		140.792	102.286	148.044	148.374
141.46	191.275	155.491	155.065		137.913	102.938	145.565	145.747
141.477	185.329	157.033	156.621		183.762	174.798	142.08	142.424
170.877	229.752	159.708	159.37		207.363	204.411	139.607	139.876
164.319	218.474	167.268	166.957		142.659	114.354	137.081	137.23
176.416	234.59	179.726	179.346		137.124	100.8	135.129	135.268
159.101	201.702	188.106	187.391		137.303	106.621	132.685	132.898
170.965	224.982	193.22	192.413		137.908	109.913	131.115	131.413
206.066	221.009	178.601	177.862		134.247	102.051	128.534	129.056
180.765	198.206	139.068	139.409		143.616	105.305	127.18	127.427
164.649	188.664	121.455	122.018		134.071	99.6434	125.83	126.196
203.403	167.574	115.302	116.091		148.329	109.532	124.887	125.201
119.55	134.74	112.192	112.939		174.298	163.441	123.966	124.368
114.672	127.413	109.986	110.262		135.096	100.118	122.9	123.367
105.121	121.018	111.175	111.791		152.381	134.212	122.723	123.14
99.5172	110.094	115.154	115.717		132.819	103.949	121.611	122.123
107.198	134.862	120.998	121.807		143.472	107.487	121.29	121.706
94.7502	112.709	130.066	130.319		133.457	100.891	120.732	121.097
94.8262	106.543	137.467	137.83		160.313	123.142	120.87	121.163
182.283	137.401	142.866	143.313		172.079	161.372	119.722	120.145
113.865	145.661	146.417	146.343		136.341	112.538	121.286	121.443
123.337	156.624	148.661	147.868		133.642	108.457	120.159	120.314
85.9649	101.075	147.438	146.308		131.609	103.677	120.966	121.056
83.9677	105.76	145.146	143.794		137.423	104.787	121.137	121.246
90.6127	120.281	140.947	139.683		151.55	116.408	119.457	119.432
106.854	96.1161	137.724	136.382		132.556	102.556	122.648	122.646
82.3814	96.6848	133.585	132.607		171.818	135.282	120.059	120.156
90.3249	95.2008	128.605	128.025		137.354	115.835	120.574	120.882
112.012	98.976	125.444	125.365		140.331	120.966	123.704	123.806
84.752	96.6419	121.589	121.807		148.585	116.119	124.085	124.366
90.9713	125.678	118.285	118.959		160.294	126.143	124.498	124.665
80.9326	104.766	115.502	116.149		133.173	107.784	128.089	128.327
97.8144	135.495	112.726	113.735		143.784	115.028	128.288	128.525
86.2806	119.924	109.72	111.075		139.914	112.544	127.982	128.313
93.1728	130.599	107.579	108.926		134.662	113.449	128.781	129.077
85.5565	113.941	106.86	107.868		141.276	124.66	128.129	128.713
115.446	106.771	104.43	105.153		136.092	113.222	128.21	128.47
88.4171	120.975	104.424	105.018		138.348	120.393	131.03	131.542
89.7229	113.854	104.426	104.699		135.987	115.117	128.062	128.297
98.6449	136.888	105.468	106.151		141.129	117.618	125.662	126.015
95.3053	120.241	106.669	107.425		150.799	126.055	126.962	127.013
100.901	135.089	109.754	110.541		139.71	119.469	125.131	125.357
126.188	167.443	115.143	116.086		145.495	131.602	126.009	126.208
140.759	126.739	122.713	123.742		139.127	121.875	126.529	126.737
118.263	156.954	135.635	136.302		144.528	122.876	125.375	125.66
164.672	139.408	149.521	149.901		141.588	125.284	128.028	128.055
104.913	126.778	168.832	168.651		142.688	127.524	126.46	126.444
105.381	133.589	172.957	171.582		156.26	134.24	126.298	126.531
112.068	125.183	189.016	187.855		155.39	144.853	126.864	126.97
171.308	215.216	209.822	208.37		151.111	139.728	127.155	127.491
170.878	211.319	184.578	184.381		150.535	132.173	126.832	127.466
166.931	207.309	163.536	163.831		150.845	139.419	128.79	129.188
167.07	206.953	138.21	137.221		147.971	133.501	127.672	128.185
152.018	192.991	120.183	119.562		151.274	135.104	128.876	129.274
148.473	187.631	116.605	116.215		163.176	143.546	129.706	130.172
135.763	176.685	117.33	116.803		152.061	137.792	129.252	129.943
135.497	176.208	121.529	121.306		184.662	162.871	129.406	130.302
161.769	190.428	125.011	125.16		237.091	210.849	131.59	132.33
132.379	171.597	124.161	124.205		175.388	155.409	133.025	133.76
131.734	171.437	117.585	117.042		157.339	145.734	134.482	134.936
130.266	169.892	107.208	107.381		272.776	247.715	136.825	137.622
133.01	171.955	103.008	102.886		160.228	148.394	137.426	137.876
130.951	170.169	100.809	100.677		164.364	156.841	138.663	139.023
130.231	168.281	101.153	100.873		165.553	152.66	140.524	140.753
128.538	167.179	103.505	102.77		177.718	160.277	142.443	142.653
130.693	168.872	106.895	105.941		265.692	241.852	143.01	143.227
125.563	161.508	109.777	108.811		184.086	170.494	144.28	144.219
120.414	154.56	112.043	111.538		173.231	167.826	144.736	144.626
123.213	158.139	113.223	112.545		166.923	157.906	145.519	145.39
121.189	155.026	114.964	114.797		168.403	161.489	145.729	145.545
142.641	171.218	117.597	117.021		219.884	199.785	146.611	146.366
127.119	158.501	121.461	120.739		181.667	177.607	147.869	147.43
117.446	150.638	125.977	125.741		177.462	172.649	146.816	146.462
143.834	170.835	130.855	131.016		177.58	166.641	147.608	147.304
113.623	143.05	134.766	135.297		254.354	232.505	148.052	147.741
141.568	160.172	139.244	139.554		184.789	181.097	149.082	148.791
119.825	148.853	142.821	143.278		183.516	176.148	149.955	149.636
125.714	151.298	148.296	149.703		207.737	192.94	149.862	149.639
111.25	128.762	152.644	153.807		182.559	176.511	152.196	152.013
103.403	123.518	157.572	158.505		292.468	271.583	154.581	154.223
106.354	124.541	160.999	161.333		199.767	189.948	156.411	155.891
116.625	131.581	161.486	161.92		254.401	235.854	157.473	157.029
119.649	133.716	159.523	159.406		226.216	211.117	162.999	162.631
115.352	128.77	155.519	155.006		192.549	188.506	172.687	172.537
122.444	131.247	151.895	151.391		230.221	216.891	192.171	192.35
103.876	121.149	149.156	148.613		212.491	202.482	222.957	222.843
142.722	156.202	146.239	145.676		226.613	214.573	259.076	258.588
108.021	118.842	143.734	143.001		259.937	243.544	294.125	292.839
110.578	120.279	141.473	140.995		232.318	255.619	303.713	303.271
125.993	132.313	139.976	139.614		251.291	269.337	294.015	293.774
100.708	115.802	138.407	138.035		213.051	242.945	313.447	313.158
121.109	127.599	137.479	137.257		244.376	263.239	291.529	290.944
102.113	116.325	137.098	137.157		248.472	266.531	292.901	292.413
101.703	114.101	136.349	136.173		219.066	241.177	275.587	275.081
95.6974	97.3774	135.537	135.641		223.2	244.118	274.399	273.92
95.207	93.6917	134.225	134.194		195.032	226.022	274.682	274.21
118.581	110.509	132.164	132.245		189.03	222.232	272.804	272.464
96.2102	91.2558	129.656	130.097		191.467	222.694	271.843	271.681
115.137	113.675	127.35	127.62		228.406	246.427	265.967	266.272
111.051	109.475	124.673	124.847		226.264	243.831	254.914	255.062
125.131	115.1	122.275	122.464		194.053	221.337	244.101	243.847
157.91	156.08	121.392	121.675		185.535	216.594	229.518	229.308
95.5908	84.6719	120.864	120.86		179.598	213.354	219.616	219.666
109.211	92.1189	119.806	119.825		181.654	221.089	214.642	214.971
105.562	86.1883	119.486	119.429		174.171	209.952	205.251	205.354
101.325	82.6769	119.095	119.092		177.555	210.59	201.045	201.215
97.6997	82.4486	116.477	116.739		218.435	236.272	193.014	193.041
116.716	94.3146	115.106	115.41		170.364	207.94	191.614	191.624
102.83	82.6346	112.247	112.508		171.007	206.033	188.063	188.234
131.376	107.301	110.497	110.979		167.303	205.289	185.479	185.758
98.7396	81.6837	108.136	108.645		212.041	229.811	179.064	179.221
99.0116	80.6376	108.433	109.302		173.031	213.141	173.388	173.398
98.7808	79.8947	109.325	109.868		165.288	201.488	166.622	166.635
99.3252	79.2663	110.347	110.87		210.18	227.787	165.479	165.315
114.521	88.8718	111.443	111.964		163.899	202.551	164.524	164.611
126.844	100.186	110.435	110.727		164.93	199.911	161.596	161.791
102.156	82.0252	108.379	108.973		226.369	240.344	154.4	154.66
102.74	78.8747	106.976	107.218		239.429	273.888	147.867	148.266
107.512	87.1348	105.637	105.745		229.526	242.841	140.739	140.72
101.626	78.7708	103.893	103.701		205.807	223.639	138.639	138.486
102.767	79.0952	103.048	102.973		190.813	212.727	136.68	136.312
128.612	97.6926	101.845	101.291		161.554	200.713	136.723	136.398
142.524	110.906	101.347	100.85		163.657	197.308	140.176	139.812
112.074	88.6857	101.238	100.667		169.934	199.962	142.609	142.214
124.273	101.492	101.195	100.667		172.874	201.124	140.966	140.631
109.432	80.8566	101.36	100.896		159.672	195.347	141.475	141.366
114.53	81.496	102.117	101.387		161.059	195.504	140.799	140.929
128.208	89.8245	103.207	102.747		203.505	220.849	139.056	139.069
120.381	92.0886	105.055	104.498		160.942	194.396	136.8	136.884
116.845	83.5205	108.24	107.911		160.897	193.89	133.392	133.524
120.007	84.8301	109.748	109.516		189.247	209.905	128.682	129.04
121.235	90.1068	110.827	110.657		155.372	191.786	125.129	125.256
120.541	86.054	111.678	111.547		164.752	205.392	121.575	121.618
121.95	90.1354	110.441	110.252		178.412	201.658	119.062	119.039
124.222	88.606	110.813	110.42		218.874	231.825	119.551	119.421
127.763	94.4929	110.862	110.479		161.247	191.499	120.707	120.639
245.851	229.737	111.8	111.163		151.381	188.583	122.8	122.741
135.752	102.738	115.268	114.828		187.49	207.214	123.689	123.54
137.009	97.6525	124.159	123.963		173.964	197.989	122.442	122.246
139.839	105.601	134.857	134.785		156.699	197.303	122.74	122.526
168.1	136.683	142.47	142.071		211.606	225.115	123.203	122.994
141.192	104.095	141.839	140.853		175.9	198.651	122.471	122.567
262.608	245.503	148.796	147.911		179.819	200.699	121.111	121.02
149.602	112.902	158.198	157.677		147.542	186.26	121.87	121.831
250.805	230.554	175.094	175.032		147.273	184.052	121.416	121.388
151.503	113.276	185.837	184.821		163.257	190.08	121.621	121.465
253.952	232.712	193.86	192.96		156.801	197.715	121.2	121.061
158.145	119.89	192.65	190.984		159.054	187.1	122.099	122.079
159.277	120.519	169.334	167.524		178.136	198.779	122.044	121.956
160.426	121.761	152.744	150.627		159.14	200.126	122.134	121.951
257.571	236.079	224.282	223.885		150.888	182.342	122.426	122.237
					153.694	183.639	122.284	122.045
					152.156	193.15	122.474	122.133
					160.978	186.823	122.092	121.814
					211.73	223.432	122.776	122.536
					156.283	197.381	123.472	123.255
					152.409	181.151	124.059	123.85
					170.245	191.626	125.28	124.961
					216.394	227.13	126.7	126.34
					148.008	178.639	128.301	128.064
					301.911	328.355	129.89	129.645
					154.996	196.123	131.601	131.461
					147.257	176.753	133.265	132.939
					213.521	223.686	135.88	135.618
					135.176	172.867	137.933	137.785
					152.639	193.782	141.144	140.96
					134.89	174.067	144.415	144.294
					135.06	169.192	147.14	147.08
					141.235	171.272	150.974	150.979
					149.358	175.399	156.383	156.461
					153.167	177.538	159.294	159.32
					153.18	194.18	162.899	163.025
					147.808	189.067	167.363	167.289
					145.932	172.213	172.436	172.277
					184.437	198.241	173.802	173.492
					134.612	175.183	175.015	174.858
					136.368	165.667	178.771	178.538
					142.719	184.059	177.38	177.354
					127.944	163.056	178.26	177.938
					190.065	201.567	178.315	178.063
					205.279	214.472	184.267	183.962
					159.388	199.114	183.468	183.275
					130.673	162.202	183.552	183.418
					193.631	204.375	186.99	186.772
					143.713	184.917	190.015	190.015
					171.574	186.606	194.333	194.31
					143.4	167.616	196.068	195.929
					148.03	170.286	201.434	201.405
					140.583	165.747	202.868	202.852
					168.347	183.56	207.195	207.071
					141.575	165.668	210.25	210.243
					124.293	158.074	213.29	213.249
					125.506	158.115	215.891	215.966
					135.855	177.194	221.474	221.597
					137.84	179.114	221.141	221.193
					150.638	170.237	224.291	224.313
					125.362	156.319	224.003	224.003
					121.769	161.148	225.871	225.97
					120.645	155.611	225.241	225.422
					158.992	175.198	224.407	224.409
					189.946	225.032	221.907	221.884
					119.638	155.946	220.216	220.22
					133.991	159.075	216.512	216.54
					119.344	153.84	213.45	213.504
					118.476	156.575	209.826	209.862
					122.772	153.519	206.215	206.213
					148.031	166.8	202.871	202.981
					133.489	174.677	200.591	200.725
					119.854	159.487	198.17	198.187
					121.319	152.73	196.84	196.739
					154.631	171.066	194.195	194.131
					132.931	156.984	193.297	193.112
					134.861	175.803	192.599	192.452
					129.535	154.321	194.05	194.012
					153.053	168.92	193.861	193.597
					114.753	151.698	193.345	193.045
					117.372	148.986	194.986	194.89
					121.808	150.233	196.864	196.469
					140.627	160.081	196.234	195.991
					125.723	166.792	195.902	195.76
					116.59	156.269	193.49	193.103
					115.38	154.412	193.255	193.324
					113.969	149.48	191.382	191.124
					115.781	148.46	189.133	188.901
					117.633	147.826	187.152	187.011
					153.658	168.379	183.868	183.757
					114.871	154.28	182.834	182.617
					115.33	147.032	182.745	182.393
					117.133	157.386	180.992	180.895
					112.842	146.943	180.305	180.135
					126.199	150.579	180.812	180.611
					111.833	147.101	179.661	179.436
					111.244	147.253	179.923	179.779
					110.245	145.293	179.133	179.062
					127.641	149.718	178.79	178.785
					114.144	143.769	179.321	179.219
					108.877	145.025	177.756	177.517
					121.193	161.961	177.512	177.662
					112.024	151.555	176.231	176.338
					107.889	143.087	174.587	174.54
					112.605	142.103	174.7	174.71
					118.655	144.074	171.973	172.053
					120.288	144.792	172.056	171.948
					138.088	154.978	172.121	172.301
					108.358	146.257	171.898	171.808
					124.328	146.279	172.834	172.751
					106.422	142.211	171.963	172.069
					111.245	150.975	175.011	174.73
					105.874	140.918	175.137	174.943
					107.331	139.77	176.73	176.857
					108.877	139.643	178.313	178.338
					132.628	150.261	177.233	177.567
					151.671	163.657	177.512	177.518
					112.618	152.634	177.263	177.339
					136.687	152.732	176.375	176.65
					119.012	142.036	175.542	175.781
					123.809	144.465	174.55	174.604
					104.753	141.206	169.04	168.748
					149.943	187.13	169.077	169.261
					115.959	156.303	165.088	165.21
					104.312	140.02	164.731	164.642
					104.426	139.182	161.967	161.78
					104.694	138.738	161.739	161.642
					111.226	138.568	159.09	159.132
					133.551	149.941	159.251	159.093
					105.111	137.922	161.665	161.229
					164.249	172.883	159.814	159.372
					117.129	157.433	160.233	160.058
					103.709	138.095	159.706	159.485
					135.59	174.335	162.01	161.883
					103.028	138.273	162.091	161.661
					119.454	159.604	160.262	160.021
					115.367	138.747	160.521	160.518
					104.229	142.044	160.504	160.322
					102.8	136.892	157.377	157.079
					103.758	136.105	155.572	155.587
					106.336	135.887	154.581	154.721
					108.403	135.996	152.62	152.827
					117.293	139.246	150.451	150.622
					130.966	170.01	148.989	149.217
					116.399	156.468	147.432	147.612
					102.203	137.916	146.12	146.259
					102.152	137.105	145.71	145.852
					113.636	153.595	143.396	143.65
					105.405	134.834	142.608	142.602
					101.643	137.275	142.322	142.163
					128.296	167.369	142.468	142.217
					101.914	138.414	141.48	141.404
					101.615	135.383	142.515	142.439
					103.027	140.592	138.811	138.561
					116.606	137.959	140.259	140.113
					115.043	154.811	138.929	138.653
					102.898	133.942	138.521	138.272
					162.121	196.144	137.984	137.731
					106.901	145.835	136.483	136.318
					104.265	142.444	136.243	136.02
					103.89	133.442	136.147	135.998
					109.632	134.655	135.078	135.002
					119.814	139.17	134.485	134.447
					125.804	142.659	133.576	133.432
					126.14	165.088	131.863	131.867
					102.322	139.58	132.019	132.14
					100.535	135.578	130.388	130.432
					101.356	133.44	130.035	129.916
					101.915	133.203	129.228	129.045
					163.109	170.389	127.699	127.58
					114.34	136.049	127.273	127.202
					110.636	149.908	126.403	126.249
					107.455	146.35	125.835	125.687
					102.846	132.665	125.237	125.077
					100.138	135.118	124.721	124.747
					100.558	133.009	124.614	124.508
					109.243	133.655	123.467	123.34
					156.829	164.833	123.041	122.924
					125.004	141.423	123.24	123.144
					101.457	132.13	122.551	122.382
					121.372	160.088	122.739	122.577
					111.775	150.728	122.539	122.254
					104.861	142.895	122.985	122.703
					99.76	133.576	122.642	122.468
					167.958	173.97	122.916	122.629
					100.976	137.243	122.756	122.493
					101.031	131.802	122.892	122.609
					102.091	131.601	123.504	123.298
					107.329	132.451	124.228	124.084
					115.533	154.382	124.665	124.6
					99.8722	134.83	124.79	124.695
					99.9857	132.391	125.237	125.185
					139.52	150.9	125.664	125.61
					105.388	131.751	126.068	126.03
					102.767	139.857	125.962	126.037
					99.6119	133.793	125.047	124.951
					103.453	131.318	125.77	125.812
					109.187	132.745	124.736	124.883
					108.546	146.878	126.22	126.14
					99.5735	132.757	124.44	124.562
					106.409	131.72	124.713	124.654
					100.482	131.396	124.348	124.514
					102.147	131.004	124.191	124.11
					110.092	132.834	124.172	124.196
					115.44	153.815	122.762	122.674
					102.567	139.255	122.706	122.636
					100.51	135.935	121.476	121.459
					99.8988	134.595	121.004	120.863
					99.8225	131.927	120.675	120.613
					221.607	246.498	120.367	120.301
					121.512	138.356	119.008	119.025
					116.764	154.945	118.642	118.826
					105.996	131.338	118.958	118.965
					150.637	159.058	118.63	118.597
					170.973	176.011	117.244	117.16
					186.184	189.522	117.738	117.626
					105.575	142.901	117.384	117.203
					99.6224	132.983	117.869	117.901
					103.274	130.789	117.314	117.16
					114.67	134.542	118.482	118.172
					117.536	136.003	118.888	118.758
					132.229	145.184	118.939	118.663
					144.93	154.555	118.869	118.576
					274.673	293.857	119.214	118.655
					125.693	140.717	119.62	119.155
					100.226	134.705	119.756	119.42
					100.053	131.543	120.155	119.727
					101.563	130.744	120.504	120.202
					223.209	247.437	120.136	119.75
					99.7602	132.593	119.545	119.029
					105.442	131.014	119.741	119.365
					112.766	133.525	120.317	119.942
					228.569	252.086	120.492	120.131
					115.106	134.57	118.586	118.283
					123.769	139.37	119.722	119.52
					141.864	152.055	119.697	119.293
					118.555	156.141	119.687	119.38
					101.819	137.198	120.309	120.129
					117.61	135.81	120.484	120.504
					115.084	152.655	119.903	119.859
					111.564	149.01	119.95	119.938
					105.004	141.528	120.489	120.434
					140.079	150.634	121.505	121.45
					100.082	132.696	119.775	119.514
					108.18	145.092	120.049	119.68
					107.694	131.475	120.144	120.06
					100.963	134.938	117.889	117.953
					104.07	130.63	118.754	118.607
					109.259	131.965	117.622	117.425
					119.21	136.537	117.233	117.155
					173.769	177.986	116.154	115.9
					114.663	151.838	115.406	115.13
					106.325	142.642	115.754	115.585
					100.584	133.655	114.474	114.345
					103.773	139.208	113.937	113.9
					106.296	131.059	114.179	113.89
					169.969	174.609	113.867	113.728
					100.681	132.317	113.709	113.624
					136.423	147.719	113.786	113.698
					160.623	166.627	116.104	116.002
					129.377	165.302	115.102	114.853
					152.491	159.97	118.211	118.067
					114.391	151.128	119.378	119.187
					104.055	139.102	123.543	123.3
					101.739	135.29	125.68	125.273
					102.057	130.984	125.534	125.3
					103.009	130.744	129.61	128.969
					104.95	130.807	132.281	131.682
					165.668	170.787	132.132	131.897
					169.667	174.215	135.416	134.915
					120.287	156.822	134.1	133.679
					110.753	147.142	135.994	135.542
					101.662	131.368	137.248	136.808
					116.358	152.892	139.097	138.768
					109.136	145.054	139.479	139.455
					101.468	132.829	137.638	137.845
					120.808	137.317	137.711	137.871
					133.042	145.16	143.232	143.356
					108.261	143.877	140.917	140.973
					102.573	131.282	141.733	141.876
					151.292	158.846	139.512	139.841
					129.031	164.429	140.807	140.693
					103.924	137.892	139.412	139.442
					103.122	136.543	137.884	138.157
					102.168	134.504	137.064	136.859
					111.352	132.757	135.869	135.945
					107.326	142.398	131.503	131.449
					108.246	131.742	133.548	133.494
					115.142	134.373	129.823	129.84
					120.555	137.174	128.14	127.919
					126.222	161.703	126.432	126.235
					142.267	151.808	123.96	123.692
					121.891	157.582	124.222	124.03
					115.594	151.359	121.692	121.207
					102.533	132.688	122.164	121.895
					103.244	131.697	122.027	121.658
					178.653	181.711	121.957	121.704
					124.713	160.104	122.258	121.972
					112.062	147.458	122.434	122.117
					105.694	131.526	122.526	122.221
					124.123	139.277	124.766	124.29
					133.561	145.432	124.94	124.447
					160.847	166.309	127.228	127.002
					120.705	156.082	126.222	126.178
					119.226	154.63	127.953	127.614
					103.296	132.834	128.385	128.513
					127.031	141.085	128.112	127.883
					132.068	144.404	128.575	128.469
					103.797	132.518	128.456	128.3
					144.241	153.201	128.297	128.02
					106.823	140.32	127.665	127.505
					105.014	137.511	127.451	127.634
					152.794	159.786	127.783	127.995
					154.952	161.476	126.256	126.391
					108.784	132.345	126.223	126.237
					166.499	170.899	124.956	124.926
					108.45	142.079	124.914	124.859
					104.442	135.251	125.119	124.89
					104.928	132.646	124.162	124.284
					106.361	132.208	123.371	123.373
					240.491	259.95	123.647	123.425
					110.043	143.886	122.771	122.648
					107.467	132.354	121.615	121.524
					132.428	144.651	122.089	122.018
					116.24	150.664	120.553	120.424
					114.273	148.562	120.977	120.759
					106.02	137.899	121.677	121.422
					108.233	141.063	121.707	121.362
					105.305	133.724	122.047	122.091
					112.611	146.332	122.292	121.985
					123.091	138.801	123.287	123.149
					153.881	160.558	124.64	124.308
					125.824	159.787	125.1	124.836
					107.792	139.827	126.229	126.032
					105.759	135.054	126.658	126.351
					152.009	182.804	127.478	127.084
					120.57	154.54	128.124	127.923
					112.436	145.492	128.449	128.184
					110.018	142.439	128.576	127.959
					109.981	133.514	129.258	128.943
					127.047	141.256	129.615	129.203
					109.474	133.657	128.692	128.183
					139.516	149.637	128.992	128.596
					148.381	156.287	129.796	129.375
					120.821	154.32	129.712	129.268
					112.141	144.656	128.553	128.144
					108.113	138.834	130.612	130.169
					107.297	136.881	130.943	130.825
					109.147	134.163	130.173	130.11
					110.837	134.335	131.653	131.863
					131.631	144.261	133.219	133.31
					178.278	204.516	131.976	132.004
					143.347	174.701	131.076	131.38
					138.431	170.25	131.424	131.86
					111.237	141.982	133.668	133.984
					109.531	139.029	131.56	131.8
					108.963	136.451	128.357	128.539
					144.225	153.19	131.071	131.208
					150.72	180.766	129.97	130.079
					173.323	199.926	127.016	127.014
					132.092	164.12	125.66	125.651
					128.375	160.656	126.511	126.588
					110.992	139.654	126.525	126.31
					110.539	137.782	125.77	125.661
					110.646	137.159	125.781	125.752
					177.908	203.47	125.952	125.936
					139.24	170.216	126.87	126.529
					125.407	157.293	126.119	125.801
					118.094	149.353	126.256	125.827
					121.965	153.522	126.099	125.476
					172.749	198.908	126.666	126.011
					134.317	165.298	126.966	126.692
					157.47	185.655	125.649	125.478
					125.308	156.086	125.788	125.602
					122.356	152.608	127.253	127.302
					128.825	143.555	127.623	127.798
					172.618	198.124	128.981	129.073
					114.976	142.09	129.643	129.707
					144.571	153.841	130.529	130.81
					133.032	163.05	131.97	132.271
					130.213	160.332	133.73	134.187
					128.052	158.152	133.625	134.169
					141.955	171.16	135.477	135.795
					121.017	149.93	137.199	137.515
					117.915	139.944	137.935	138.053
					169.144	194.701	137.607	137.913
					152.868	180.717	137.239	137.574
					116.774	140.844	136.114	136.395
					158.614	185.53	137.221	137.541
					126.489	143.016	139.796	139.912
					166.051	191.806	140.906	141.109
					155.52	182.757	139.073	139.382
					119.095	141.459	139.667	139.723
					165.839	170.538	140.118	140.208
					179.559	203.02	140.836	140.855
					145.491	173.645	142.055	141.733
					132.631	161.621	142.307	142.045
					118.522	143.204	141.744	141.348
					123.568	142.581	141.492	141.118
					143.412	171.44	141.474	141.101
					124.019	151.551	141.992	141.607
					174.345	198.254	141.103	140.791
					147.82	175.299	141.798	141.688
					136.647	164.972	140.787	140.61
					132.341	160.507	140.23	140.102
					134.857	162.854	143.277	143.372
					152.035	178.614	143.682	143.84
					139.897	167.521	144.24	143.985
					128.517	145.609	144.97	144.552
					151.092	159.465	147.521	146.991
					143.826	170.84	147.961	147.913
					128.608	155.339	149.075	148.774
					122.938	146.599	149.092	148.854
					123.012	145.504	149.128	148.824
					123.869	148.046	149.088	148.948
					123.988	145.496	148.376	148.462
					149.616	175.805	147.509	147.584
					177.968	200.274	146.539	146.605
					125.976	146.094	146.919	147.251
					182.886	204.296	146.311	146.495
					158.306	183.243	146.301	146.265
					140.437	166.916	146.091	145.946
					189.862	209.892	145.401	145.236
					181.39	202.76	144.77	144.224
					135.887	161.872	143.815	143.268
					127.548	151.459	144.047	143.503
					126.57	147.907	142.519	142.178
					126.981	147.542	141.43	140.899
					134.431	160.024	141.354	141.089
					128.716	147.781	142.647	142.355
					154.707	179.406	143.336	143.277
					130.346	154.196	145.7	145.979
					129.465	152.836	149.154	149.26
					150.25	174.989	149.899	150.171
					134.132	158.751	154.199	154.423
					135.738	150.821	156.258	156.201
					136.944	151.414	155.892	155.763
					171.337	193.463	155.411	155.159
					162.164	185.537	152.946	152.475
					158.518	182.317	150.072	149.447
					129.682	151.524	147.953	147.488
					130.232	149.655	146.615	146.111
					130.564	149.574	144.177	143.674
					137.614	162.107	142.924	142.51
					135.646	151.14	143.517	143.213
					136.454	160.483	143.971	143.824
					135.67	159.551	144.935	144.726
					130.962	150.971	147.973	147.687
					167.442	189.647	147.851	147.665
					178.754	199.195	148.334	148.17
					145.157	169.15	147.855	147.576
					134.554	156.749	146.485	146.068
					155.581	178.587	145.606	145.006
					137.459	160.216	145.002	144.568
					133.731	154.525	144.94	144.714
					133.519	152.991	145.521	145.406
					200.227	216.989	147.102	147.127
					153.142	176.14	149.344	149.558
					142.556	165.697	150.125	150.213
					166.261	187.788	151.642	151.663
					146.761	169.773	151.455	151.263
					149.385	172.124	152.105	151.901
					190.976	208.677	154.908	154.621
					138.858	160.254	155.329	155.184
					136.5	156.442	155.44	155.316
					136.495	154.494	159.39	159.359
					163.275	184.597	160.743	160.702
					140.481	155.262	158.221	157.991
					158.664	180.022	159.639	159.302
					145.192	166.679	157.686	157.295
					172.019	191.759	154.67	153.996
					170.201	190.171	154.928	154.489
					143.005	163.778	154.282	154.007
					157.979	178.955	156.853	156.623
					153.175	174.358	157.584	157.632
					141.102	159.969	158.82	158.927
					143.424	157.605	159.973	159.782
					174.946	193.578	158.681	158.377
					146.491	166.333	158.346	157.852
					142.074	159.857	156.123	155.634
					168.615	187.811	157.134	156.667
					165.553	184.855	156.585	156.215
					191.749	206.747	158.522	158.42
					159.867	178.057	164.316	164.368
					149.861	165.425	166.839	166.851
					246.253	254.073	170.869	170.826
					165.288	181.24	178.307	178.298
					252.153	257.825	188.255	188.095
					258.503	262.488	202.561	202.985
					250.683	255.226	223.19	223.435
					238.833	243.938	236.944	236.998
					322.373	320.19	252.997	252.965
					314.596	311.483	278.133	277.997
					270.167	266.539	287.673	287.397
					307.213	302.894	293.605	293.206
					293.415	287.531	294.542	294.059
					288.24	282.112	291.36	290.793
					276.624	271.151	282.947	282.279
					331.333	325.023	311.472	310.946
					316.179	308.103	315.159	314.546
