# Supplementary material for: A brainstem map for visceral sensations
Source: Nature. 2022 Aug 31;609(7926):320–6. doi: 10.1038/s41586-022-05139-5 (PMC9452305; doi:10.1038/s41586-022-05139-5)
Supplement: Supplementary file 15 — Source Data Extended Data Fig. 9 [file 41586_2022_5139_MOESM15_ESM.xlsx]

## Sheet: 9c
	Control	Bicuculline
Vgat+	7.46269	56.1644
Vgat-	10.8355	49.8237
