# Supplementary material for: A brainstem map for visceral sensations
Source: Nature. 2022 Aug 31;609(7926):320–6. doi: 10.1038/s41586-022-05139-5 (PMC9452305; doi:10.1038/s41586-022-05139-5)
Supplement: Supplementary file 16 — Source Data Extended Data Fig. 10 [file 41586_2022_5139_MOESM16_ESM.xlsx]

## Sheet: 10b
	Duodenum						Stomach
Mix ~ single	-10.3534	0.108809	-0.0707069	2.20053	-4.53282		-0.587106	1.02063	-10.2315	-1.76005	-8.75256
Mix < single	27.6681	37.2516	48.9136	46.3514	44.4741		33.0673	27.9153	23.6592	21.8868	43.3369

## Sheet: 10e
	Jejunum								Stomach
Mix ~ single	-14.3189	-15.2436	11.6267	-2.06242	-20.864	6.86944	-2.07218		-7.9476	-0.234495	0.798352	1.07866	0.00169961	-1.92751	-2.89409
Mix < single	55.7317	41.1556	39.9031	38.465	71.085	82.6405	31.3978		24.9165	37.9147	25.3576	25.4979	35.6469	27.2593	27.8438

## Sheet: 10h
	Larynx				Stomach
Mix ~ single	-28.5763	-16.2648	-20.5147		-2.64667	-7.48466	-12.0777
Mix < single	13.8674	41.2081	26.2083		20.357	30.3115	26.9946
